# Supplementary material for: Crystal structure and Hirshfeld surface analysis of 3-[2-(3,5-di­methyl­phen­yl)hydrazinyl­idene]benzo­furan-2(3H)-one
Source: Acta Crystallogr E Crystallogr Commun. 2021 Nov 12;77(Pt 12):1280–4. doi: 10.1107/S2056989021011749 (PMC8647749; doi:10.1107/S2056989021011749)
Supplement: Supplementary file 1 [file e-77-01280-sup1.cif]

##############################################################################
#                                                                            #
# This CIF contains the data in a paper accepted for publication in          #
# Acta Crystallographica Section E. It conforms to the requirements of       #
# Notes for Authors for Acta Crystallographica Section E, and has been       #
# peer reviewed under the auspices of the IUCr Commission on Journals.       #
#                                                                            #
# Full details of the Crystallographic Information File format               #
# are given in the paper "The Crystallographic Information File (CIF):       #
# a New Standard Archive File for Crystallography" by S. R. Hall, F. H.      #
# Allen and I. D. Brown [Acta Cryst. (1991), A47, 655-685].                  #
#                                                                            #
# The current version of the core CIF dictionary is obtainable from          #
# ftp://ftp.iucr.org/pub/cif_core.dic.                                       #
#                                                                            #
# Software is freely available for graphical display of the structure(s)     #
# in this CIF. For information consult the CIF software page                 #
# http://www.iucr.org/resources/cif/software.                                #
#                                                                            #
# This file may be used for bona fide research purposes within the           #
# scientific community so long as proper attribution is given to the journal # 
# article from which it was obtained.                                        #
#                                                                            #
##############################################################################
data_I
_audit_creation_method     'SHELXL-2018/3'
_journal_date_recd_electronic     2021-10-20
_journal_date_accepted     2021-11-05
_journal_name_full     'Acta Crystallographica, Section E'
_journal_year     2021
_journal_volume     77
_journal_issue     12
_journal_page_first     0
_journal_page_last     0
_journal_paper_category     GO
_journal_paper_doi     10.1107/S2056989021011749
_journal_coeditor_code     IS5559
_publ_contact_author_name     'Ajaya Bhattarai'
_publ_contact_author_address
;
Department of Chemistry,
M.M.A.M.C (Tribhuvan University) Biratnagar,
Nepal
;
_publ_contact_author_email     'bkajaya@yahoo.com'
_publ_contact_author_fax     ?
_publ_contact_author_phone     ?
_publ_section_title
;
Crystal structure and Hirshfeld surface analysis of
3-[2-(3,5-dimethylphenyl)hydrazinylidene]benzofuran-2(3<i>H</i>)-one
;
_publ_section_title_footnote     .
loop_
    _publ_author_name
    _publ_author_address
    'Zeliha Atio\(glu'
;
Department of Aircraft Electrics and Electronics,
School of Applied Sciences,
Cappadocia University,
Mustafapa\,sa, 50420 \"Urg\"up,
Nev\,sehir,
Turkey
;
    'Akkurt, Mehmet'
;
Department of Physics,
Faculty of Sciences,
Erciyes University,
38039 Kayseri,
Turkey
;
    'Namiq Q. Shikhaliyev'
;
Organic Chemistry Department,
Baku State University,
Z. Xalilov str. 23, Az
1148 Baku, Azerbaijan
;
    'Ulviyya F. Askerova'
;
Organic Chemistry Department,
Baku State University,
Z. Xalilov str. 23, Az
1148 Baku, Azerbaijan
;
    'Sevinc H. Mukhtarova'
;
Organic Chemistry Department,
Baku State University,
Z. Xalilov str. 23, Az
1148 Baku, Azerbaijan
;
    'Rizvan K. Askerov'
;
Organic Chemistry Department,
Baku State University,
Z. Xalilov str. 23, Az
1148 Baku, Azerbaijan
;
    'Ajaya Bhattarai'
;
Department of Chemistry,
M.M.A.M.C (Tribhuvan University) Biratnagar,
Nepal
;
_publ_section_synopsis
;
In the crystal, molecules are connected by C---H...\p and \p--\p stacking
interactions, forming a layer lying parallel to the (11\=1) plane.
;
_chemical_name_systematic
;
3-[2-(3,5-Dimethylphenyl)hydrazinylidene]benzofuran-2(3<i>H</i>)-one
;
_chemical_name_common     ?
_chemical_formula_moiety     'C16 H14 N2 O2'
_chemical_formula_sum     'C16 H14 N2 O2'
_chemical_formula_iupac     'C16 H14 N2 O2'
_chemical_formula_weight     266.29
_chemical_melting_point     ?
_space_group_crystal_system     monoclinic
_space_group_name_H-M_alt     'P 21/c'
_space_group_name_Hall     '-P 2ybc'
loop_
    _space_group_symop_operation_xyz
    'x, y, z'
    '-x, y+1/2, -z+1/2'
    '-x, -y, -z'
    'x, -y-1/2, z-1/2'
_cell_length_a     8.8644(4)
_cell_length_b     19.9222(8)
_cell_length_c     8.1736(3)
_cell_angle_alpha     90
_cell_angle_beta     107.2400(10)
_cell_angle_gamma     90
_cell_volume     1378.59(10)
_cell_formula_units_Z     4
_cell_measurement_reflns_used     3738
_cell_measurement_theta_min     2.41
_cell_measurement_theta_max     30.46
_cell_measurement_temperature     296(2)
_exptl_crystal_description     prism
_exptl_crystal_colour     colourless
_exptl_crystal_size_max     0.400
_exptl_crystal_size_mid     0.211
_exptl_crystal_size_min     0.055
_exptl_crystal_density_diffrn     1.283
_exptl_crystal_density_meas     ?
_exptl_crystal_density_method     ?
_exptl_crystal_F_000     560
_exptl_absorpt_coefficient_mu     0.086
_exptl_absorpt_correction_type     multi-scan
_exptl_absorpt_process_details
;
(SADABS; Bruker, 2003)
;
_exptl_absorpt_correction_T_min     0.6839
_exptl_absorpt_correction_T_max     0.7461
_diffrn_ambient_temperature     296(2)
_diffrn_source     ?
_diffrn_radiation_type     MoK\a
_diffrn_radiation_wavelength     0.71073
_diffrn_measurement_device_type     'Bruker APEXII CCD'
_diffrn_measurement_method     '\f and \w scans'
_diffrn_detector_area_resol_mean     ?
_diffrn_reflns_number     22343
_diffrn_reflns_av_R_equivalents     0.0580
_diffrn_reflns_av_unetI/netI     0.0484
_diffrn_reflns_theta_min     2.406
_diffrn_reflns_theta_max     30.485
_diffrn_reflns_theta_full     25.242
_diffrn_measured_fraction_theta_max     0.993
_diffrn_measured_fraction_theta_full     0.997
_diffrn_reflns_limit_h_min     -12
_diffrn_reflns_limit_h_max     12
_diffrn_reflns_limit_k_min     -28
_diffrn_reflns_limit_k_max     28
_diffrn_reflns_limit_l_min     -11
_diffrn_reflns_limit_l_max     11
_refine_special_details     ?
_reflns_number_total     4176
_reflns_number_gt     2332
_reflns_threshold_expression     'I > 2\s(I)'
_refine_ls_structure_factor_coef     Fsqd
_refine_ls_matrix_type     full
_refine_ls_R_factor_all     0.1214
_refine_ls_R_factor_gt     0.0624
_refine_ls_wR_factor_gt     0.1208
_refine_ls_wR_factor_ref     0.1461
_refine_ls_goodness_of_fit_ref     1.035
_refine_ls_restrained_S_all     1.035
_refine_ls_number_reflns     4176
_refine_ls_number_parameters     188
_refine_ls_number_restraints     0
_refine_ls_hydrogen_treatment     mixed
_refine_ls_weighting_scheme     calc
_refine_ls_weighting_details
              'w=1/[\s^2^(Fo^2^)+(0.0465P)^2^+0.2174P] where P=(Fo^2^+2Fc^2^)/3'
_atom_sites_solution_hydrogens     mixed
_atom_sites_solution_primary     ?
_atom_sites_solution_secondary     ?
_refine_ls_shift/su_max     0.000
_refine_ls_shift/su_mean     0.000
_refine_diff_density_max     0.151
_refine_diff_density_min     -0.138
_refine_ls_extinction_method     none
_refine_ls_extinction_coef     .
loop_
    _atom_type_symbol
    _atom_type_description
    _atom_type_scat_dispersion_real
    _atom_type_scat_dispersion_imag
    _atom_type_scat_source
    'C' 'C' 0.0033 0.0016
                         'International Tables Vol C Tables 4.2.6.8 and 6.1.1.4'
    'H' 'H' 0.0000 0.0000
                         'International Tables Vol C Tables 4.2.6.8 and 6.1.1.4'
    'N' 'N' 0.0061 0.0033
                         'International Tables Vol C Tables 4.2.6.8 and 6.1.1.4'
    'O' 'O' 0.0106 0.0060
                         'International Tables Vol C Tables 4.2.6.8 and 6.1.1.4'
_computing_data_collection
;
APEX2 (Bruker, 2003)
;
_computing_cell_refinement
;
SAINT (Bruker, 2003)
;
_computing_data_reduction
;
SAINT (Bruker, 2003)
;
_computing_structure_solution
;
<i>SHELXT</i> (Sheldrick, 2015<i>a</i>)
;
_computing_structure_refinement
;
SHELXL (Sheldrick, 2015<i>b</i>)
;
_computing_molecular_graphics
;
ORTEP-3 for Windows (Farrugia, 2012)
;
_computing_publication_material
;
PLATON (Spek, 2020)
;
loop_
    _atom_site_type_symbol
    _atom_site_label
    _atom_site_fract_x
    _atom_site_fract_y
    _atom_site_fract_z
    _atom_site_U_iso_or_equiv
    _atom_site_adp_type
    _atom_site_calc_flag
    _atom_site_occupancy
    _atom_site_disorder_assembly
    _atom_site_disorder_group
    C C1 0.7095(2) 0.56971(8) 0.9270(2) 0.0519(4) Uani d 1 . .
    C C2 0.76884(18) 0.52981(8) 0.8095(2) 0.0482(4) Uani d 1 . .
    C C3 0.92693(18) 0.55352(8) 0.8274(2) 0.0493(4) Uani d 1 . .
    C C4 1.0448(2) 0.53565(9) 0.7563(3) 0.0624(5) Uani d 1 . .
    H H4 1.028478 0.502040 0.673914 0.075 Uiso calc 1 . .
    C C5 1.1879(2) 0.56929(11) 0.8114(3) 0.0728(6) Uani d 1 . .
    H H5 1.268324 0.558312 0.764500 0.087 Uiso calc 1 . .
    C C6 1.2129(2) 0.61884(11) 0.9347(3) 0.0749(6) Uani d 1 . .
    H H6 1.310276 0.640405 0.969456 0.090 Uiso calc 1 . .
    C C7 1.0974(2) 0.63715(10) 1.0075(3) 0.0673(5) Uani d 1 . .
    H H7 1.114142 0.670299 1.091089 0.081 Uiso calc 1 . .
    C C8 0.95594(19) 0.60361(8) 0.9495(2) 0.0538(4) Uani d 1 . .
    C C9 0.4768(2) 0.40926(8) 0.6127(2) 0.0530(4) Uani d 1 . .
    C C10 0.5476(2) 0.37321(9) 0.5108(2) 0.0603(5) Uani d 1 . .
    H H10 0.648784 0.384407 0.508401 0.072 Uiso calc 1 . .
    C C11 0.4678(3) 0.32049(9) 0.4125(2) 0.0702(6) Uani d 1 . .
    C C12 0.3181(3) 0.30497(10) 0.4188(3) 0.0779(6) Uani d 1 . .
    H H12 0.263853 0.269826 0.351887 0.093 Uiso calc 1 . .
    C C13 0.2457(2) 0.33984(10) 0.5213(3) 0.0693(6) Uani d 1 . .
    C C14 0.3266(2) 0.39267(9) 0.6189(2) 0.0598(5) Uani d 1 . .
    H H14 0.280284 0.416993 0.688386 0.072 Uiso calc 1 . .
    C C15 0.5458(3) 0.28029(12) 0.3040(3) 0.1039(9) Uani d 1 . .
    H H15A 0.513973 0.234174 0.302284 0.156 Uiso calc 1 . .
    H H15B 0.658448 0.283384 0.351251 0.156 Uiso calc 1 . .
    H H15C 0.514651 0.297710 0.189347 0.156 Uiso calc 1 . .
    C C16 0.0820(3) 0.32121(12) 0.5296(3) 0.0972(8) Uani d 1 . .
    H H16D 0.052299 0.350758 0.607547 0.146 Uiso calc 0.67(4) A 1
    H H16E 0.082700 0.275746 0.568674 0.146 Uiso calc 0.67(4) A 1
    H H16F 0.007489 0.325362 0.417644 0.146 Uiso calc 0.67(4) A 1
    H H16A 0.013993 0.359673 0.500891 0.146 Uiso calc 0.33(4) A 2
    H H16B 0.088531 0.306500 0.643291 0.146 Uiso calc 0.33(4) A 2
    H H16C 0.039964 0.285692 0.449682 0.146 Uiso calc 0.33(4) A 2
    N N1 0.69683(16) 0.48115(7) 0.70999(18) 0.0508(3) Uani d 1 . .
    N N2 0.55439(17) 0.46316(7) 0.7133(2) 0.0545(4) Uani d 1 . .
    H H2 0.513(2) 0.4843(10) 0.792(3) 0.077(6) Uiso d 1 . .
    O O1 0.82605(14) 0.61480(6) 1.00954(16) 0.0609(3) Uani d 1 . .
    O O2 0.58433(14) 0.56775(7) 0.95705(17) 0.0666(4) Uani d 1 . .
loop_
    _atom_site_aniso_label
    _atom_site_aniso_U_11
    _atom_site_aniso_U_22
    _atom_site_aniso_U_33
    _atom_site_aniso_U_12
    _atom_site_aniso_U_13
    _atom_site_aniso_U_23
    C1 0.0428(9) 0.0531(9) 0.0561(10) -0.0041(7) 0.0089(8) -0.0012(8)
    C2 0.0422(9) 0.0501(9) 0.0482(9) -0.0004(7) 0.0073(7) 0.0016(7)
    C3 0.0403(8) 0.0503(9) 0.0546(10) 0.0026(7) 0.0100(7) 0.0083(7)
    C4 0.0525(11) 0.0673(11) 0.0680(12) 0.0056(9) 0.0186(9) 0.0090(9)
    C5 0.0459(11) 0.0842(14) 0.0898(16) 0.0066(10) 0.0223(11) 0.0224(12)
    C6 0.0445(11) 0.0770(13) 0.0958(16) -0.0094(9) 0.0092(11) 0.0179(12)
    C7 0.0512(11) 0.0607(11) 0.0808(14) -0.0092(9) 0.0053(10) 0.0015(10)
    C8 0.0409(9) 0.0531(9) 0.0630(11) -0.0004(7) 0.0088(8) 0.0055(8)
    C9 0.0536(10) 0.0501(9) 0.0461(9) -0.0056(8) 0.0005(8) 0.0030(7)
    C10 0.0700(12) 0.0553(10) 0.0511(10) -0.0063(9) 0.0109(9) 0.0003(8)
    C11 0.0950(16) 0.0537(11) 0.0542(11) -0.0090(10) 0.0102(11) -0.0011(9)
    C12 0.0988(17) 0.0575(12) 0.0572(12) -0.0205(11) -0.0078(12) -0.0005(10)
    C13 0.0649(12) 0.0635(12) 0.0621(12) -0.0153(9) -0.0080(10) 0.0156(10)
    C14 0.0534(10) 0.0616(11) 0.0553(10) -0.0066(8) 0.0020(8) 0.0065(8)
    C15 0.150(2) 0.0746(15) 0.0865(17) -0.0083(15) 0.0348(17) -0.0243(13)
    C16 0.0724(15) 0.0949(17) 0.1019(18) -0.0327(12) -0.0085(13) 0.0192(14)
    N1 0.0466(8) 0.0525(8) 0.0497(8) -0.0017(6) 0.0086(6) 0.0028(6)
    N2 0.0475(8) 0.0574(9) 0.0553(9) -0.0059(7) 0.0100(7) -0.0065(7)
    O1 0.0496(7) 0.0610(7) 0.0690(8) -0.0061(6) 0.0127(6) -0.0130(6)
    O2 0.0473(7) 0.0790(9) 0.0757(9) -0.0041(6) 0.0213(6) -0.0101(7)
_geom_special_details
;
 All esds (except the esd in the dihedral angle between two l.s. planes)
 are estimated using the full covariance matrix.  The cell esds are taken
 into account individually in the estimation of esds in distances, angles
 and torsion angles; correlations between esds in cell parameters are only
 used when they are defined by crystal symmetry.  An approximate (isotropic)
 treatment of cell esds is used for estimating esds involving l.s. planes.
;
loop_
    _geom_bond_atom_site_label_1
    _geom_bond_atom_site_label_2
    _geom_bond_site_symmetry_2
    _geom_bond_distance
    _geom_bond_publ_flag
    C1 O2 . 1.2064(19) ?
    C1 O1 . 1.3842(19) ?
    C1 C2 . 1.459(2) ?
    C2 N1 . 1.304(2) ?
    C2 C3 . 1.445(2) ?
    C3 C8 . 1.380(2) ?
    C3 C4 . 1.385(2) ?
    C4 C5 . 1.386(3) ?
    C4 H4 . 0.9300 ?
    C5 C6 . 1.381(3) ?
    C5 H5 . 0.9300 ?
    C6 C7 . 1.377(3) ?
    C6 H6 . 0.9300 ?
    C7 C8 . 1.375(2) ?
    C7 H7 . 0.9300 ?
    C8 O1 . 1.397(2) ?
    C9 C10 . 1.383(2) ?
    C9 C14 . 1.387(2) ?
    C9 N2 . 1.402(2) ?
    C10 C11 . 1.383(2) ?
    C10 H10 . 0.9300 ?
    C11 C12 . 1.378(3) ?
    C11 C15 . 1.506(3) ?
    C12 C13 . 1.384(3) ?
    C12 H12 . 0.9300 ?
    C13 C14 . 1.385(2) ?
    C13 C16 . 1.519(3) ?
    C14 H14 . 0.9300 ?
    C15 H15A . 0.9600 ?
    C15 H15B . 0.9600 ?
    C15 H15C . 0.9600 ?
    C16 H16D . 0.9600 ?
    C16 H16E . 0.9600 ?
    C16 H16F . 0.9600 ?
    C16 H16A . 0.9600 ?
    C16 H16B . 0.9600 ?
    C16 H16C . 0.9600 ?
    N1 N2 . 1.3206(19) ?
    N2 H2 . 0.93(2) ?
loop_
    _geom_angle_atom_site_label_1
    _geom_angle_atom_site_label_2
    _geom_angle_atom_site_label_3
    _geom_angle_site_symmetry_1
    _geom_angle_site_symmetry_3
    _geom_angle
    _geom_angle_publ_flag
    O2 C1 O1 . . 121.34(16) ?
    O2 C1 C2 . . 130.48(16) ?
    O1 C1 C2 . . 108.18(14) ?
    N1 C2 C3 . . 125.97(16) ?
    N1 C2 C1 . . 127.59(15) ?
    C3 C2 C1 . . 106.43(14) ?
    C8 C3 C4 . . 119.17(16) ?
    C8 C3 C2 . . 106.10(15) ?
    C4 C3 C2 . . 134.70(17) ?
    C3 C4 C5 . . 118.10(19) ?
    C3 C4 H4 . . 121.0 ?
    C5 C4 H4 . . 121.0 ?
    C6 C5 C4 . . 121.07(19) ?
    C6 C5 H5 . . 119.5 ?
    C4 C5 H5 . . 119.5 ?
    C7 C6 C5 . . 121.71(19) ?
    C7 C6 H6 . . 119.1 ?
    C5 C6 H6 . . 119.1 ?
    C8 C7 C6 . . 116.17(19) ?
    C8 C7 H7 . . 121.9 ?
    C6 C7 H7 . . 121.9 ?
    C7 C8 C3 . . 123.77(18) ?
    C7 C8 O1 . . 124.32(17) ?
    C3 C8 O1 . . 111.89(14) ?
    C10 C9 C14 . . 120.63(16) ?
    C10 C9 N2 . . 121.31(16) ?
    C14 C9 N2 . . 118.05(17) ?
    C11 C10 C9 . . 119.94(19) ?
    C11 C10 H10 . . 120.0 ?
    C9 C10 H10 . . 120.0 ?
    C12 C11 C10 . . 118.8(2) ?
    C12 C11 C15 . . 121.18(19) ?
    C10 C11 C15 . . 120.0(2) ?
    C11 C12 C13 . . 122.29(18) ?
    C11 C12 H12 . . 118.9 ?
    C13 C12 H12 . . 118.9 ?
    C12 C13 C14 . . 118.4(2) ?
    C12 C13 C16 . . 121.7(2) ?
    C14 C13 C16 . . 119.9(2) ?
    C13 C14 C9 . . 119.93(19) ?
    C13 C14 H14 . . 120.0 ?
    C9 C14 H14 . . 120.0 ?
    C11 C15 H15A . . 109.5 ?
    C11 C15 H15B . . 109.5 ?
    H15A C15 H15B . . 109.5 ?
    C11 C15 H15C . . 109.5 ?
    H15A C15 H15C . . 109.5 ?
    H15B C15 H15C . . 109.5 ?
    C13 C16 H16D . . 109.5 ?
    C13 C16 H16E . . 109.5 ?
    H16D C16 H16E . . 109.5 ?
    C13 C16 H16F . . 109.5 ?
    H16D C16 H16F . . 109.5 ?
    H16E C16 H16F . . 109.5 ?
    C13 C16 H16A . . 109.5 ?
    C13 C16 H16B . . 109.5 ?
    H16A C16 H16B . . 109.5 ?
    C13 C16 H16C . . 109.5 ?
    H16A C16 H16C . . 109.5 ?
    H16B C16 H16C . . 109.5 ?
    C2 N1 N2 . . 118.89(15) ?
    N1 N2 C9 . . 120.08(15) ?
    N1 N2 H2 . . 117.9(13) ?
    C9 N2 H2 . . 121.7(13) ?
    C1 O1 C8 . . 107.39(13) ?
loop_
    _geom_torsion_atom_site_label_1
    _geom_torsion_atom_site_label_2
    _geom_torsion_atom_site_label_3
    _geom_torsion_atom_site_label_4
    _geom_torsion_site_symmetry_1
    _geom_torsion_site_symmetry_2
    _geom_torsion_site_symmetry_3
    _geom_torsion_site_symmetry_4
    _geom_torsion
    _geom_torsion_publ_flag
    O2 C1 C2 N1 . . . . -1.0(3) ?
    O1 C1 C2 N1 . . . . 178.73(15) ?
    O2 C1 C2 C3 . . . . -179.52(18) ?
    O1 C1 C2 C3 . . . . 0.23(17) ?
    N1 C2 C3 C8 . . . . -178.02(16) ?
    C1 C2 C3 C8 . . . . 0.52(17) ?
    N1 C2 C3 C4 . . . . -0.4(3) ?
    C1 C2 C3 C4 . . . . 178.17(19) ?
    C8 C3 C4 C5 . . . . -0.1(3) ?
    C2 C3 C4 C5 . . . . -177.49(18) ?
    C3 C4 C5 C6 . . . . 0.5(3) ?
    C4 C5 C6 C7 . . . . -0.3(3) ?
    C5 C6 C7 C8 . . . . -0.4(3) ?
    C6 C7 C8 C3 . . . . 0.9(3) ?
    C6 C7 C8 O1 . . . . 179.25(16) ?
    C4 C3 C8 C7 . . . . -0.7(3) ?
    C2 C3 C8 C7 . . . . 177.41(16) ?
    C4 C3 C8 O1 . . . . -179.19(14) ?
    C2 C3 C8 O1 . . . . -1.11(19) ?
    C14 C9 C10 C11 . . . . 0.6(3) ?
    N2 C9 C10 C11 . . . . -179.74(16) ?
    C9 C10 C11 C12 . . . . -0.1(3) ?
    C9 C10 C11 C15 . . . . -178.83(18) ?
    C10 C11 C12 C13 . . . . -0.7(3) ?
    C15 C11 C12 C13 . . . . 178.06(19) ?
    C11 C12 C13 C14 . . . . 0.8(3) ?
    C11 C12 C13 C16 . . . . -178.75(19) ?
    C12 C13 C14 C9 . . . . -0.3(3) ?
    C16 C13 C14 C9 . . . . 179.33(17) ?
    C10 C9 C14 C13 . . . . -0.5(3) ?
    N2 C9 C14 C13 . . . . 179.91(15) ?
    C3 C2 N1 N2 . . . . 176.94(15) ?
    C1 C2 N1 N2 . . . . -1.3(2) ?
    C2 N1 N2 C9 . . . . -177.48(14) ?
    C10 C9 N2 N1 . . . . 1.1(2) ?
    C14 C9 N2 N1 . . . . -179.26(15) ?
    O2 C1 O1 C8 . . . . 178.89(16) ?
    C2 C1 O1 C8 . . . . -0.88(17) ?
    C7 C8 O1 C1 . . . . -177.24(17) ?
    C3 C8 O1 C1 . . . . 1.27(19) ?
loop_
    _geom_hbond_atom_site_label_D
    _geom_hbond_atom_site_label_H
    _geom_hbond_atom_site_label_A
    _geom_hbond_site_symmetry_A
    _geom_hbond_distance_DH
    _geom_hbond_distance_HA
    _geom_hbond_distance_DA
    _geom_hbond_angle_DHA
    _geom_hbond_publ_flag
    N2 H2 O2 . 0.93(2) 2.12(2) 2.840(2) 133.8(16) yes
    C15 H15A Cg3 4_554 0.96 2.90 3.591(3) 130 yes
    C16 H16F Cg2 3_666 0.96 2.92 3.715(3) 141 yes
_shelx_space_group_comment
;
The symmetry employed for this shelxl refinement is uniquely defined
by the following loop, which should always be used as a source of
symmetry information in preference to the above space-group names.
They are only intended as comments.
;
_shelx_estimated_absorpt_T_min     0.966
_shelx_estimated_absorpt_T_max     0.995
_shelx_hkl_file
;
   0   0  -1    1.30    0.80
   0   0   1    3.70    1.20
   0   0   1    1.80    0.80
   0   0   1    1.60    1.00
   0   0  -1    2.50    1.10
   0   0   2 4223.68   76.99
   0   0   2 4234.68   74.59
   0   0   2 4299.17   72.69
   0   0  -2 4215.98   74.09
   0   0  -2 4264.57   72.79
   0   0  -2 4098.09   77.69
   0   0  -3    0.10    1.20
   0   0   3    2.30    1.80
   0   0  -3    0.20    1.80
   0   0  -3    4.50    2.00
   0   0   3    1.30    1.90
   0   0   3   -2.50    0.90
   0   0  -4 1932.61   45.60
   0   0  -4 1955.40   43.40
   0   0   4 1852.11   42.20
   0   0   4 1901.11   49.60
   0   0   5    1.30    3.50
   0   0   5   -0.70    1.50
   0   0  -5    2.10    1.80
   0   0  -5    2.60    2.30
   0   0  -6   12.10    4.80
   0   0   6   11.10    5.80
   0   0  -6   20.30    5.50
   0   0  -7    1.90    3.50
   0   0   7   -0.80    5.10
   0   0  -7   -1.30    2.20
   0   0   8   17.60    8.90
   0   0  -8   14.80    5.50
   0   0  -8   20.20    7.20
   0   0  -9   21.70    6.40
   0   0   9   -1.50    6.60
   0   0  -9   -3.10    2.90
   0   0 -10   27.50    9.70
   0   0  10   12.90   10.60
   0   0 -10   35.10    8.50
   0   0 -11  -10.00    3.70
   0   0 -11   13.30    6.90
   0   1   1 1892.81   33.90
   0   1  -1 1927.21   38.60
   0   1   1 1893.51   33.70
   0   1  -1 1929.71   33.80
   0   1  -1 1879.81   33.60
   0   1   1 1907.21   35.10
   0  -1   1 1854.81   34.90
   0  -1   1 1921.21   33.70
   0  -1  -1 1889.01   33.80
   0  -1  -1 1857.31   33.70
   0  -1  -1 1892.81   35.40
   0  -1   1 1893.51   33.80
   0   1  -2  818.02   20.30
   0   1   2  822.82   22.60
   0   1  -2  778.62   22.20
   0   1   2  841.12   20.90
   0   1  -2  827.12   19.70
   0   1   2  821.72   19.60
   0   1   2  831.82   22.30
   0  -1   2  836.72   19.70
   0  -1   2  800.62   22.10
   0  -1   2  837.52   20.80
   0  -1  -2  827.12   19.80
   0  -1  -2  816.32   20.40
   0   1  -3  753.02   22.20
   0   1   3  749.42   24.50
   0   1   3  778.82   25.40
   0   1  -3  766.62   25.20
   0   1   3  780.72   21.30
   0   1   3  769.02   23.00
   0   1  -3  798.92   21.50
   0  -1  -3  824.92   21.90
   0  -1   3  784.42   21.40
   0  -1   3  771.92   24.90
   0  -1   3  770.12   22.80
   0  -1  -3  793.92   22.80
   0   1   4  101.09    7.50
   0   1  -4   93.29    7.90
   0   1  -4  105.29    7.90
   0   1   4   98.89    9.70
   0  -1   4   96.89    9.80
   0  -1  -4   99.49    8.30
   0  -1   4   95.49    7.30
   0  -1  -4  100.19    7.90
   0   1   5  143.89   13.10
   0   1  -5  126.09   10.30
   0   1  -5  132.59    9.60
   0   1   5  114.69    9.00
   0  -1   5  126.29   12.40
   0  -1  -5  142.39   10.00
   0  -1   5  113.29    8.90
   0  -1  -5  125.79   10.30
   0   1   6   71.99   10.60
   0   1  -6   76.89    8.40
   0   1  -6   62.29    7.80
   0  -1  -6   72.39    8.50
   0  -1   6   81.89   14.30
   0  -1  -6   62.99    7.60
   0   1   7   -4.70    4.90
   0   1  -7   -0.60    2.10
   0   1  -7    3.00    3.40
   0  -1  -7    0.80    2.50
   0  -1  -7    4.80    4.10
   0  -1   7   -0.20    4.50
   0   1   8   30.40   11.40
   0   1  -8   31.30    8.50
   0   1  -8   34.10    7.30
   0  -1  -8   31.90    7.10
   0  -1  -8   21.80    5.30
   0  -1   8   18.10   10.30
   0   1   9  128.29   21.80
   0   1  -9  114.79   13.20
   0   1  -9  121.99   12.10
   0  -1  -9  131.59   14.10
   0  -1   9  117.79   16.50
   0  -1  -9  114.59   12.00
   0   1 -10    7.50    5.70
   0   1 -10   -1.70    4.70
   0   1  10   -8.00    7.60
   0  -1  10    1.80   10.80
   0  -1 -10   -1.80    4.70
   0  -1 -10   11.00    5.10
   0   1 -11    4.60    6.50
   0   1 -11    1.60    5.80
   0  -1 -11    0.40    5.20
   0  -1 -11    6.40    6.50
   0   2  -1 1592.74   28.70
   0   2  -1 1499.45   30.40
   0   2  -1 1555.74   30.30
   0   2   1 1597.84   29.00
   0   2   1 1521.65   30.30
   0   2   1 1610.44   30.60
   0  -2   1 1583.74   30.70
   0  -2  -1 1602.64   28.80
   0  -2  -1 1592.64   30.90
   0  -2  -1 1540.85   30.40
   0  -2   1 1603.14   30.40
   0   2   2 5626.14   96.79
   0   2   2 5490.45   97.49
   0   2   2 5634.94   95.09
   0   2  -2 5471.75   94.59
   0   2  -2 5538.55   98.59
   0   2  -2 5683.33   95.19
   0  -2   2 5509.65   97.19
   0  -2   2 5503.05   94.99
   0  -2  -2 5458.95   94.79
   0  -2   2 5577.94   94.89
   0  -2  -2 5637.84   95.19
   0  -2  -2 5769.62   99.19
   0   2  -3  199.78   12.10
   0   2   3  192.38   11.90
   0   2   3  209.98   10.90
   0   2   3  198.28    9.80
   0   2  -3  215.48   10.30
   0   2  -3  202.38   10.30
   0   2   3  199.98   11.50
   0  -2  -3  201.38    9.90
   0  -2   3  219.98   12.40
   0  -2   3  205.88    9.90
   0  -2   3  209.18   10.50
   0  -2  -3  222.18   10.90
   0   2  -4  299.77   13.80
   0   2   4  294.77   17.00
   0   2  -4  288.97   14.30
   0   2   4  292.67   13.40
   0  -2   4  295.77   13.50
   0  -2  -4  327.27   14.30
   0  -2   4  289.47   16.30
   0  -2  -4  307.17   14.70
   0   2   5  169.18   11.70
   0   2  -5  170.88   11.20
   0   2   5  167.08   14.30
   0   2  -5  178.38   12.30
   0  -2  -5  175.98   11.40
   0  -2  -5  169.38   12.10
   0  -2   5  161.08   14.10
   0  -2   5  165.68   10.90
   0   2   6   -1.00    3.00
   0   2  -6    3.10    2.30
   0   2  -6   11.20    4.00
   0  -2  -6    4.70    3.50
   0  -2   6    6.60    6.10
   0  -2  -6    3.80    2.70
   0   2  -7   33.10    8.20
   0   2   7   16.40    7.90
   0   2  -7   16.60    5.40
   0  -2  -7   15.40    5.30
   0  -2  -7   22.90    7.40
   0  -2   7   35.30   10.90
   0   2  -8   16.30    5.90
   0   2  -8   18.90    6.70
   0   2   8   10.10    7.80
   0  -2  -8    9.50    4.80
   0  -2   8   18.00    9.30
   0  -2  -8   17.90    5.70
   0   2   9   48.10   13.50
   0   2  -9   43.80    8.40
   0   2  -9   53.39   11.00
   0  -2   9   53.59   15.10
   0  -2  -9   44.30    9.30
   0   2 -10    3.90    4.80
   0   2 -10   -5.90    4.30
   0  -2 -10   -1.50    4.80
   0  -2 -10    8.20    6.30
   0   2 -11   20.90    9.20
   0   2  11    7.00   13.50
   0   2 -11   29.00    8.10
   0  -2 -11   20.10    7.50
   0  -2  11    0.50   11.70
   0  -2 -11   32.70   10.80
   0   3   0   -0.60    0.80
   0   3   0   -0.30    0.90
   0  -3   0   -0.90    1.10
   0  -3   0   -0.30    0.80
   0   3  -1 4198.08   69.29
   0   3  -1 4221.48   73.59
   0   3   1 4285.87   73.79
   0   3  -1 4203.38   73.29
   0   3   1 4048.80   72.19
   0   3   1 4186.28   69.89
   0  -3   1 4363.26   74.39
   0  -3  -1 4269.57   73.09
   0  -3   1 4220.98   69.69
   0  -3  -1 4191.98   73.69
   0  -3  -1 4178.98   69.59
   0  -3   1 4309.47   73.89
   0   3   3    4.80    3.20
   0   3  -3    3.10    1.90
   0   3  -3    5.30    2.10
   0   3   3    6.00    2.60
   0   3  -3    5.90    3.20
   0   3   3    4.50    2.40
   0   3   3    3.00    2.10
   0  -3   3    6.90    2.50
   0  -3  -3    6.60    2.40
   0  -3   3   10.30    4.50
   0  -3  -3    6.90    2.50
   0   3   4   14.30    5.40
   0   3  -4    8.20    3.00
   0   3  -4    7.60    3.00
   0   3   4    6.20    2.50
   0  -3  -4   14.20    4.10
   0  -3   4   11.60    3.00
   0  -3  -4    9.80    3.60
   0  -3   4    4.80    4.60
   0   3   5  102.19   11.50
   0   3  -5   97.09    9.00
   0   3  -5  125.29    9.70
   0  -3   5  123.69   12.50
   0  -3  -5  102.09    9.40
   0  -3  -5  119.39    9.60
   0   3   6  235.68   18.50
   0   3  -6  232.98   15.30
   0  -3  -6  251.17   15.60
   0  -3  -6  221.28   17.90
   0  -3   6  245.28   18.50
   0   3   7   -1.00    3.60
   0   3  -7    1.40    2.60
   0   3  -7    1.40    2.50
   0  -3  -7    2.10    3.60
   0  -3  -7    2.50    3.00
   0  -3   7    1.10    6.30
   0   3  -8   22.00    6.70
   0   3  -8   21.10    7.40
   0   3   8   27.70   10.50
   0  -3  -8   24.30    7.90
   0  -3  -8   18.00    5.90
   0  -3   8   14.90   10.60
   0   3   9   -1.00    5.50
   0   3  -9    5.80    4.20
   0   3  -9    3.10    4.60
   0  -3  -9    8.70    5.40
   0  -3   9    7.10    8.80
   0  -3  -9    9.30    6.10
   0   3 -10  -11.40    4.90
   0   3 -10    5.90    4.70
   0   3  10    1.10    9.00
   0  -3 -10    0.80    4.10
   0  -3 -10   -5.40    5.30
   0  -3  10  -12.70    8.90
   0   3 -11    7.20    7.40
   0   3  11  -12.50   10.90
   0   3 -11    4.10    6.80
   0  -3  11  -12.10   10.10
   0  -3 -11   -4.20    7.00
   0  -3 -11   14.50    9.10
   0   4   0 5940.51  100.69
   0  -4   0 5710.93  100.19
   0   4   1   58.69    3.40
   0   4   1   53.69    4.70
   0   4   1   53.49    4.50
   0   4  -1   55.39    3.10
   0   4  -1   56.19    6.00
   0   4  -1   56.39    5.10
   0  -4  -1   59.69    5.10
   0  -4   1   55.59    6.70
   0  -4   1   59.39    5.10
   0  -4  -1   48.90    3.00
   0  -4   1   52.89    3.20
   0  -4  -1   54.89    4.50
   0   4   3   16.00    3.40
   0   4  -3   13.90    3.70
   0   4   3   14.80    3.80
   0   4   3   24.00    6.00
   0   4  -3   24.10    6.30
   0   4  -3   23.00    4.60
   0  -4   3   26.60    6.40
   0  -4  -3   21.70    5.70
   0  -4   3   12.00    3.30
   0  -4  -3   19.80    4.30
   0  -4   3   22.90    4.30
   0  -4  -3   19.10    4.30
   0   4   4   57.39    6.00
   0   4  -4   48.70    5.90
   0   4  -4   60.99    6.50
   0   4   4   50.99    7.40
   0  -4  -4   50.19    6.00
   0  -4   4   50.29    5.70
   0  -4  -4   62.79    6.80
   0  -4   4   75.29   17.50
   0   4  -5  147.49   10.90
   0   4  -5  135.49   10.60
   0   4   5  153.88   13.70
   0  -4  -5  151.08   11.40
   0  -4  -5  140.99   10.80
   0  -4   5  147.39   14.10
   0   4  -6   39.80    8.20
   0   4  -6   33.70    7.20
   0   4   6   40.40   10.90
   0  -4   6   48.50   11.50
   0  -4  -6   40.40    7.90
   0  -4  -6   34.20    7.20
   0   4  -7  267.47   17.90
   0   4   7  250.97   20.70
   0   4  -7  266.27   16.90
   0  -4  -7  289.27   18.60
   0  -4  -7  277.37   17.60
   0  -4   7  262.27   21.10
   0   4  -8   95.49   11.70
   0   4   8  114.59   15.00
   0   4  -8   84.09   10.00
   0  -4  -8   82.89   10.40
   0  -4  -8   83.99   10.60
   0  -4   8  112.69   19.40
   0   4   9   12.20    6.90
   0   4  -9   16.30    5.70
   0   4  -9   14.90    5.10
   0  -4   9    2.50    9.00
   0  -4  -9   11.20    6.00
   0  -4  -9    7.90    4.90
   0   4  10   -6.00    6.50
   0   4 -10   -7.30    4.80
   0   4 -10   -1.90    4.50
   0  -4 -10   -1.90    5.00
   0  -4 -10   -0.80    3.90
   0   4 -11    7.30    8.30
   0   4 -11    3.10    6.20
   0  -4  11  -23.00   10.70
   0  -4 -11    0.50    6.80
   0  -4 -11    1.10    6.60
   0   5   0   -1.30    1.00
   0   5   0   -2.40    2.30
   0  -5   0   -1.20    0.80
   0   5  -1 9980.50  166.08
   0   5   1 9999.00  170.28
   0   5   1 9800.92  156.68
   0  -5  -1 9786.62  165.68
   0  -5   1 9931.01  165.98
   0  -5   1 9712.33  156.08
   0   5  -2 2254.37   49.40
   0   5  -2 2395.66   44.60
   0   5   2 2341.87   48.40
   0   5  -2 2300.27   49.80
   0   5   2 2427.16   50.79
   0   5   2 2502.45   50.69
   0  -5   2 2116.59   44.90
   0  -5  -2 2357.66   50.29
   0  -5  -2 2368.46   45.00
   0  -5   2 2390.16   51.59
   0  -5  -2 2365.26   50.49
   0   5   3  743.63   24.60
   0   5  -3  815.62   22.70
   0   5   3  811.72   25.00
   0   5  -3  809.62   25.20
   0  -5   3  785.82   26.30
   0  -5  -3  799.12   25.60
   0  -5  -3  789.62   27.00
   0  -5  -3  817.22   23.10
   0  -5   3  805.42   23.50
   0  -5   3  789.22   24.80
   0   5  -4  384.16   16.50
   0   5   4  412.76   25.10
   0   5  -4  402.46   17.90
   0  -5   4  414.16   20.20
   0  -5   4  363.96   17.10
   0  -5  -4  402.16   17.10
   0  -5  -4  404.16   18.40
   0   5  -5  240.38   14.00
   0   5   5  253.17   17.80
   0   5  -5  232.28   14.30
   0  -5  -5  243.18   14.40
   0  -5   5  237.48   17.50
   0  -5  -5  240.58   14.70
   0   5  -6  100.69   10.20
   0   5  -6  129.29   11.30
   0   5   6  118.69   13.70
   0  -5  -6  136.59   11.70
   0  -5   6  122.99   15.10
   0  -5  -6  142.99   12.30
   0   5  -7  177.98   14.20
   0   5  -7  199.28   15.00
   0   5   7  198.48   18.70
   0  -5  -7  206.48   15.70
   0  -5  -7  182.18   14.70
   0  -5   7  168.78   17.80
   0   5   8   53.99   13.60
   0   5  -8   46.20   10.40
   0   5  -8   54.49    9.60
   0  -5  -8   41.50   10.00
   0  -5  -8   47.70    9.10
   0  -5   8   33.10   12.20
   0   5  -9   15.40    7.00
   0   5  -9   15.20    6.30
   0   5   9    7.80    7.70
   0  -5  -9   17.80    6.70
   0  -5   9    0.50    9.30
   0   5  10   -8.60    6.80
   0   5 -10    0.80    5.00
   0   5 -10    6.10    5.10
   0  -5 -10   -9.00    4.80
   0  -5 -10    2.50    5.10
   0  -5  10  -10.00    8.50
   0   6   0  403.76   16.30
   0   6   0  374.96   16.20
   0  -6   0  386.36   16.10
   0   6   1 3066.69   61.49
   0   6  -1 2999.70   50.09
   0   6   1 2998.40   60.89
   0   6  -1 3034.90   61.09
   0   6   1 2994.90   51.59
   0   6  -1 3000.40   61.89
   0  -6   1 3110.19   63.89
   0  -6   1 3004.10   61.69
   0  -6  -1 2941.51   50.79
   0  -6  -1 2920.81   58.89
   0  -6   1 2972.40   50.69
   0   6   2   51.19    5.70
   0   6  -2   51.29    4.20
   0   6  -2   54.39    6.80
   0   6  -2   55.69    6.20
   0   6   2   59.29    5.40
   0   6   2   52.79    5.50
   0  -6   2   53.79    4.40
   0  -6   2   50.09    8.60
   0  -6  -2   53.49    5.80
   0  -6  -2   49.80    5.90
   0  -6   2   51.99    5.90
   0  -6  -2   50.29    4.30
   0   6  -3  348.17   13.40
   0   6   3  326.67   15.60
   0   6  -3  333.87   15.80
   0  -6  -3  330.17   16.90
   0  -6  -3  318.47   15.70
   0  -6   3  303.37   15.20
   0  -6   3  345.27   17.60
   0  -6  -3  338.27   13.60
   0   6  -4  385.26   16.60
   0   6  -4  405.56   18.90
   0  -6  -4  412.66   17.40
   0  -6   4  411.76   20.90
   0  -6  -4  408.06   19.40
   0  -6  -4  401.06   21.00
   0   6   5    3.90    3.50
   0   6  -5    2.00    3.00
   0   6  -5    2.30    2.00
   0  -6  -5    3.20    2.10
   0  -6   5    6.70    6.90
   0  -6  -5    1.70    2.30
   0   6  -6    1.30    2.80
   0   6  -6    5.40    4.00
   0   6   6    0.20    3.10
   0  -6  -6    3.60    3.10
   0  -6  -6    4.80    2.60
   0  -6   6   -0.50    6.80
   0   6   7    7.80    5.40
   0   6  -7   14.50    4.70
   0   6  -7    8.60    3.90
   0  -6  -7    9.00    4.90
   0  -6   7    7.80    8.40
   0  -6  -7   -1.00    3.00
   0   6   8   -2.90    3.70
   0   6  -8    3.10    3.80
   0   6  -8    1.00    4.30
   0  -6  -8    2.30    2.80
   0  -6  -8    6.00    3.60
   0  -6   8   11.40   11.40
   0   6   9   -2.50    5.50
   0   6  -9    2.00    5.40
   0   6  -9   -4.50    3.50
   0  -6   9  -11.40    6.30
   0  -6  -9   -2.60    4.10
   0  -6  -9   -0.80    2.90
   0   6  10   -1.80    7.40
   0   6 -10    6.20    5.60
   0   6 -10    1.40    5.60
   0  -6  10   -9.90    9.80
   0  -6 -10    2.00    6.40
   0  -6 -10    5.30    5.50
   0   7   0    0.20    1.50
   0   7   0    1.70    1.20
   0   7   0    0.30    2.60
   0  -7   0   -0.40    2.60
   0   7   1  264.67    8.20
   0   7   1  235.98   13.10
   0   7  -1  262.57    7.10
   0   7   1  277.07   13.90
   0   7  -1  251.07   13.80
   0   7  -1  272.77   14.10
   0   7   1  275.87   14.40
   0  -7  -1  265.87    7.90
   0  -7   1  259.37   15.10
   0  -7  -1  277.77   13.10
   0  -7   1  283.17   14.20
   0  -7   1  262.97    7.40
   0   7  -2  188.78   12.00
   0   7  -2  185.58    7.80
   0   7   2  211.88   12.20
   0   7   2  175.28   10.90
   0   7   2  167.88   11.30
   0  -7   2  176.48    8.20
   0  -7   2  181.98   13.20
   0  -7  -2  185.98    8.20
   0  -7  -2  182.18   11.20
   0  -7  -2  195.48   12.10
   0  -7   2  187.38   11.80
   0   7  -3    2.70    2.40
   0   7  -3   -0.50    1.60
   0  -7   3   -2.50    4.40
   0  -7  -3    3.20    2.30
   0  -7  -3   -1.40    1.30
   0  -7   3   -0.10    1.60
   0  -7  -3    0.70    2.60
   0   7  -4 1967.00   45.30
   0   7  -4 1987.30   49.90
   0  -7  -4 1921.91   53.59
   0  -7  -4 1883.81   45.30
   0  -7   4 1910.91   52.19
   0   7  -5   81.89    8.40
   0   7   5   74.79   10.40
   0   7  -5   97.09    9.90
   0  -7   5   94.29   14.10
   0  -7  -5   79.59    9.40
   0  -7  -5   72.29    7.70
   0   7  -6  374.66   21.20
   0   7  -6  403.16   20.10
   0   7   6  414.76   26.30
   0  -7   6  393.96   25.10
   0  -7  -6  371.56   20.00
   0  -7  -6  422.86   22.60
   0   7  -7   12.60    5.30
   0   7   7   10.10    5.00
   0   7  -7   15.70    5.90
   0  -7  -7   19.90    6.70
   0  -7  -7    8.90    4.30
   0  -7   7   11.30    8.10
   0   7   8    0.20    4.60
   0   7  -8    9.30    5.20
   0   7  -8    8.00    4.90
   0  -7  -8    8.10    4.20
   0  -7  -8    3.80    4.60
   0  -7   8   -0.90    8.40
   0   7  -9    0.30    3.80
   0   7  -9    7.70    4.10
   0   7   9   -2.10    5.50
   0  -7  -9    6.30    4.40
   0  -7  -9   10.40    6.10
   0  -7   9    7.40   11.60
   0   7  10   -0.80    6.50
   0   7 -10   -1.30    4.90
   0   7 -10    2.90    4.90
   0  -7 -10    2.20    5.20
   0  -7 -10   -9.30    5.30
   0  -7  10  -10.60    8.60
   0   8   0  381.66   21.10
   0   8   0  347.27   17.20
   0  -8   0  335.97   16.90
   0   8  -1  110.19    3.90
   0   8   1  113.89    5.10
   0   8  -1  121.39   10.10
   0   8   1  114.39    9.80
   0  -8  -1  105.39    8.50
   0  -8   1  111.69   10.80
   0  -8   1  112.09    4.20
   0   8  -2  351.86   17.50
   0   8  -2  343.17   10.90
   0   8   2  275.87   16.10
   0  -8  -2  350.66   17.60
   0  -8  -2  340.37   11.50
   0  -8  -2  345.07   16.30
   0  -8   2  334.07   11.60
   0  -8   2  350.76   19.80
   0   8  -3    3.70    2.30
   0   8  -3    2.80    2.80
   0  -8  -3    2.20    1.60
   0  -8  -3    0.00    2.00
   0  -8   3   -1.10    1.70
   0  -8  -3    1.70    2.80
   0  -8   3    0.60    5.40
   0   8  -4  313.77   14.50
   0   8  -4  310.27   17.60
   0  -8  -4  286.17   17.10
   0  -8  -4  300.87   14.60
   0  -8   4  282.57   20.00
   0  -8  -4  269.27   17.70
   0   8  -5  227.68   13.70
   0   8  -5  224.18   15.70
   0  -8  -5  227.78   14.10
   0  -8   5  238.78   19.80
   0  -8  -5  215.18   15.50
   0  -8  -5  229.08   17.90
   0   8   6  150.78   15.90
   0   8  -6  151.98   11.70
   0   8  -6  146.99   13.20
   0  -8  -6  144.69   12.30
   0  -8  -6  137.69   13.20
   0  -8   6  158.78   17.70
   0   8  -7   68.89   11.60
   0   8  -7   68.39   11.20
   0   8   7   78.09   12.10
   0  -8  -7   90.19   11.10
   0  -8  -7   79.39    9.70
   0  -8   7  117.59   20.90
   0   8  -8   47.50    9.20
   0   8   8   66.39   15.10
   0   8  -8   66.89   12.50
   0  -8  -8   49.40    9.20
   0  -8   8   66.69   17.60
   0  -8  -8   64.49   12.00
   0   8  -9   -0.70    4.00
   0   8  -9    3.60    4.80
   0  -8  -9   -9.20    4.00
   0  -8  -9    3.00    4.10
   0  -8   9   -7.80    7.40
   0   8 -10    0.30    6.20
   0   8 -10   -6.90    4.50
   0   8  10   -7.70    5.70
   0  -8  10   -4.40    9.30
   0  -8 -10    5.30    5.30
   0  -8 -10   -6.50    4.40
   0   9   0    0.10    1.60
   0  -9   0    2.50    2.60
   0   9   1   25.70    2.40
   0   9  -1   29.00    1.70
   0   9   1   33.40    3.00
   0   9   1   23.50    5.20
   0   9  -1   25.50    5.70
   0  -9  -1   27.40    6.30
   0  -9   1   25.20    8.20
   0  -9   1   23.60    1.80
   0   9  -2   34.10    3.20
   0  -9   2   30.20    8.20
   0  -9   2   35.20    3.50
   0  -9  -2   37.10    3.60
   0   9  -3 1569.34   35.00
   0   9  -3 1551.74   44.90
   0  -9  -3 1554.34   44.70
   0  -9   3 1560.94   47.90
   0  -9  -3 1491.55   35.40
   0  -9  -3 1531.05   45.00
   0  -9   3 1593.74   36.90
   0   9  -4  203.08   14.80
   0   9  -4  223.08   12.00
   0  -9  -4  208.48   15.90
   0  -9   4  198.98   18.00
   0  -9  -4  226.58   15.80
   0  -9  -4  220.58   12.40
   0   9  -5   -1.00    2.60
   0   9  -5   -0.80    2.10
   0  -9   5    2.10    7.60
   0  -9  -5    1.80    3.80
   0  -9  -5    2.90    2.50
   0  -9  -5    0.50    2.00
   0   9  -6  152.78   12.00
   0   9   6  116.69   14.30
   0   9  -6  146.39   14.10
   0  -9   6  155.98   18.30
   0  -9  -6  160.88   14.60
   0  -9  -6  154.38   12.80
   0   9  -7    5.10    3.50
   0   9  -7    1.40    3.80
   0   9   7   -0.20    4.70
   0  -9   7    4.40    9.00
   0  -9  -7   -3.50    3.30
   0  -9  -7    1.40    3.10
   0   9  -8   36.20    8.50
   0   9  -8   30.60    7.90
   0  -9  -8   27.20    8.00
   0  -9  -8   26.90    7.20
   0  -9   8   38.00   13.20
   0   9  -9    2.40    5.20
   0   9  -9    6.10    4.70
   0   9   9   -6.40    4.60
   0  -9   9  -10.60    8.20
   0  -9  -9    2.30    4.70
   0  -9  -9   -2.10    3.80
   0   9 -10   -0.90    5.00
   0   9  10   -5.80    7.70
   0   9 -10  -13.10    5.20
   0  -9 -10   -3.00    5.90
   0  -9  10   -4.60   10.00
   0  -9 -10   10.70    8.10
   0  10   0   29.20    5.60
   0 -10   0   37.00    8.10
   0  10   1  163.18    6.20
   0  10  -1  161.18    4.10
   0  10   1  162.68    6.40
   0  10   1  161.98   13.10
   0  10  -1  163.08   13.00
   0 -10   1  148.99   13.40
   0 -10  -1  167.58   12.10
   0 -10   1  156.38    4.20
   0  10  -2  324.37   10.10
   0  10  -2  317.27   18.40
   0  10   2  261.77   15.00
   0  10   2  314.17   18.70
   0 -10   2  333.07   21.30
   0 -10  -2  312.17   11.10
   0 -10   2  311.27   10.80
   0 -10  -2  317.97   16.80
   0  10  -3  127.39   11.60
   0  10  -3  100.59    6.80
   0 -10  -3  103.59    7.30
   0 -10  -3   98.59   10.40
   0 -10  -3  102.39   10.70
   0 -10   3  111.89   14.30
   0 -10   3  111.99    7.60
   0  10  -4  259.77   17.60
   0  10  -4  275.17   14.10
   0 -10   4  261.57   21.40
   0 -10  -4  260.47   17.80
   0 -10  -4  285.97   18.90
   0 -10  -4  257.87   13.40
   0  10  -5   47.80    6.30
   0  10  -5   55.59    9.90
   0 -10   5   56.19   15.00
   0 -10  -5   58.19    9.50
   0 -10  -5   40.60    8.50
   0 -10  -5   58.49   12.90
   0  10  -6   77.79    8.50
   0  10  -6   61.79   11.00
   0  10   6   77.29   15.00
   0 -10  -6   73.49    8.90
   0 -10  -6   86.49   14.40
   0 -10   6   61.09   15.40
   0  10   7    4.00    5.40
   0  10  -7   -4.70    2.30
   0  10  -7   -1.20    3.90
   0 -10  -7    7.50    4.40
   0 -10   7   -1.30    9.20
   0 -10  -7    3.30    6.00
   0  10  -8    9.70    4.90
   0  10   8    7.60    4.20
   0  10  -8    5.50    4.70
   0 -10  -8    4.30    4.30
   0 -10  -8    4.20    4.50
   0 -10   8    2.90    9.10
   0  10  -9    3.50    5.20
   0  10  -9    7.30    4.90
   0  10   9   -4.00    4.60
   0 -10  -9   13.10    5.30
   0 -10  -9    3.10    5.60
   0 -10   9    1.80    9.00
   0  10  10  -12.80    5.30
   0  10 -10   -9.00    6.00
   0  10 -10    9.80    6.50
   0 -10 -10   -5.20    5.90
   0 -10  10   -2.10   10.30
   0 -10 -10    7.70    5.30
   0  11   0    2.40    2.30
   0 -11   0   -2.50    1.50
   0  11   1  706.33   15.70
   0  11  -1  684.33   29.20
   0  11   1  682.03   29.20
   0  11   1  732.13   15.90
   0 -11   1  698.43   30.70
   0 -11  -1  667.03   26.70
   0  11  -2    5.10    1.60
   0  11   2    6.70    3.10
   0  11  -2    2.10    2.40
   0  11   2    1.70    3.30
   0 -11  -2    0.40    1.50
   0 -11  -2    3.40    3.10
   0 -11   2    2.30    1.30
   0 -11   2   -0.40    5.10
   0  11  -3    5.10    3.00
   0  11  -3    8.00    2.60
   0 -11   3   -2.80    5.00
   0 -11  -3    8.60    2.90
   0 -11  -3    2.60    2.80
   0 -11   3    9.90    3.40
   0  11  -4  172.28   12.70
   0  11  -4  190.58   15.50
   0 -11  -4  173.78   11.00
   0 -11   4  179.18   19.30
   0 -11  -4  167.18   14.90
   0 -11  -4  182.48   15.20
   0  11  -5   29.30    6.50
   0  11  -5   29.80    7.50
   0 -11   5   23.70   12.70
   0 -11  -5   33.80    7.10
   0 -11  -5   31.20   10.10
   0 -11  -5   17.30    5.80
   0  11  -6   -3.30    3.00
   0  11  -6    2.50    2.50
   0 -11  -6    4.50    4.00
   0 -11  -6    6.00    4.40
   0 -11  -6    7.50    4.90
   0 -11   6   -2.60    7.80
   0  11   7    0.40    4.40
   0  11  -7    4.10    4.00
   0  11  -7    1.80    3.40
   0 -11  -7   -1.40    3.70
   0 -11  -7    7.70    6.00
   0 -11   7    2.50    7.70
   0  11  -8    8.70    5.30
   0  11   8   10.70    5.40
   0  11  -8   23.20    7.40
   0 -11   8   31.50   14.50
   0 -11  -8   27.30    8.00
   0 -11  -8   17.20    5.80
   0  11   9   -4.40    4.10
   0  11  -9   -2.10    4.10
   0  11  -9   -3.90    5.40
   0 -11  -9   12.10    6.80
   0 -11  -9    5.10    6.10
   0 -11   9    0.60   11.40
   0  11 -10   13.80    7.20
   0  11 -10   -2.50    5.00
   0  11  10   -2.10    7.00
   0 -11 -10    0.20    7.30
   0 -11  10    2.00   10.20
   0  12   0  645.74   29.30
   0 -12   0  640.64   28.60
   0  12   1  462.45   11.00
   0  12  -1  445.16   24.10
   0  12   1  445.46   11.10
   0  12   1  422.16   23.60
   0 -12  -1  451.25   22.20
   0 -12   1  434.56   24.70
   0  12   2   91.49   10.90
   0  12  -2   85.69   10.50
   0  12   2   80.59    6.00
   0  12  -2   80.59    4.30
   0 -12   2   69.09   12.60
   0 -12   2   93.89    5.10
   0 -12  -2   83.09    9.40
   0  12   3   19.30    5.50
   0  12  -3   24.00    4.10
   0  12  -3   14.00    4.20
   0 -12   3   24.00   11.50
   0 -12  -3   28.20    4.90
   0 -12   3   31.60    5.50
   0 -12  -3   17.80    5.50
   0  12  -4  354.16   21.10
   0  12  -4  341.27   21.90
   0 -12  -4  325.97   15.40
   0 -12  -4  341.57   22.00
   0 -12  -4  340.97   22.20
   0 -12   4  331.67   25.60
   0  12  -5   25.10    6.00
   0  12  -5   38.90    7.30
   0 -12  -5   26.40    7.50
   0 -12  -5   28.50    6.40
   0 -12   5   25.80   12.40
   0 -12  -5   35.10   10.30
   0  12  -6   50.79   11.00
   0  12  -6   33.20    7.00
   0 -12  -6   37.10   10.00
   0 -12  -6   36.30    8.30
   0 -12  -6   25.50    8.10
   0 -12   6   32.70   12.20
   0  12   7    3.30    5.70
   0  12  -7    6.00    4.20
   0  12  -7   -5.40    3.80
   0 -12  -7    8.60    5.20
   0 -12  -7    7.80    6.10
   0 -12   7    7.20    9.50
   0  12   8   -7.70    6.10
   0  12  -8   -1.30    3.20
   0  12  -8   -1.00    4.70
   0 -12   8   -1.30    7.50
   0 -12  -8    1.90    5.50
   0 -12  -8    0.80    4.10
   0  12  -9   30.40    9.70
   0 -12   9    9.80   11.00
   0 -12  -9    0.90    4.00
   0  12  10   -5.20    6.50
   0  12 -10   -0.60    7.70
   0  12 -10   -7.80    5.00
   0  12  10  -11.30    4.70
   0 -12 -10    3.60    7.30
   0 -12  10   15.20   13.00
   0  13   0    3.20    3.20
   0 -13   0   -1.70    2.20
   0  13   1    5.50    3.40
   0  13   1    9.60    1.60
   0  13   1    8.60    1.50
   0  13  -1   15.00    5.50
   0 -13   1   10.20    7.10
   0 -13  -1    8.70    4.60
   0  13   2   26.90    4.50
   0  13  -2   18.90    5.30
   0  13   2   18.40    6.60
   0  13  -2   28.50    2.40
   0 -13   2   23.00    2.40
   0 -13   2   19.70    9.20
   0 -13  -2   30.10    7.70
   0  13  -3    7.30    4.20
   0  13  -3    5.10    2.20
   0  13   3    3.70    3.40
   0 -13  -3    3.80    3.30
   0 -13   3    9.70    3.00
   0 -13   3    3.60    8.50
   0 -13  -3    6.50    3.10
   0  13  -4   53.79    9.50
   0  13  -4   38.00    8.80
   0  13   4   59.89   12.00
   0 -13  -4   69.69   13.90
   0 -13  -4   48.10    6.20
   0 -13   4   60.39   16.70
   0  13  -5   63.39   11.50
   0  13  -5   78.09    7.80
   0 -13  -5   65.49    8.00
   0 -13   5   73.19   16.70
   0 -13  -5   85.39   15.70
   0  13  -6    8.60    4.40
   0 -13  -6    1.50    3.40
   0 -13  -6   -0.10    2.60
   0 -13  -6    7.60    5.00
   0 -13   6    8.00   15.90
   0  13  -7   19.10    6.50
   0  13  -7   22.00    7.40
   0  13   7   14.10    8.40
   0 -13   7   26.70   11.30
   0 -13  -7   22.50    7.90
   0 -13  -7   22.70    7.40
   0  13  -8    4.40    4.80
   0  13  -8   11.80    7.20
   0  13   8   11.70    6.80
   0 -13  -8    8.00    6.00
   0 -13   8   20.70   12.90
   0  13  -9    9.30    5.90
   0  13   9    7.10    3.90
   0  13   9  -10.60    6.00
   0  13  -9   15.10    5.70
   0 -13   9   -0.50    9.80
   0 -13  -9    2.70    4.90
   0  14   0  426.06   25.20
   0 -14   0  416.86   24.30
   0  14  -1  326.17   22.00
   0  14   1  285.27   20.90
   0 -14  -1  316.47   19.80
   0 -14   1  279.87   21.40
   0  14   2   10.40    4.90
   0  14   2   15.40    3.50
   0  14  -2    8.20    3.30
   0 -14   2   10.50    1.80
   0 -14  -2   16.50    6.90
   0 -14   2   11.70    7.60
   0  14   3   44.10    5.60
   0  14  -3   46.20   10.00
   0  14  -3   58.39    4.50
   0  14   3   65.19   12.70
   0 -14   3   47.90   14.20
   0 -14  -3   44.30    9.50
   0 -14   3   59.89    5.40
   0  14   4   -0.50    1.90
   0  14  -4   -0.60    2.70
   0  14  -4    4.40    2.50
   0 -14  -4    3.50    3.20
   0 -14  -4   -1.10    2.80
   0 -14   4   -3.40    7.70
   0  14   5   16.00    5.70
   0  14  -5   11.00    3.80
   0  14  -5   11.20    5.70
   0 -14  -5    8.80    4.40
   0 -14   5    6.90    7.80
   0 -14  -5   10.10    6.30
   0  14  -6   12.70    4.30
   0  14  -6    9.10    5.10
   0  14   6   10.90    6.00
   0 -14   6   18.30   10.90
   0 -14  -6    7.70    5.10
   0 -14  -6    9.10    6.20
   0  14  -7    1.50    3.30
   0  14   7    4.20    3.80
   0  14   7   -4.90    5.00
   0  14  -7    3.00    4.10
   0 -14   7   11.70   10.50
   0 -14  -7   -5.10    3.20
   0  14   8   -1.50    6.70
   0  14   8    0.80    4.90
   0  14  -8    0.00    5.30
   0  14  -8    7.30    5.10
   0 -14   8    4.10   10.60
   0 -14  -8    4.40    4.90
   0  14  -9    8.90    5.10
   0  14   9   -1.00    6.00
   0  14   9    8.20    5.00
   0  14  -9   -1.10    5.20
   0 -14   9    0.70   11.30
   0 -14  -9    9.10    7.10
   0  15   0    1.90    3.00
   0  15   1  239.08   19.50
   0  15  -1  200.08   17.90
   0 -15   1  205.18   18.80
   0 -15  -1  210.68   16.60
   0  15  -2   12.50    5.00
   0  15   2    9.50    3.00
   0  15   2    7.60    4.70
   0  15   2   13.20    3.20
   0 -15  -2   10.80    5.50
   0 -15   2    7.70    6.70
   0  15   3    1.10    4.20
   0  15  -3    7.80    2.40
   0  15   3    4.90    3.30
   0  15  -3    4.50    3.10
   0 -15  -3   -0.50    3.30
   0 -15   3    1.90    9.10
   0  15  -4   20.80    6.90
   0  15  -4   20.30    4.10
   0  15   4   22.50    8.30
   0 -15  -4   14.00    6.50
   0 -15   4   12.90   10.10
   0  15  -5   -0.20    3.30
   0  15   5    4.70    3.00
   0  15  -5   -2.10    2.20
   0 -15  -5    3.40    3.30
   0 -15  -5    5.60    4.50
   0 -15   5    0.50    6.70
   0  15  -6    5.50    3.20
   0  15   6   -0.40    4.80
   0  15  -6   -1.40    4.50
   0 -15  -6    9.40    5.20
   0 -15  -6    6.60    5.60
   0 -15   6    4.30    8.30
   0  15  -7    6.00    6.90
   0  15  -7    8.00    3.70
   0 -15   7    3.60    7.80
   0 -15  -7    2.10    4.20
   0 -15  -7    3.70    7.10
   0  15  -8    3.20    5.70
   0  15   8    4.90    8.20
   0  15  -8    5.50    6.10
   0  15   8   11.20    6.40
   0 -15   8   16.90   11.70
   0 -15  -8    8.20    7.10
   0  15   9    0.10    6.70
   0  15   9   -1.00    5.10
   0  15  -9    0.50    6.40
   0  15  -9   -1.20    5.00
   0 -15  -9    5.00    7.20
   0 -15   9   10.30   11.40
   0  16   0   17.00    7.50
   0 -16   0    9.50    6.50
   0  16  -1    4.00    3.70
   0  16   1   10.40    4.50
   0 -16   1    4.80    5.00
   0 -16  -1    1.70    3.40
   0  16  -2  488.15   29.50
   0  16   2  468.65   14.10
   0  16   2  451.95   28.80
   0  16   2  488.65   14.00
   0 -16   2  520.55   32.40
   0 -16  -2  475.85   26.10
   0  16   3   21.80    7.30
   0  16   3   22.70    5.20
   0  16  -3   32.00    9.50
   0 -16  -3   14.50    6.20
   0 -16   3   21.10    9.20
   0  16  -4    4.10    2.70
   0  16  -4    4.30    3.20
   0  16   4    0.60    2.10
   0  16   4    3.90    3.60
   0 -16   4   -1.40    5.50
   0 -16  -4    2.80    4.10
   0  16  -5    2.60    3.50
   0  16  -5   -2.40    2.80
   0  16   5   -0.80    2.40
   0 -16  -5   -2.30    3.40
   0 -16   5    0.90    6.80
   0  16   6   -5.00    4.70
   0 -16  -6    2.40    3.70
   0 -16  -6    4.60    4.00
   0 -16   6   12.00    7.90
   0  16  -7    8.30    4.00
   0  16   7    6.20    5.30
   0  16  -7    4.00    5.50
   0 -16  -7   -0.10    5.70
   0 -16  -7   -0.20    5.10
   0 -16   7   11.70    7.80
   0  16  -8    0.00    5.80
   0  16   8   -1.30    3.90
   0  16   8   12.30    8.30
   0  16  -8   -3.00    4.40
   0 -16   8    8.90   12.00
   0  16   9  -11.10    6.00
   0  16  -9  -11.00    5.50
   0  16  -9   -5.70    5.10
   0  16   9   -2.10    6.90
   0 -16   9   12.70   11.40
   0 -17   0    0.50    3.50
   0  17  -1   31.90    8.90
   0  17   1   34.50    8.70
   0 -17   1   31.20    9.30
   0 -17  -1   55.29   12.10
   0  17   2    5.00    5.60
   0  17   2    8.10    2.10
   0  17   2    5.60    1.90
   0  17  -2    8.60    4.90
   0 -17  -2    8.40    5.10
   0 -17   2    6.90    6.80
   0  17  -3   -0.50    3.10
   0  17   3    4.20    2.80
   0  17   3    2.20    3.10
   0 -17   3    3.40    1.70
   0 -17   3    8.00    1.80
   0 -17  -3   -1.30    2.50
   0 -17   3    2.20    4.90
   0  17   4   14.80    4.70
   0  17   4    8.90    5.30
   0  17  -4    6.00    4.30
   0  17  -4   14.30    3.50
   0 -17   4   17.80    7.20
   0 -17  -4    9.80    5.40
   0 -17   4   -3.20    7.00
   0  17   5    3.30    2.80
   0  17  -5    2.50    3.00
   0  17   5    0.90    6.30
   0 -17   5    7.20    9.00
   0 -17  -5    6.20    6.10
   0  17   6   12.00    4.90
   0  17  -6   19.40    6.20
   0  17   6    9.50    6.80
   0  17  -6   11.10    5.60
   0 -17   6   -1.10    9.30
   0 -17  -6    7.40    6.80
   0  17  -7    5.50    6.50
   0  17  -7   -4.50    3.80
   0  17   7    8.70    6.10
   0  17   7    7.70    4.00
   0 -17   7    9.30   10.70
   0 -17  -7    0.40    5.50
   0  17   8   -6.40    6.00
   0  17   8    2.00    5.70
   0  17   8    3.10    5.30
   0  17  -8   -9.10    4.10
   0  17  -8   -1.40    4.70
   0 -17   8  -14.70    7.40
   0  18   0    1.80    3.40
   0 -18   0    1.80    2.60
   0  18   1   13.00    6.50
   0  18  -1    0.70    3.00
   0 -18   1    9.10    5.90
   0 -18  -1    6.10    5.10
   0  18   2   56.49    3.10
   0  18   2   58.99   13.60
   0  18  -2   72.39   14.80
   0  18   2   61.09    3.00
   0 -18  -2   66.49   14.60
   0 -18   2   64.99   16.60
   0  18  -3  138.79   16.90
   0  18   3  118.49    8.30
   0  18   3  112.49    7.70
   0 -18   3  128.49   18.30
   0 -18  -3  124.99   14.60
   0  18  -4   -1.40    3.70
   0  18   4    0.90    3.30
   0  18   4   -1.40    2.90
   0 -18   4    8.40    3.40
   0 -18   4    4.20    1.80
   0 -18   4    1.40    7.40
   0 -18  -4   -0.80    3.50
   0  18   5    2.40    3.20
   0  18  -5   -2.20    3.10
   0  18   5    1.20    2.90
   0  18  -5   -0.40    3.10
   0 -18  -5    0.90    3.80
   0 -18   5   -1.40    6.30
   0  18  -6   21.20    8.10
   0  18   6   10.40    7.00
   0  18   6   13.10    4.80
   0  18  -6   10.10    4.30
   0 -18  -6   11.60    7.50
   0 -18   6   16.70   10.30
   0  18  -7   -7.90    3.40
   0  18   7    6.70    4.00
   0  18   7   -0.30    5.10
   0  18  -7    1.20    6.60
   0 -18   7    7.80   10.00
   0 -18  -7    5.40    7.60
   0  18   8    6.70    4.10
   0  18   8   -6.40    6.30
   0  18  -8    0.00    5.40
   0  18   8    2.60    4.00
   0  18  -8   -5.10    5.40
   0 -18   8    3.10    9.70
   0 -19   0   -0.40    6.50
   0  19   1   12.90    7.00
   0  19  -1   17.10    8.30
   0 -19   1   11.80    8.00
   0 -19  -1   18.80    9.10
   0  19  -2   -3.30    4.00
   0  19   2    1.30    3.70
   0 -19   2    0.80    3.70
   0 -19  -2    0.40    4.50
   0  19  -3   -3.50    3.40
   0  19   3   -3.80    2.30
   0  19   3   -2.40    2.10
   0 -19  -3    1.40    3.60
   0 -19   3   -3.50    3.30
   0  19   4   35.50    6.90
   0  19  -4   55.29   13.10
   0  19   4   53.69   13.40
   0 -19   4   59.29   16.90
   0 -19   4   33.30    5.00
   0 -19  -4   40.50   12.00
   0  19   5   -2.80    3.60
   0  19   5    1.70    3.80
   0  19  -5   -0.70    3.90
   0 -19   5    4.80    7.10
   0 -19  -5    1.70    3.50
   0 -19   5    3.00    3.00
   0  19   6    8.10    5.70
   0  19  -6   10.00    5.20
   0  19   6   -2.00    4.10
   0 -19  -6    1.50    5.10
   0 -19   6   16.30   10.40
   0  19   7    0.30    4.10
   0  19  -7  -10.50    4.40
   0  19  -7   -1.40    5.30
   0  19   7    2.70    4.90
   0 -19  -7    1.20    6.70
   0 -19   7   12.30   10.00
   0  19   8    0.80    5.70
   0  19   8   -0.70    5.40
   0  19  -8    0.70    7.30
   0  19  -8   -4.20    6.90
   0  19   8    4.20    6.30
   0 -19   8   13.00   17.80
   0  20   0   64.99   13.80
   0 -20   0   82.59   17.20
   0  20  -1    6.70    6.00
   0  20   1    0.10    4.50
   0 -20  -1    4.60    4.20
   0 -20   1    1.90    4.90
   0  20   2   -1.60    3.30
   0  20  -2   -1.20    3.30
   0 -20   2   -0.60    4.30
   0 -20  -2   -1.60    2.00
   0  20  -3    0.90    4.40
   0  20   3    3.70    2.00
   0  20   3    5.90    5.00
   0 -20  -3    2.70    4.60
   0 -20   3    4.30    6.90
   0  20   4   16.10    8.00
   0  20   4   28.00    6.40
   0  20  -4   42.50   11.80
   0 -20  -4   31.40   11.40
   0 -20   4   10.90    8.00
   0 -20   4   26.90    2.90
   0 -20   4   18.10    2.90
   0  20  -5   -0.70    4.00
   0  20   5    2.10    4.60
   0  20   5   -2.90    3.60
   0 -20   5    1.70    3.10
   0 -20   5    1.90    5.60
   0 -20  -5    1.70    4.00
   0  20  -6   -8.00    5.60
   0  20   6    4.90    5.40
   0  20   6    0.90    4.00
   0 -20  -6    8.00    7.80
   0 -20   6   11.50    9.60
   0 -20   6    4.40    3.20
   0  20   7    8.60    5.10
   0  20  -7    5.10    7.60
   0 -20  -7   13.60    9.50
   0 -20   7    5.50    8.30
   0  21   0    4.20    3.90
   0 -21   0    1.50    3.00
   0  21   1   23.80    9.60
   0  21  -1   30.10    9.80
   0 -21   1   24.90   10.40
   0 -21  -1   20.70    8.60
   0  21  -2    9.70    6.20
   0  21   2    7.20    5.90
   0 -21   2   11.30    8.00
   0 -21  -2   12.40    6.00
   0  21   3    3.70    1.50
   0  21   3   -1.90    3.80
   0  21   3    2.10    2.20
   0  21  -3    0.40    5.00
   0 -21  -3   -1.50    2.90
   0 -21   3    2.80    5.60
   0  21   4   -0.10    4.10
   0  21  -4   18.00    7.70
   0 -21  -4   -2.40    2.60
   0 -21   4    4.20    7.20
   0  21   5   23.40    9.60
   0  21  -5   20.40    9.20
   0  21   5   11.50    5.80
   0 -21   5   30.40   14.40
   0 -21  -5   27.40   10.20
   0 -21   5   17.60    4.60
   0  21   6   -9.50    3.90
   0  21  -6   15.90    8.20
   0  21   6   -4.90    4.60
   0 -21  -6   28.60   13.20
   0 -21   6   -0.80    4.40
   0 -21   6    4.50    7.20
   0  21   7    2.90    4.70
   0  21  -7    9.50    6.60
   0 -21   7  -10.00    4.00
   0 -21  -7    5.50    8.10
   0  22   0   17.20    8.10
   0 -22   0   21.70    8.00
   0  22  -1    2.80    3.60
   0  22   1    5.10    3.40
   0 -22  -1    8.00    5.40
   0 -22   1   14.00    6.80
   0  22  -2    1.40    5.00
   0  22   2    4.40    4.30
   0 -22   2    5.00    5.40
   0 -22  -2   10.10    5.70
   0  22   3    0.80    4.60
   0  22  -3    4.50    4.20
   0 -22  -3    5.40    5.30
   0 -22   3    6.00    6.20
   0  22   4    1.40    5.70
   0  22  -4   17.30    7.80
   0 -22   4   10.70    9.50
   0 -22  -4   14.30    9.00
   0  22  -5   -2.50    3.80
   0  22   5   12.10    7.70
   0 -22  -5   -1.40    4.30
   0 -22   5    4.80    8.90
   0  22  -6    7.30    6.40
   0  22   6   -0.20    4.90
   0 -22  -6   11.10   10.20
   0 -22   6   11.40    7.60
   0  22   7   -3.70    5.20
   0  22  -7   10.20    7.50
   0  22   7    5.00    5.50
   0 -22   7    6.90    6.80
   0 -22  -7    5.50    8.40
   0  23   0   -1.00    4.00
   0 -23   0    0.80    3.60
   0  23   1   36.80   11.30
   0  23  -1   28.60    9.20
   0 -23   1   29.30   11.00
   0 -23  -1   47.30   13.50
   0  23   2   -2.40    4.60
   0  23  -2    5.10    5.10
   0 -23   2   11.00    7.70
   0 -23  -2    0.20    2.90
   0  23  -3    5.70    4.70
   0  23   3    9.20    7.10
   0 -23  -3   -2.00    2.90
   0 -23   3    7.80    6.10
   0  23   4    0.70    4.60
   0  23  -4   -0.20    5.30
   0 -23   4    4.00    7.00
   0 -23  -4    7.50    6.90
   0  23   5   -9.10    3.90
   0  23   5   -2.00    5.90
   0  23  -5    0.40    5.20
   0 -23   5    0.30    5.70
   0 -23  -5    4.70    6.80
   0  23   6    4.10    6.30
   0  23  -6   -2.60    5.80
   0  23   6  -11.70    4.90
   0 -23  -6   26.80   11.00
   0 -23   6   12.70   10.10
   0  24   0   15.80    6.40
   0 -24   0   21.10   10.10
   0  24   1   -2.20    3.50
   0  24  -1    3.10    4.30
   0 -24   1    5.90    5.50
   0 -24  -1    6.20    4.50
   0  24  -2   -7.40    5.20
   0  24   2   -4.80    4.00
   0 -24  -2   -0.90    2.90
   0 -24   2    5.90    6.00
   0  24  -3    3.90    5.40
   0  24   3   -3.60    3.90
   0 -24  -3    2.90    4.10
   0 -24   3   -4.00    4.20
   0  24  -4    2.10    5.10
   0  24   4    8.30    8.50
   0 -24   4   14.80    8.40
   0 -24  -4    1.10    5.40
   0  24   5    4.80    7.70
   0  24  -5   -3.90    5.30
   0 -24  -5   -3.90    5.20
   0 -24   5   30.10   17.50
   0  25   0   -7.00    3.80
   0 -25   0    3.80    5.10
   0  25  -1    1.90    4.90
   0  25   1    2.50    4.20
   0 -25   1    4.10    4.70
   0 -25  -1    7.10    5.40
   0  25  -2    0.10    4.10
   0  25   2    4.30    5.90
   0 -25  -2   -0.30    3.10
   0 -25   2   -3.70    3.90
   0  25  -3    7.70    6.10
   0  25   3   10.70    7.80
   0 -25  -3   10.10    6.70
   0 -25   3   15.90    8.10
   0  25  -4   -4.50    5.00
   0  25   4    2.10    5.60
   0 -25  -4   -1.80    4.70
   0  25   5    0.70    9.00
   0 -25   5    6.30    4.50
   0  26   0   -6.30    4.00
   0 -26   0   -0.40    3.40
   0  26   1    5.40    6.10
   0  26  -1   -1.90    4.40
   0 -26   1    9.90    7.20
   0 -26  -1    3.10    4.70
   0  26   2    6.40    5.10
   0  26  -2    1.10    4.80
   0 -26   2    8.40    7.60
   0 -26  -2    4.50    4.00
   0  26  -3    4.30    7.50
   0  26   3   -5.90    5.40
   0 -26  -3    5.50    5.30
   0 -26   3   13.30   10.50
   0  26   4   -1.60    6.10
   0 -26  -4    2.40    6.50
   0 -26   4   -5.10    5.40
   0  27   0    0.30   10.70
   0 -27   0    0.50    4.90
   0  27  -1  -14.60    9.30
   0  27   1   -6.00    5.40
   0 -27   1   11.70   13.10
   0 -27  -1   10.50    8.50
   0  27  -2   -1.80    6.30
   0  27   2   12.30    5.80
   0 -27  -2   -0.80    4.20
   0 -27   2    9.30    7.70
   0  27   3    5.30    7.00
   0  27  -3   10.40    8.00
   0 -27  -3    8.80    5.60
   0 -27   3   11.30    7.40
   0  28   0    2.50    5.90
   0 -28   0   12.60    9.00
   0  28  -1    2.00    6.20
   0 -28   1    0.10    4.40
   0 -28  -1    1.30    4.70
   1   0 -11  -13.90    8.80
   1   0 -11    6.60    7.50
  -1   0  10   10.30    9.00
   1   0 -10   29.10   10.40
   1   0 -10   29.00    7.90
  -1   0   9  -12.80    5.50
   1   0  -9    6.10    3.70
   1   0  -9   -2.40    3.00
   1   0  -8   34.00    8.40
  -1   0   8   24.40    9.00
   1   0  -8   37.20    8.70
  -1   0   7    6.50    6.30
   1   0  -7   -0.70    2.70
   1   0  -7   -3.40    2.00
   1   0  -6   61.49    8.30
  -1   0   6   66.19    9.70
   1   0  -6   57.69    7.50
  -1   0   5   -0.70    3.00
   1   0  -5   -0.10    2.30
   1   0  -5    2.60    2.70
   1   0  -4  840.92   26.80
   1   0  -4  821.82   26.30
  -1   0   4  828.42   26.40
   1   0  -4  859.61   27.00
  -1   0   4  834.62   26.10
  -1   0   3   -1.50    0.80
   1   0  -3   -0.20    1.60
   1   0  -3    1.40    1.40
  -1   0   3    2.20    1.90
  -1   0   3    0.80    2.20
   1   0  -3    1.00    1.80
   1   0  -2 1105.79   23.10
  -1   0   2 1080.29   23.90
   1   0  -2 1081.59   24.10
  -1   0   2 1115.69   22.80
   1   0  -2 1123.79   26.70
  -1   0   2 1072.89   26.20
   1   0  -1   -0.80    0.80
   1   0  -1   -0.40    0.90
  -1   0   1    0.40    1.10
  -1   0   1    0.00    0.80
  -1   0   0 1728.43   31.60
   1   0   0 1736.73   29.70
   1   0   0 1726.63   30.50
  -1   0   0 1666.03   30.40
  -1   0   0 1619.04   29.60
   1   0   0 1701.83   31.60
  -1   0  -1   -0.60    1.30
   1   0   1    1.00    1.20
  -1   0  -1    0.40    1.20
   1   0   1    0.60    1.50
   1   0   2    4.60    3.10
  -1   0  -2    4.30    2.60
  -1   0  -2    4.40    1.20
  -1   0  -2    9.90    3.30
   1   0   2    4.50    2.40
   1   0   2    5.10    1.20
   1   0   3   -0.10    0.80
  -1   0  -3    1.10    1.10
  -1   0  -3   -1.70    1.80
   1   0   3   -3.30    1.70
   1   0   4   60.69    5.00
   1   0   4   71.19    9.40
  -1   0  -4   71.89    7.40
  -1   0  -4   68.99    5.30
   1   0   5    2.50    4.10
  -1   0  -5    2.20    1.90
  -1   0  -5   -0.50    2.30
   1   0   6  170.08   10.40
   1   0   6  180.28   17.50
  -1   0  -6  188.68   11.20
  -1   0  -6  160.68   13.30
  -1   0  -7   -3.30    2.20
   1   0   7    1.70    4.40
  -1   0  -7    2.00    2.40
  -1   0  -8   61.29   11.60
  -1   0  -8   69.99   13.30
   1   0   8   58.69   22.40
  -1   0  -9    8.60    4.30
   1   0   9   -2.70    8.80
  -1   0  -9    0.10    4.00
  -1   0 -10   23.60    8.30
   1   0  10   -3.40    9.70
   1   1 -11    3.50    9.70
   1   1 -11   11.60    8.60
   1  -1 -11    1.30    6.10
   1   1 -10   12.90    6.20
  -1   1  10    3.00    8.70
   1   1 -10   11.10    7.60
   1  -1 -10   33.40   10.70
   1  -1 -10   14.40    6.20
  -1  -1  10    0.10    8.90
   1   1  -9   -0.40    3.90
   1   1  -9    2.60    3.90
   1  -1  -9   -1.40    4.20
  -1  -1   9   -9.80    6.10
  -1   1   8    8.30    6.60
   1   1  -8   14.40    5.60
   1   1  -8    5.10    4.80
   1  -1  -8    8.70    4.30
  -1  -1   8    6.20    6.50
   1  -1  -8    6.60    4.30
  -1   1   7   25.30    8.60
   1   1  -7   18.80    6.30
   1   1  -7   20.90    6.40
   1  -1  -7   18.90    6.10
   1  -1  -7   12.10    5.10
  -1  -1   7   18.50    8.00
   1   1  -6   47.30    8.70
   1   1  -6   52.39    9.20
  -1   1   6   59.99   11.50
   1  -1  -6   54.39    9.50
   1  -1  -6   41.60    8.30
  -1  -1   6   47.10   10.40
   1   1  -5  448.36   19.30
   1   1  -5  466.75   20.90
  -1   1   5  478.65   21.40
  -1  -1   5  453.95   20.70
   1  -1  -5  459.25   19.70
   1  -1  -5  463.65   20.80
   1   1  -4    3.70    2.80
  -1   1   4    2.20    1.60
   1   1  -4   -2.00    1.90
  -1   1   4    1.50    1.80
  -1   1   4    0.70    1.60
   1   1  -4    2.50    1.60
   1  -1  -4    1.10    1.40
  -1  -1   4    3.80    3.80
  -1  -1   4   -0.90    1.30
   1  -1  -4    5.40    2.80
  -1   1   3 1241.48   29.90
  -1   1   3 1231.78   31.40
  -1   1   3 1229.08   29.60
  -1   1   3 1204.38   29.20
   1   1  -3 1270.67   29.30
   1   1  -3 1249.07   31.90
   1   1  -3 1236.48   30.30
  -1  -1   3 1224.38   29.00
  -1  -1   3 1209.48   29.20
  -1  -1   3 1190.78   31.20
   1  -1  -3 1216.58   31.60
   1  -1  -3 1178.78   28.90
  -1   1   2  520.55   13.60
   1   1  -2  516.55   14.40
  -1   1   2  507.05   14.20
   1   1  -2  539.75   14.20
  -1   1   2  531.55   13.40
  -1   1   2  523.75   16.40
   1   1  -2  545.05   16.90
   1  -1  -2  532.45   14.80
  -1  -1   2  536.25   13.60
  -1  -1   2  528.05   16.50
   1  -1  -2  544.35   16.80
  -1  -1   2  518.85   14.20
  -1   1   0 3399.36   56.99
  -1   1   0 3424.86   58.19
   1   1   0 3314.17   56.49
   1   1   0 3454.75   56.99
  -1  -1   0 3450.45   56.89
  -1  -1   0 3504.85   58.59
   1  -1   0 3323.37   56.69
   1  -1   0 3409.76   57.99
   1  -1   0 3404.26   56.69
   1   1   1 1531.25   26.10
   1   1   1 1540.15   26.00
   1   1   1 1559.64   34.50
   1   1   1 1451.65   30.60
  -1   1  -1 1534.45   33.90
  -1   1  -1 1520.85   25.60
   1   1   1 1480.45   33.50
  -1   1  -1 1531.65   31.20
   1  -1   1 1487.25   30.80
   1  -1   1 1483.95   33.60
  -1  -1  -1 1525.55   31.10
  -1   1  -2 3898.11   76.79
   1   1   2 3941.81   64.19
   1   1   2 3804.22   71.89
  -1   1  -2 3926.31   72.09
   1   1   2 3873.41   76.89
  -1   1  -2 3949.60   63.99
   1   1   2 3827.72   76.09
  -1  -1  -2 3928.31   64.39
   1  -1   2 3830.22   71.99
   1  -1   2 3873.91   63.99
  -1  -1  -2 3895.71   71.79
   1  -1   2 3652.73   75.69
   1   1   3  205.08   13.80
  -1   1  -3  220.08    8.40
  -1   1  -3  199.48   11.30
   1   1   3  212.48    8.30
   1  -1   3  227.08    8.50
   1  -1   3  224.28   14.20
  -1  -1  -3  219.18    8.40
  -1  -1  -3  222.78   12.00
   1   1   4    5.70    2.00
   1   1   4    2.80    3.40
  -1   1  -4    2.40    3.10
  -1   1  -4    4.00    1.80
  -1  -1  -4    3.20    1.40
  -1  -1  -4    5.60    2.90
   1  -1   4    3.70    3.70
   1  -1   4    3.70    1.70
   1   1   5   57.79   11.60
   1   1   5   50.49    5.80
  -1   1  -5   53.09    5.50
  -1   1  -5   55.79    9.40
  -1  -1  -5   51.19    5.60
  -1  -1  -5   54.79    9.00
   1  -1   5   45.40    9.60
  -1   1  -6   16.10    4.60
   1   1   6   15.50    3.50
   1   1   6   18.60    8.00
  -1   1  -6   15.90    4.20
  -1  -1  -6   12.70    4.00
   1  -1   6   11.20    3.20
  -1  -1  -6   15.90    5.50
   1  -1   6   18.70    7.40
  -1   1  -7   44.30    9.80
   1   1   7   30.20    9.40
  -1   1  -7   37.60    6.40
   1  -1   7   45.50   12.20
  -1  -1  -7   43.30    7.40
  -1  -1  -7   33.40    8.00
  -1   1  -8   -0.30    3.50
   1   1   8   -9.90   10.50
  -1   1  -8   -0.70    3.60
  -1  -1  -8    2.60    4.00
   1  -1   8    5.40    8.70
   1   1   9   99.69   20.90
  -1   1  -9   85.69   10.10
  -1   1  -9  112.39   13.60
  -1  -1  -9   96.99   10.80
  -1  -1  -9  128.09   14.50
   1  -1   9   85.19   18.40
   1   1  10   -6.70   10.80
  -1   1 -10    6.00    6.00
  -1  -1 -10   -5.90    6.40
  -1  -1 -10    9.00    7.30
   1  -1  10   -2.50   10.20
   1   2 -11   -3.50    5.40
   1  -2 -11    3.50    6.50
  -1   2  10   10.60    9.90
   1   2 -10   16.70    8.00
   1   2 -10   16.30    6.40
  -1  -2  10    9.50   10.90
   1  -2 -10   12.20    6.60
   1  -2 -10   11.00    5.70
  -1   2   9    1.40    7.00
   1   2  -9    0.70    3.70
   1   2  -9   18.20    7.50
   1  -2  -9    9.70    5.40
   1  -2  -9    1.30    4.10
  -1  -2   9    4.40    9.10
  -1   2   8   -1.90    4.20
   1   2  -8    1.10    4.40
   1   2  -8    0.60    3.40
  -1  -2   8   -3.30    6.50
   1  -2  -8    3.90    4.20
   1  -2  -8    1.60    3.80
  -1   2   7    5.60    5.20
   1   2  -7   -1.70    2.20
   1   2  -7   -0.40    2.30
   1  -2  -7    4.50    3.60
   1  -2  -7    2.50    3.60
  -1  -2   7    3.20    6.80
   1   2  -6   25.40    6.10
   1   2  -6   35.10    6.80
  -1   2   6   33.80    8.80
   1  -2  -6   34.40    7.50
   1  -2  -6   27.50    6.40
  -1  -2   6   35.30    9.60
   1   2  -5  550.84   21.70
   1   2  -5  562.24   23.20
  -1   2   5  545.15   23.50
   1  -2  -5  547.55   23.80
   1  -2  -5  558.44   22.00
  -1  -2   5  530.85   22.30
   1   2  -4   92.79   11.90
  -1   2   4  110.09    8.90
   1   2  -4  133.79   13.20
   1   2  -4  125.79    9.60
  -1   2   4  122.29    8.70
  -1   2   4  134.89    9.80
   1  -2  -4  125.39    9.70
  -1  -2   4  143.69   10.00
   1  -2  -4  148.79    9.50
  -1  -2   4  115.59    9.10
   1   2  -3  642.64   20.60
  -1   2   3  715.13   21.10
  -1   2   3  695.43   20.30
   1   2  -3  685.93   22.30
  -1   2   3  717.93   20.20
  -1   2   3  709.03   22.40
   1   2  -3  719.13   20.00
  -1  -2   3  709.53   22.30
  -1  -2   3  669.83   19.70
   1  -2  -3  703.83   22.70
   1  -2  -3  681.63   19.90
  -1  -2   3  711.73   20.20
   1   2  -2  253.97   11.30
  -1   2   2  239.48   10.80
  -1   2   2  257.17    9.30
  -1   2   2  247.08    8.30
   1   2  -2  238.68    9.00
   1   2  -2  250.07    9.40
   1  -2  -2  263.97    9.70
  -1  -2   2  247.88    8.90
  -1  -2   2  233.28   10.70
  -1  -2   2  253.37    9.60
   1  -2  -2  245.88    8.90
   1  -2  -2  245.28   11.10
   1   2  -1 3376.36   60.19
  -1   2   1 3385.06   60.29
  -1  -2   1 3176.88   59.89
   1  -2  -1 3435.66   60.39
   1  -2  -1 3320.77   57.49
  -1   2   0  165.98    5.80
  -1   2   0  162.28    6.40
   1   2   0  171.28    6.60
   1   2   0  169.38    6.60
   1   2   0  157.08    5.30
   1  -2   0  164.58    6.50
  -1  -2   0  160.78    5.50
   1  -2   0  167.68    6.60
  -1  -2   0  151.58    6.50
   1   2   1   69.99    3.90
  -1   2  -1   72.29    6.00
  -1   2  -1   67.79    4.80
   1   2   1   71.69    3.90
  -1   2  -1   68.99    3.80
   1   2   1   68.49    4.60
   1   2   1   68.99    5.50
  -1  -2  -1   78.99    5.00
   1  -2   1   61.29    4.50
   1  -2   1   73.19    6.20
  -1  -2  -1   69.39    5.80
  -1   2  -2 2174.88   45.00
   1   2   2 2092.29   48.20
   1   2   2 2155.38   39.40
  -1   2  -2 2151.18   38.90
   1   2   2 2167.78   45.10
   1   2   2 2118.19   49.60
  -1   2  -2 2157.38   49.40
  -1  -2  -2 2141.09   39.50
   1  -2   2 2188.58   39.40
   1  -2   2 2134.69   48.60
  -1  -2  -2 2145.39   44.60
   1  -2   2 2107.69   44.80
   1   2   3   37.00    8.40
   1   2   3   23.10    3.00
  -1   2  -3   42.70    6.60
  -1   2  -3   32.30    3.30
  -1  -2  -3   32.60    6.30
  -1  -2  -3   28.60    3.20
   1  -2   3   27.00    6.30
   1  -2   3   24.40    3.10
  -1   2  -4  524.45   16.60
  -1   2  -4  495.15   20.70
   1   2   4  541.25   25.90
   1   2   4  538.75   16.90
   1  -2   4  537.15   24.90
  -1  -2  -4  523.45   21.30
   1  -2   4  502.15   16.40
  -1  -2  -4  529.25   17.10
  -1   2  -5   23.50    4.50
   1   2   5   28.40    5.10
   1   2   5   25.50    7.40
  -1   2  -5   26.70    6.60
   1  -2   5   24.10    4.60
  -1  -2  -5   25.90    6.40
   1  -2   5   25.60    7.30
  -1  -2  -5   19.50    4.20
  -1   2  -6   32.20    5.90
   1   2   6   27.70    9.50
   1   2   6   27.50    4.90
  -1   2  -6   35.50    8.30
  -1  -2  -6   28.20    6.00
   1  -2   6   28.00   10.10
   1  -2   6   27.10    4.60
  -1  -2  -6   20.20    6.10
   1   2   7    6.90    6.50
  -1   2  -7   10.50    3.80
  -1   2  -7    8.60    4.90
  -1  -2  -7   11.30    4.00
  -1  -2  -7   16.60    4.50
   1  -2   7   20.50    9.60
  -1   2  -8   17.70    7.50
   1   2   8   -7.70    9.90
  -1  -2  -8    5.50    3.60
   1  -2   8    7.90    9.10
  -1  -2  -8   15.20    6.10
  -1   2  -9   -2.40    3.60
   1   2   9   -3.70    6.80
  -1   2  -9    3.00    4.10
   1  -2   9   -8.90    7.30
  -1  -2  -9    6.90    5.40
  -1  -2  -9   -4.10    3.80
  -1   2 -10    0.20    5.10
   1   2  10  -10.20   10.80
  -1   2 -10   -1.50    7.60
  -1  -2 -10    0.80    6.20
   1  -2  10   -6.30   11.50
  -1  -2 -10    2.30    4.70
   1   3 -11   -5.60    6.00
   1   3 -11   -0.70    5.90
  -1  -3  11  -10.40   10.50
   1  -3 -11    6.20    5.80
   1  -3 -11   13.00    6.90
   1   3 -10   24.20    9.20
   1   3 -10    6.70    4.90
  -1   3  10    4.60   10.20
   1  -3 -10    6.00    5.50
   1  -3 -10   16.70    6.70
  -1  -3  10   -1.80    9.10
   1   3  -9   -2.10    3.70
  -1   3   9    0.20    4.70
   1   3  -9    5.80    5.80
   1  -3  -9   -2.10    4.30
   1  -3  -9    8.90    6.00
  -1  -3   9    0.00    7.80
   1   3  -8   18.70    6.30
  -1   3   8    8.30    6.10
   1   3  -8   17.70    7.20
  -1  -3   8   17.30    9.50
   1  -3  -8   15.60    6.00
   1  -3  -8   21.00    7.30
   1   3  -7   12.00    5.40
   1   3  -7   18.30    5.80
  -1   3   7   23.20    8.20
  -1  -3   7   20.00    9.00
   1  -3  -7   22.30    6.60
   1  -3  -7   31.80    7.80
  -1   3   6   25.60    7.60
   1   3  -6   30.10    7.30
   1   3  -6   29.90    6.40
   1  -3  -6   19.10    5.50
   1  -3  -6   28.90    6.10
  -1  -3   6   34.60    9.70
   1   3  -5  200.88   12.40
  -1   3   5  194.88   13.80
   1  -3  -5  211.58   12.90
  -1   3   4   30.80    4.50
  -1   3   4   39.60    5.60
   1   3  -4   28.10    5.40
  -1  -3   4   47.40    7.10
   1  -3  -4   33.00    6.00
   1  -3  -4   39.00    6.30
  -1   3   3 1285.07   31.40
  -1   3   3 1343.37   34.50
   1   3  -3 1384.36   35.00
   1   3  -3 1336.87   30.80
  -1   3   3 1303.67   30.80
  -1  -3   3 1334.47   31.30
   1  -3  -3 1393.86   33.20
  -1  -3   3 1382.46   34.90
   1  -3  -3 1359.16   35.00
  -1  -3   3 1383.76   32.50
   1  -3  -3 1318.57   31.30
   1   3  -2 4167.28   73.39
   1   3  -2 4311.47   79.69
  -1   3   2 4323.77   73.09
  -1   3   2 4481.15   78.99
  -1  -3   2 4313.77   76.59
   1  -3  -2 4287.27   74.39
  -1  -3   2 4140.09   88.09
  -1  -3   2 4383.06   74.89
   1  -3  -2 4302.77   79.79
   1  -3  -2 4205.48   74.69
   1   3  -1   36.50    2.80
  -1   3   1   30.70    3.50
   1   3  -1   34.70    4.00
  -1   3   1   33.90    3.30
  -1   3   1   40.90    4.00
   1  -3  -1   31.90    3.90
  -1  -3   1   36.20    2.90
  -1  -3   1   29.00    3.90
   1  -3  -1   34.50    3.30
  -1  -3   1   27.60    3.40
  -1   3   0  659.93   16.40
   1   3   0  639.84   16.50
   1   3   0  650.83   13.60
   1   3   0  628.14   17.00
  -1   3   0  658.73   14.50
  -1   3   0  656.93   16.90
   1  -3   0  661.93   17.00
   1  -3   0  635.94   16.70
  -1  -3   0  651.83   17.10
  -1  -3   0  625.94   16.40
  -1  -3   0  655.33   13.90
  -1   3  -1 8692.33  138.69
   1   3   1 8491.15  138.79
   1   3   1 8174.58  142.49
  -1   3  -1 8468.05  139.09
   1   3   1 8857.81  139.39
   1   3   1 8634.64  138.79
  -1   3  -1 8168.48  142.69
  -1  -3  -1 8407.96  138.69
   1  -3   1 8468.05  141.79
   1  -3   1 8575.74  142.39
  -1   3  -2   51.69    6.30
   1   3   2   44.70    3.90
  -1   3  -2   56.29    4.30
  -1   3  -2   46.30    4.90
   1   3   2   44.10    5.50
   1   3   2   53.19    5.10
  -1  -3  -2   44.70    4.80
   1  -3   2   46.00    4.70
   1  -3   2   53.29    4.30
  -1  -3  -2   51.49    6.40
   1  -3   2   49.60    6.90
  -1  -3  -2   43.80    4.10
  -1   3  -3  454.85   14.70
   1   3   3  458.05   21.60
   1   3   3  457.35   14.80
  -1   3  -3  459.15   17.80
  -1  -3  -3  476.65   15.30
  -1  -3  -3  491.45   18.30
   1  -3   3  455.45   14.80
   1  -3   3  446.96   20.60
  -1   3  -4  268.67   14.60
   1   3   4  233.38   15.90
  -1   3  -4  270.37   12.00
   1   3   4  255.77   17.60
  -1  -3  -4  272.77   14.80
   1  -3   4  261.27   17.10
  -1  -3  -4  262.97   12.00
   1  -3   4  243.78   13.20
  -1   3  -5   30.70    5.20
   1   3   5   39.20   10.50
  -1   3  -5   41.10    8.00
   1   3   5   33.60    5.50
   1  -3   5   29.40    5.00
  -1  -3  -5   23.50    5.10
   1  -3   5   34.70    9.10
  -1  -3  -5   33.10    7.00
  -1   3  -6    9.80    4.70
   1   3   6    5.00    4.20
  -1   3  -6    6.70    3.10
   1   3   6    3.80    3.10
  -1  -3  -6    5.40    3.00
   1  -3   6   19.80    8.60
  -1  -3  -6    1.00    2.30
   1  -3   6    3.80    2.30
   1   3   7  111.99   14.80
  -1   3  -7  137.79   13.10
  -1   3  -7  114.39    9.70
  -1  -3  -7  112.89   10.10
  -1  -3  -7  107.59   14.20
   1  -3   7  120.39   15.80
  -1   3  -8   16.00    5.50
  -1   3  -8   17.00    6.10
   1   3   8   10.70   10.10
  -1  -3  -8   17.00    4.80
  -1  -3  -8    4.50    4.10
   1  -3   8    7.80    8.30
  -1   3  -9   -1.60    3.80
  -1   3  -9    4.20    4.90
   1   3   9   -8.70    4.70
   1  -3   9   -5.20   10.30
  -1  -3  -9    6.00    4.70
   1   3  10   -4.40    9.70
  -1   3 -10    3.40    5.90
  -1   3 -10   -4.90    5.70
  -1  -3 -10    7.50    6.10
   1  -3  10   -5.80   11.30
  -1  -3 -10   21.50    7.00
   1   4 -11    5.50    6.80
   1   4 -11   -5.80    4.70
  -1  -4  11  -15.40    9.50
   1  -4 -11    6.60    5.80
   1  -4 -11    9.40    8.20
   1   4 -10    4.00    5.20
  -1   4  10   -5.20    8.20
   1   4 -10    0.70    4.90
  -1  -4  10   -4.20    9.30
   1  -4 -10    5.30    5.90
   1  -4 -10   -3.10    4.40
  -1   4   9    7.20    6.70
   1   4  -9    3.20    4.80
   1   4  -9   15.60    6.30
  -1  -4   9   -2.90    6.60
   1  -4  -9    7.80    6.20
   1  -4  -9   -1.90    4.30
   1   4  -8  104.79   11.50
   1   4  -8   84.99   13.40
  -1   4   8   87.29   16.50
  -1  -4   8   72.69   14.30
   1  -4  -8   84.19   11.30
   1  -4  -8   75.79   13.40
  -1   4   7    9.30    6.60
   1   4  -7   16.10    6.30
   1   4  -7   14.00    5.90
   1  -4  -7   12.20    4.80
   1  -4  -7    3.40    4.30
  -1  -4   7    8.30    8.30
  -1   4   6   17.40    6.60
   1   4  -6    5.50    3.70
   1   4  -6    4.50    3.60
  -1  -4   6   11.50    7.30
   1  -4  -6    4.00    3.30
   1  -4  -6   12.20    4.80
   1   4  -5   54.59    6.50
   1   4  -5   55.69    9.20
  -1   4   5   54.19    7.40
  -1  -4   5   83.89   12.70
   1  -4  -5   61.29    9.90
   1  -4  -5   51.79    6.50
  -1   4   4  270.77   14.80
  -1   4   4  280.07   13.50
   1   4  -4  226.48   13.90
   1   4  -4  268.17   14.90
  -1  -4   4  286.87   15.00
   1  -4  -4  275.37   15.20
   1  -4  -4  283.47   13.50
  -1   4   3  849.61   23.70
   1   4  -3  885.21   22.90
  -1   4   3  918.11   27.30
   1   4  -3  837.82   35.50
   1   4  -3  930.61   27.90
  -1  -4   3  849.02   26.80
   1  -4  -3  906.61   27.80
  -1  -4   3  890.41   23.50
  -1  -4   3  893.31   25.80
   1  -4  -3  903.11   25.40
   1  -4  -3  886.71   23.70
  -1   4   2  126.49    8.30
   1   4  -2  118.09    5.90
   1   4  -2  120.19    8.40
  -1   4   2  110.39    6.20
   1   4  -2  114.49    7.90
  -1  -4   2  120.69    8.80
  -1  -4   2  123.69    8.40
   1  -4  -2  120.69    6.70
   1  -4  -2  117.79    6.70
   1  -4  -2  114.79    8.30
   1   4  -1  241.68   11.30
  -1   4   1  246.78   10.40
  -1   4   1  263.87    9.00
  -1   4   1  252.17   11.20
   1   4  -1  278.27   11.80
   1  -4  -1  259.37   10.30
  -1  -4   1  250.87    7.60
   1  -4  -1  257.27   11.50
  -1  -4   1  258.97   11.30
  -1  -4   1  256.27   11.40
  -1  -4   1  264.47    7.20
   1   4   0  777.42   20.30
   1   4   0  750.52   15.10
  -1   4   0  732.13   20.10
  -1   4   0  764.22   16.30
   1   4   0  758.42   20.80
  -1   4   0  722.83   19.40
  -1  -4   0  746.53   19.60
   1  -4   0  750.12   20.40
   1  -4   0  772.22   20.80
  -1  -4   0  755.12   20.50
  -1  -4   0  750.72   15.40
   1  -4   0  763.12   15.90
   1   4   2   37.80    4.50
  -1   4  -2   45.90    6.30
  -1   4  -2   45.70    4.40
   1   4   2   48.10    5.60
   1   4   2   42.10    4.40
  -1   4  -2   45.20    4.80
   1  -4   2   41.50    4.30
   1  -4   2   42.90    4.60
  -1  -4  -2   36.20    4.40
  -1  -4  -2   46.00    6.20
   1  -4   2   47.20    7.20
  -1  -4  -2   45.90    4.50
  -1   4  -3  284.97   13.50
  -1   4  -3  272.47   11.60
   1   4   3  286.27   12.00
   1  -4   3  259.07   15.60
  -1  -4  -3  267.97   13.20
   1  -4   3  272.77   11.70
  -1  -4  -3  273.97   12.00
  -1   4  -4  230.08   11.40
  -1   4  -4  249.08   14.00
   1   4   4  242.38   11.80
   1   4   4  253.77   17.60
   1  -4   4  246.78   13.70
   1  -4   4  229.08   16.00
  -1  -4  -4  237.18   13.70
  -1  -4  -4  232.38   11.90
  -1   4  -5   45.70    5.50
  -1   4  -5   47.00    8.20
   1   4   5   47.60   10.50
   1   4   5   37.70    5.00
  -1  -4  -5   46.70    5.90
   1  -4   5   41.20    5.50
   1  -4   5   68.59   13.60
  -1  -4  -5   43.60    7.60
  -1   4  -6   17.30    5.00
  -1   4  -6   15.40    4.50
   1   4   6   15.80    6.70
   1  -4   6   18.70    9.20
  -1  -4  -6   14.70    4.70
  -1  -4  -6   22.50    6.60
   1   4   7   90.59   13.20
  -1   4  -7   85.89   13.70
  -1   4  -7   89.39    9.00
  -1  -4  -7  134.69   24.10
   1  -4   7   88.19   17.20
  -1   4  -8   21.60    7.20
   1   4   8    8.40    7.80
  -1   4  -8    9.10    4.30
   1  -4   8    2.70    8.60
  -1  -4  -8    5.80    3.80
  -1  -4  -8    3.40    2.30
   1   4   9    3.00    8.70
  -1   4  -9   18.80    7.40
  -1   4  -9    5.10    5.30
  -1  -4  -9   10.70    5.90
  -1  -4  -9   11.20    5.00
   1  -4   9    2.90   12.00
   1   4  10   -3.80    9.60
  -1   4 -10    5.30    5.70
  -1   4 -10    3.80    5.50
  -1  -4 -10   -8.30    6.10
  -1  -4 -10   12.70    6.10
   1  -4  10  -13.50   11.10
   1   5 -11    2.50    5.80
   1   5 -11   16.70    8.50
   1  -5 -11    6.50    7.30
  -1  -5  11  -15.20    9.90
   1  -5 -11   -5.20    5.90
   1   5 -10    0.10    5.80
   1   5 -10   -5.40    4.60
  -1   5  10  -14.00    5.80
   1  -5 -10   -2.40    4.50
   1  -5 -10    7.70    5.30
   1   5  -9   20.10    7.00
   1   5  -9   22.80    7.40
  -1   5   9   29.90   10.20
   1  -5  -9   13.80    4.60
   1  -5  -9   18.50    6.30
  -1   5   8   82.99   16.20
   1   5  -8   81.09    9.90
   1   5  -8   58.89   11.20
   1  -5  -8   68.39   12.70
  -1  -5   8   79.59   15.90
   1  -5  -8   82.29   10.70
   1   5  -7  203.98   15.00
  -1   5   7  180.18   16.80
   1   5  -7  184.98   15.60
   1  -5  -7  186.88   15.00
   1  -5  -7  186.28   16.10
  -1  -5   7  201.18   17.60
   1   5  -6   15.90    5.00
  -1   5   6   17.70    6.30
   1   5  -6    8.10    4.40
   1  -5  -6   15.30    5.50
   1  -5  -6   16.70    5.60
  -1  -5   6   26.00    9.10
   1   5  -5   33.30    7.00
   1   5  -5   36.30    7.40
  -1   5   5   39.90   10.10
   1  -5  -5   35.60    7.00
  -1  -5   5   34.70    9.00
   1  -5  -5   47.00    8.00
   1   5  -4   86.89    8.50
   1   5  -4  100.29    9.40
  -1   5   4   84.49    7.10
   1  -5  -4   78.59    7.00
   1  -5  -4   91.79    9.10
  -1  -5   4   91.69    9.80
   1  -5  -4   88.99    8.50
   1   5  -3  420.46   18.20
   1   5  -3  424.16   14.20
  -1   5   3  429.66   16.20
  -1   5   3  380.46   17.60
  -1   5   3  391.36   14.60
   1   5  -3  387.26   16.40
  -1  -5   3  405.66   15.90
   1  -5  -3  417.46   15.10
   1  -5  -3  417.96   18.40
  -1  -5   3  375.06   17.10
   1  -5  -3  413.46   16.40
  -1  -5   3  425.46   18.00
  -1   5   2  825.72   22.20
  -1   5   2  810.32   22.50
   1   5  -2  789.52   25.10
   1   5  -2  843.32   24.20
  -1   5   2  784.62   24.70
   1   5  -2  831.32   19.10
   1  -5  -2  825.22   25.80
  -1  -5   2  816.72   19.10
  -1  -5   2  816.02   25.40
   1  -5  -2  824.82   21.50
  -1  -5   2  809.42   25.30
   1   5  -1   67.49    6.40
  -1   5   1   63.79    4.40
  -1   5   1   63.99    6.10
   1  -5  -1   62.49    4.20
   1  -5  -1   64.29    6.20
  -1  -5   1   65.49    3.50
  -1  -5   1   65.19    3.10
   1  -5  -1   54.59    5.40
  -1  -5   1   62.69    6.50
  -1   5   0   18.50    4.00
  -1   5   0   16.30    4.80
  -1   5   0   16.00    2.40
   1   5   0   18.00    4.00
   1   5   0   12.60    1.60
  -1  -5   0   13.30    3.20
  -1  -5   0   23.20    4.50
   1  -5   0   20.10    5.60
   1  -5   0   11.60    2.90
  -1  -5   0   12.70    1.70
   1  -5   0   17.10    2.50
  -1   5  -1 7825.92  130.69
   1   5   1 7528.75  124.79
   1   5   1 7815.92  131.09
   1   5   1 7249.97  129.89
   1   5   1 7586.64  130.09
  -1   5  -1 7252.67  130.09
  -1   5  -1 7633.94  125.29
  -1  -5  -1 7681.53  124.59
   1  -5   1 7686.03  124.99
   1  -5   1 7591.94  131.69
   1   5   2  107.29    8.40
  -1   5  -2  109.19    7.20
  -1   5  -2  106.39   11.10
   1   5   2  118.09    8.10
  -1   5  -2  116.39    7.70
   1   5   2  114.79    7.40
   1  -5   2  111.29   10.10
  -1  -5  -2   99.99    6.90
  -1  -5  -2  106.19    9.20
   1  -5   2  112.49    7.60
   1  -5   2  109.69    9.80
  -1   5  -3  572.84   19.20
   1   5   3  585.44   19.40
  -1   5  -3  585.64   20.40
  -1  -5  -3  574.94   19.70
  -1  -5  -3  557.04   25.60
   1  -5   3  558.84   24.50
  -1  -5  -3  585.14   20.30
   1   5   4  856.71   34.70
  -1   5  -4  827.02   27.60
   1   5   4  829.52   25.50
  -1   5  -4  857.01   25.80
  -1  -5  -4  819.02   27.70
   1  -5   4  787.52   31.30
   1  -5   4  842.42   25.70
  -1  -5  -4  845.82   26.20
  -1   5  -5    7.30    4.00
   1   5   5   -1.00    3.30
  -1   5  -5    2.80    1.90
   1  -5   5   10.30    6.80
  -1  -5  -5    5.20    3.50
  -1  -5  -5    0.90    2.00
   1  -5   5   -0.50    2.00
  -1   5  -6   15.60    4.40
   1   5   6    8.50    5.30
  -1   5  -6    8.00    3.60
  -1  -5  -6   23.60    5.80
   1  -5   6    8.30    7.20
  -1  -5  -6   14.00    5.20
  -1   5  -7   65.69    8.80
  -1   5  -7   74.99   12.30
   1   5   7   81.99   12.40
  -1  -5  -7   68.59    8.10
  -1  -5  -7   64.69   17.20
   1  -5   7  100.99   17.70
  -1   5  -8    3.50    3.50
  -1   5  -8   -2.90    3.10
   1   5   8   -8.50    3.60
  -1  -5  -8    0.40    3.10
   1  -5   8   -4.20    7.60
  -1  -5  -8    6.40    4.90
  -1   5  -9   -2.90    4.30
  -1   5  -9    1.90    3.50
   1   5   9   -3.30    6.70
   1  -5   9  -10.70    7.80
  -1  -5  -9    0.30    4.30
  -1  -5  -9    0.10    5.00
  -1   5 -10    3.70    5.40
  -1   5 -10   -0.20    6.10
   1   5  10  -10.50    7.30
  -1  -5 -10    7.60    4.40
   1  -5  10   -6.60   10.10
   1   6 -11   13.30    8.10
   1   6 -11   -5.90    5.60
  -1  -6  11  -13.90   10.20
   1  -6 -11   -1.00    6.30
   1  -6 -11    7.50    8.50
  -1   6  10   -5.60    6.50
   1   6 -10    1.80    5.20
   1   6 -10   -4.30    4.90
   1  -6 -10   -0.40    4.30
  -1  -6  10   -3.10    9.10
   1  -6 -10    6.00    5.40
  -1   6   9   -4.80    5.00
   1   6  -9   -3.00    3.40
   1   6  -9   -3.60    3.20
   1  -6  -9   -2.40    3.00
   1  -6  -9   -3.00    3.60
  -1  -6   9   -6.70    8.00
   1   6  -8   82.09   10.20
   1   6  -8   75.19   12.60
  -1   6   8   89.89   16.50
  -1  -6   8   89.19   17.30
   1  -6  -8   82.69   13.30
   1  -6  -8   81.59   10.60
  -1   6   7   57.59   12.80
   1   6  -7   37.00    8.70
   1   6  -7   32.90    8.60
   1  -6  -7   42.80    8.60
   1  -6  -7   27.60    7.90
  -1  -6   7   26.50    9.90
   1   6  -6    9.30    4.00
   1   6  -6    7.70    3.70
  -1   6   6   10.80    5.40
  -1  -6   6    1.70    7.50
   1  -6  -6    9.60    4.40
   1  -6  -6    3.40    3.10
   1   6  -5   68.79    7.30
   1   6  -5   81.49    9.30
  -1   6   5   75.29    9.30
   1  -6  -5   71.39    9.00
   1  -6  -5   89.59    8.50
  -1  -6   5   76.99   11.30
   1   6  -4   72.59    6.80
   1  -6  -4   84.59    8.40
   1  -6  -4   78.19    7.20
   1  -6  -4   82.09    9.00
  -1   6   3  366.36   17.20
   1   6  -3  308.27   16.20
  -1   6   3  298.67   13.20
   1   6  -3  334.27   12.20
   1  -6  -3  320.67   14.70
  -1  -6   3  321.87   16.80
   1  -6  -3  313.77   13.10
   1  -6  -3  315.97   16.60
  -1   6   2   21.50    4.50
   1   6  -2   16.30    2.90
  -1   6   2    8.80    2.60
   1   6  -2   10.80    4.10
  -1   6   2   14.60    4.00
   1   6  -2    7.50    2.70
  -1   6   2   10.90    3.50
   1  -6  -2   22.60    4.50
  -1  -6   2   14.10    2.60
   1  -6  -2   13.60    4.10
  -1  -6   2   15.20    4.30
  -1  -6   2   16.30    5.50
  -1   6   1    7.80    2.20
   1   6  -1   16.30    5.20
  -1   6   1   16.50    3.00
  -1   6   1   20.20    6.20
   1   6  -1    9.50    3.10
  -1  -6   1   12.40    1.30
  -1  -6   1   15.40    4.20
   1  -6  -1    9.70    3.10
   1  -6  -1   13.00    3.70
  -1  -6   1   15.20    5.10
  -1  -6   1   15.20    1.80
   1   6   0  446.86   18.00
  -1   6   0  511.35   12.50
   1   6   0  508.95   10.70
  -1   6   0  510.35   18.20
   1   6   0  496.55   18.70
  -1   6   0  534.75   18.60
  -1  -6   0  543.05   18.30
   1  -6   0  508.85   19.50
  -1  -6   0  497.95   11.10
  -1  -6   0  495.15   18.50
   1  -6   0  512.55   12.00
  -1   6  -1  761.22   23.80
  -1   6  -1  754.82   23.60
   1   6   1  740.53   23.40
  -1   6  -1  785.62   23.70
   1   6   1  771.22   24.10
   1   6   1  758.62   18.60
   1   6   1  797.22   23.80
  -1   6  -1  785.12   19.20
  -1  -6  -1  763.32   18.30
   1  -6   1  766.52   18.70
  -1  -6  -1  778.92   24.30
   1   6   2 1030.30   29.20
   1   6   2  991.60   26.10
   1   6   2 1026.70   28.80
  -1   6  -2 1005.60   25.90
  -1   6  -2 1025.60   28.70
   1  -6   2 1020.20   28.60
  -1  -6  -2 1016.10   32.00
  -1  -6  -2 1007.50   25.60
   1  -6   2  977.20   30.90
  -1   6  -3 4595.24   85.99
   1   6   3 4450.05   86.49
  -1   6  -3 4554.44   86.49
   1  -6   3 4513.45   92.29
  -1  -6  -3 4610.24   87.69
  -1  -6  -3 4483.25   85.39
  -1  -6  -3 4561.04   95.89
   1  -6   3 4342.07   85.99
  -1   6  -4   31.60    5.60
   1   6   4   34.00    6.10
  -1   6  -4   35.60    6.60
  -1  -6  -4   30.10    8.50
   1  -6   4   26.50    5.80
  -1  -6  -4   42.50    7.20
   1  -6   4   21.90    7.90
  -1  -6  -4   41.80    7.10
  -1   6  -5    0.70    2.50
  -1   6  -5    2.00    2.10
   1   6   5   -1.70    2.70
   1  -6   5    0.10    6.10
  -1  -6  -5    1.80    2.10
  -1  -6  -5    6.50    3.60
  -1   6  -6    7.90    3.40
  -1   6  -6    1.10    2.90
   1   6   6    3.70    4.30
   1  -6   6    1.00    7.50
  -1  -6  -6   -1.80    2.00
  -1  -6  -6    2.80    3.90
  -1   6  -7   26.50    6.00
  -1   6  -7   36.40    9.00
   1   6   7   42.20   12.00
  -1  -6  -7   33.60   10.40
  -1  -6  -7   34.40    7.50
   1  -6   7   40.20   13.30
   1   6   8   -4.70    5.50
  -1   6  -8    1.20    3.70
  -1   6  -8    3.00    3.50
  -1  -6  -8   -0.70    3.70
  -1  -6  -8   -8.10    3.10
   1  -6   8    3.50    7.60
   1   6   9    0.50    5.60
  -1   6  -9    0.00    4.20
  -1   6  -9    1.60    4.70
  -1  -6  -9   -5.80    4.40
  -1  -6  -9   -6.70    3.60
   1  -6   9  -13.00    7.50
  -1   6 -10   -6.40    6.60
   1   6  10   -6.70    6.90
  -1   6 -10   -2.00    4.90
  -1  -6 -10    4.90    7.00
   1  -6  10  -13.10    8.70
   1   7 -11   -8.10    6.40
   1   7 -11    2.60    5.90
  -1   7  11   -8.80    8.90
  -1  -7  11    4.00   12.10
   1  -7 -11    3.80    6.60
   1  -7 -11    4.10    7.90
   1   7 -10   -3.60    6.10
  -1   7  10   -6.80    7.00
   1   7 -10    6.40    7.00
   1  -7 -10   -0.20    4.80
   1  -7 -10    6.50    5.40
  -1  -7  10   -9.50    7.90
   1   7  -9   -7.30    3.20
  -1   7   9    1.60    5.20
   1  -7  -9   -2.10    4.60
  -1  -7   9   -6.60    7.10
   1  -7  -9   -4.60    4.50
  -1   7   8   22.90    7.80
   1   7  -8   35.70    7.80
   1   7  -8   14.50    6.10
   1  -7  -8   19.90    6.70
   1  -7  -8   36.00    9.90
  -1  -7   8   28.50   12.20
   1   7  -7    2.60    3.50
  -1   7   7   13.00    6.60
   1   7  -7    9.70    4.50
   1  -7  -7   12.50    5.10
   1  -7  -7    9.60    4.90
  -1  -7   7    5.00    7.80
   1   7  -6  119.59   12.20
   1   7  -6  118.29   10.30
  -1   7   6  112.39   12.50
  -1  -7   6  114.29   15.20
   1  -7  -6  104.79   11.80
   1  -7  -6  120.29   10.90
   1   7  -5   47.80    7.60
   1   7  -5   23.50    6.60
   1  -7  -5   18.90    6.30
  -1  -7   5   34.10   10.00
   1  -7  -5   29.10    6.90
   1  -7  -5   22.80    6.40
   1   7  -4  198.48   10.90
   1   7  -4  222.78   15.10
  -1  -7   4  220.78   16.10
   1  -7  -4  217.58   12.10
   1  -7  -4  199.08   14.30
   1  -7  -4  206.08   13.50
  -1   7   3   27.00    4.10
   1   7  -3   29.30    3.60
   1   7  -3   23.10    5.80
   1  -7  -3   30.20    6.00
   1  -7  -3   41.80    7.80
   1  -7  -3   32.90    5.20
  -1  -7   3   32.90    5.00
  -1  -7   3   33.40    9.00
   1   7  -2    2.20    1.00
   1   7  -2    3.70    3.80
  -1   7   2   -0.30    1.60
  -1   7   2   10.20    3.20
   1   7  -2    4.00    2.90
  -1  -7   2    4.70    1.60
   1  -7  -2    0.10    2.00
  -1  -7   2   -1.20    2.50
   1  -7  -2    1.70    1.90
  -1   7   1 1041.40   31.10
  -1   7   1 1099.19   31.20
   1   7  -1 1032.60   31.90
  -1   7   1 1118.29   23.10
  -1   7   1 1068.59   22.40
   1   7  -1 1105.09   32.30
   1  -7  -1 1064.69   31.70
   1  -7  -1 1066.69   30.50
  -1  -7   1 1088.69   19.60
  -1  -7   1 1075.89   19.50
  -1  -7   1 1157.48   32.80
  -1   7   0   18.00    2.70
   1   7   0   10.80    3.80
   1   7   0   20.10    5.50
  -1   7   0   22.70    4.90
   1   7   0   13.70    1.40
  -1   7   0   11.90    3.60
  -1   7   0   13.40    4.40
  -1  -7   0   20.70    4.90
  -1  -7   0    7.60    2.70
   1  -7   0   18.40    5.60
  -1  -7   0   15.60    1.50
   1  -7   0   24.00    2.40
   1   7   1   87.49    5.10
  -1   7  -1   81.99    5.20
  -1   7  -1   86.29    7.50
   1   7   1   97.09    8.10
  -1   7  -1  100.39    8.50
   1   7   1   86.09    7.90
   1  -7   1   85.69    5.00
  -1  -7  -1   87.29    5.00
  -1  -7  -1   79.79    7.40
   1  -7   1   88.49    9.50
  -1   7  -2 1394.56   32.10
   1   7   2 1387.76   32.60
  -1   7  -2 1406.46   37.20
   1   7   2 1396.76   37.50
   1   7   2 1330.27   36.30
  -1  -7  -2 1401.86   39.60
   1  -7   2 1406.46   37.00
   1  -7   2 1348.57   32.10
   1  -7   2 1315.27   45.00
  -1  -7  -2 1342.77   31.40
  -1   7  -3 4553.14   88.39
  -1   7  -3 4468.05   84.89
   1   7   3 4468.75   88.99
   1  -7   3 4240.28   92.69
  -1  -7  -3 4531.95   96.09
  -1  -7  -3 4651.03   85.49
   1  -7   3 4385.36   87.99
  -1   7  -4   33.70    6.50
  -1   7  -4   26.90    6.00
  -1  -7  -4   34.00    6.90
  -1  -7  -4   21.40    6.80
  -1  -7  -4   21.50    5.50
   1  -7   4   27.80    9.70
   1   7   5  274.17   21.30
  -1   7  -5  284.87   16.00
  -1   7  -5  291.57   16.70
   1  -7   5  269.17   20.70
  -1  -7  -5  284.17   16.50
  -1   7  -6   42.50    7.90
  -1   7  -6   49.20    9.30
   1   7   6   53.59   13.70
   1  -7   6   46.80   13.40
  -1  -7  -6   49.50    9.00
  -1  -7  -6   39.70    8.20
  -1   7  -7    8.10    4.10
   1   7   7   10.30    6.60
  -1   7  -7    9.00    4.90
  -1  -7  -7   15.20    5.80
  -1  -7  -7   13.10    4.70
   1  -7   7   11.70   10.10
  -1   7  -8   35.90    9.50
  -1   7  -8   19.10    6.00
   1   7   8   28.90   12.00
  -1  -7  -8   25.40    6.90
   1  -7   8   20.60   11.40
  -1  -7  -8   30.30    8.10
  -1   7  -9   -4.80    4.40
  -1   7  -9    6.20    5.00
   1   7   9   -1.10    6.90
  -1  -7  -9    3.60    5.50
   1  -7   9  -12.10    8.30
   1   7  10   -5.00    7.20
  -1   7 -10  -13.30    6.50
   1   7  10  -10.80    6.70
  -1   7 -10   -5.20    4.60
  -1  -7 -10    4.50    8.90
   1  -7  10    3.30   14.80
  -1   8  10   -5.30    6.40
   1   8 -10    0.20    6.40
   1   8 -10   -5.40    4.50
   1  -8 -10   -3.60    4.80
   1  -8 -10   -7.10    4.50
  -1  -8  10   -0.10    9.80
   1   8  -9   12.40    6.40
  -1   8   9    3.40    7.50
   1   8  -9   13.00    6.40
   1  -8  -9   12.00    6.20
  -1  -8   9   11.10   10.60
   1  -8  -9   10.10    6.70
   1   8  -8   13.70    5.90
   1   8  -8   28.50    7.80
  -1   8   8   22.40    8.90
   1  -8  -8   16.60    6.20
   1  -8  -8   30.60    9.10
  -1  -8   8   12.70   10.70
   1   8  -7   79.79    9.20
   1   8  -7   82.79   14.10
  -1   8   7   83.89   12.00
   1  -8  -7   93.99   14.80
   1  -8  -7   64.49   11.90
  -1  -8   7  106.29   18.50
  -1   8   6  352.36   23.00
   1   8  -6  337.57   20.90
   1   8  -6  305.87   16.90
   1  -8  -6  357.56   22.10
   1  -8  -6  353.26   19.20
  -1  -8   6  311.87   23.00
   1   8  -5   16.50    5.90
   1   8  -5   21.90    5.50
  -1  -8   5   22.20    9.70
   1  -8  -5   13.80    5.00
   1  -8  -5   15.90    4.80
   1  -8  -5   10.00    4.80
   1   8  -4   64.49    6.20
   1   8  -4   57.99    9.40
   1  -8  -4   58.99    8.00
  -1  -8   4   54.59   10.50
   1  -8  -4   64.09    6.90
   1   8  -3   14.20    3.20
   1   8  -3    7.40    3.80
   1  -8  -3    1.20    1.60
   1  -8  -3    7.20    3.00
  -1  -8   3    5.70    5.80
  -1  -8   3   14.30    3.50
   1  -8  -3   12.10    3.50
  -1   8   2  467.05   15.90
   1   8  -2  443.76   20.60
  -1   8   2  455.85   15.40
  -1   8   2  444.16   19.50
   1  -8  -2  449.95   20.80
  -1  -8   2  439.76   12.50
   1  -8  -2  465.45   17.90
  -1  -8   2  456.95   21.80
  -1  -8   2  450.05   12.90
  -1   8   1 1503.65   29.30
  -1   8   1 1439.66   40.10
  -1   8   1 1582.14   30.10
   1   8  -1 1471.15   41.50
  -1  -8   1 1584.64   42.30
   1  -8  -1 1497.05   41.50
  -1  -8   1 1535.05   25.80
  -1  -8   1 1509.35   25.90
   1  -8  -1 1560.74   40.40
  -1   8   0  278.57   15.40
   1   8   0  282.57   15.50
   1   8   0  274.47    6.30
  -1   8   0  280.47    8.70
  -1  -8   0  285.57   14.60
   1  -8   0  274.77   16.00
   1  -8   0  290.27    8.50
  -1  -8   0  284.67    6.50
   1   8   1  260.07    9.30
  -1   8  -1  270.57   14.90
  -1   8  -1  255.07   16.00
   1   8   1  269.67   15.10
  -1   8  -1  274.37    9.80
  -1  -8  -1  265.17   14.20
  -1  -8  -1  275.87    9.10
   1  -8   1  274.07   16.60
   1  -8   1  263.27    9.30
  -1   8  -2 1008.30   25.70
   1   8   2 1035.70   32.70
  -1   8  -2 1045.90   32.30
   1   8   2  988.80   26.20
   1  -8   2 1006.20   25.90
   1  -8   2  980.20   34.20
  -1  -8  -2 1004.70   25.30
  -1  -8  -2 1054.39   34.00
  -1   8  -3 5139.19  100.89
   1   8   3 5231.88  102.69
  -1   8  -3 5036.30   94.59
  -1  -8  -3 5059.09  107.29
   1  -8   3 5123.29  105.79
  -1  -8  -3 5122.59   94.69
  -1   8  -4   70.69    7.90
  -1   8  -4   71.09    7.40
  -1  -8  -4   73.09    7.70
  -1  -8  -4   64.49    9.90
   1  -8   4  107.69   17.40
  -1   8  -5   34.30    7.70
   1   8   5   21.40    7.30
  -1   8  -5   28.20    6.70
  -1  -8  -5   24.70    6.30
  -1  -8  -5   20.90    5.20
   1  -8   5   31.30   11.70
  -1   8  -6    1.90    3.10
  -1   8  -6    1.50    3.90
   1   8   6    0.20    4.90
  -1  -8  -6    8.10    4.10
   1  -8   6    1.50    8.10
  -1  -8  -6    3.20    2.50
  -1   8  -7   -2.20    2.60
  -1   8  -7   12.90    5.40
   1   8   7    8.40    6.30
  -1  -8  -7    8.50    4.20
   1  -8   7    0.10   12.60
  -1  -8  -7    3.30    2.90
  -1   8  -8   -4.80    3.70
  -1   8  -8    1.80    3.80
   1   8   8   -8.70    4.30
  -1  -8  -8   -0.90    4.10
  -1  -8  -8    1.10    3.40
   1  -8   8    5.10    9.70
  -1   8  -9    6.20    5.00
   1   8   9   -6.50    5.70
  -1   8  -9   -1.40    5.00
  -1  -8  -9    6.50    5.20
   1  -8   9   -2.60   10.80
   1   8  10   -8.30    5.60
  -1   8 -10    6.20    7.20
  -1   8 -10   -2.60    6.60
  -1  -8 -10    6.30   10.40
   1   9 -10   -1.00    4.80
   1   9 -10   -4.90    4.40
  -1   9  10   -9.90    6.00
   1  -9 -10   -3.40    5.80
  -1  -9  10    3.00    9.80
   1  -9 -10   -2.50    4.80
   1   9  -9   11.90    5.60
  -1   9   9    0.50    5.20
   1   9  -9    4.20    6.10
   1  -9  -9    6.00    5.70
  -1  -9   9   -3.50    6.90
   1  -9  -9    3.10    5.30
  -1   9   8    8.80    6.10
   1   9  -8    1.00    3.70
   1   9  -8    7.40    5.60
   1  -9  -8    5.00    4.20
  -1  -9   8   -2.80    8.30
   1  -9  -8   13.80    5.20
   1   9  -7   30.50    7.60
   1   9  -7   17.00    6.60
  -1   9   7   16.40    7.00
   1  -9  -7   16.30    6.90
   1  -9  -7   25.70    7.00
  -1  -9   7   19.50    9.50
   1   9  -6  280.57   16.10
   1   9  -6  278.07   19.70
  -1   9   6  316.37   22.30
   1  -9  -6  292.67   17.60
   1  -9  -6  306.57   21.00
  -1  -9   6  289.47   22.90
   1   9  -5   34.80    6.50
   1   9  -5   26.50    7.00
  -1  -9   5   10.30    8.80
   1  -9  -5   15.90    4.70
   1  -9  -5   16.90    5.80
   1  -9  -5   28.40    6.00
   1   9  -4   68.69   11.40
   1   9  -4   53.39    5.50
   1  -9  -4   53.69    7.50
  -1  -9   4   74.09   14.50
   1  -9  -4   68.29    8.90
   1  -9  -4   58.49    6.70
   1   9  -3   44.20    4.40
  -1   9   3   31.10    5.60
   1   9  -3   53.39    9.60
  -1  -9   3   39.90   10.70
   1  -9  -3   44.80    8.20
   1  -9  -3   39.40    8.40
  -1  -9   3   39.90    4.40
  -1   9   2  268.77   10.60
  -1   9   2  274.77   11.60
   1   9  -2  275.17   16.70
  -1  -9   2  253.77   17.40
   1  -9  -2  261.27   16.20
   1  -9  -2  275.57   14.20
  -1  -9   2  272.57    9.40
  -1  -9   2  254.77    8.80
  -1   9   1  855.11   18.80
  -1   9   1  812.62   18.30
  -1  -9   1  888.11   31.20
   1  -9  -1  807.12   28.30
   1   9   0 1410.56   23.50
  -1   9   0 1415.66   41.60
   1   9   0 1446.76   41.70
  -1   9   0 1427.66   27.90
   1  -9   0 1453.45   42.60
   1  -9   0 1380.46   27.20
  -1  -9   0 1498.65   40.50
  -1   9  -1 2092.99   53.09
  -1   9  -1 2141.89   40.50
   1   9   1 2072.29   39.80
   1   9   1 2078.09   53.29
  -1  -9  -1 2150.18   52.19
   1  -9   1 2102.69   39.50
   1  -9   1 2066.59   56.39
  -1  -9  -1 2113.49   38.80
  -1   9  -2  298.97   12.00
  -1   9  -2  306.07   17.10
   1   9   2  300.37   17.40
   1   9   2  329.67   13.00
  -1  -9  -2  307.47   11.80
   1  -9   2  305.87   19.40
  -1  -9  -2  325.27   18.00
   1  -9   2  295.87   12.10
   1   9   3 1909.01   50.99
  -1   9  -3 1820.42   42.60
  -1  -9  -3 1894.01   54.19
   1  -9   3 1881.91   54.69
  -1  -9  -3 1864.01   43.00
   1   9   4   -1.20    2.20
  -1   9  -4    2.70    2.60
  -1   9  -4    0.80    2.30
  -1  -9  -4    1.40    2.10
  -1  -9  -4    0.80    3.70
   1  -9   4    9.50    7.80
  -1   9  -5    6.80    3.50
  -1   9  -5    6.10    3.50
  -1  -9  -5    8.80    4.20
  -1  -9  -5    5.80    5.50
  -1  -9  -5    8.60    4.30
   1  -9   5   10.30   10.70
  -1   9  -6    1.80    3.30
  -1   9  -6    2.90    2.70
   1   9   6    3.40    5.00
   1  -9   6    9.80    9.30
  -1  -9  -6    3.90    4.10
  -1  -9  -6   -1.90    3.50
   1   9   7   -1.30    4.80
  -1   9  -7   -1.30    3.40
  -1   9  -7    3.50    3.60
  -1  -9  -7    6.00    4.50
  -1  -9  -7   -1.20    3.20
   1  -9   7    3.60    8.40
   1   9   8    6.20    6.40
  -1   9  -8   -2.10    3.10
  -1   9  -8    0.40    3.50
  -1  -9  -8   -7.70    3.20
   1  -9   8   -7.10    7.30
   1   9   9   -8.10    3.70
  -1   9  -9   -4.30    4.90
  -1   9  -9    6.70    4.90
   1   9   9   -8.10    5.90
  -1  -9  -9    7.40    5.20
   1  -9   9   -7.50   11.20
   1   9  10   -5.70    5.00
  -1   9 -10  -13.30    6.90
   1   9  10  -11.80    5.90
  -1   9 -10    5.70    4.70
   1  -9  10   10.20   13.20
   1  10 -10   -8.60    4.50
   1  10 -10   -4.40    6.40
   1 -10 -10    0.00    6.70
  -1 -10  10    4.70    9.40
   1 -10 -10    5.80    5.20
   1  10  -9   17.80    7.40
  -1  10   9   14.20    9.40
   1  10  -9    6.60    8.30
  -1 -10   9   -0.10    8.60
   1 -10  -9    5.60    5.50
   1 -10  -9    5.50    5.90
   1  10  -8   13.20    7.30
   1  10  -8    9.30    5.60
  -1  10   8   12.10    6.60
  -1 -10   8   10.70   10.10
   1 -10  -8   14.80    6.50
   1 -10  -8   12.70    6.10
   1  10  -7    1.80    3.90
   1  10  -7    7.70    4.10
  -1  10   7    3.50    4.50
  -1 -10   7    0.90    6.60
   1 -10  -7   -1.00    3.70
   1 -10  -7   -1.30    2.90
   1  10  -6   30.80    8.00
   1  10  -6   33.40    7.50
   1 -10  -6   32.80    7.50
  -1 -10   6   29.70   11.50
   1 -10  -6   24.60    6.00
   1 -10  -6   23.20    7.30
   1  10  -5   22.00    6.70
   1  10  -5   20.20    5.10
   1 -10  -5   31.40    8.90
   1 -10  -5   31.10    8.50
  -1 -10   5   20.30   10.40
   1 -10  -5   26.50    6.50
   1  10  -4    7.90    2.90
   1  10  -4    6.50    3.80
  -1 -10   4   12.00    9.20
   1 -10  -4   13.10    3.90
   1 -10  -4    3.80    3.30
   1 -10  -4    9.20    4.70
   1  10  -3  310.87   11.70
   1  10  -3  358.86   20.50
  -1  10   3  332.17   14.80
   1 -10  -3  337.07   20.00
  -1 -10   3  332.67   12.80
   1 -10  -3  326.77   17.30
  -1 -10   3  334.57   21.80
   1  10  -2   27.50    6.80
  -1  10   2   24.60    3.20
  -1  10   2   28.60    4.90
   1 -10  -2   27.80    6.60
  -1 -10   2   14.30    5.90
  -1 -10   2   29.40    3.00
   1 -10  -2   30.30    6.80
  -1 -10   2   23.30    2.50
   1  10  -1   47.60    8.60
  -1  10   1   57.99    4.00
  -1  10   1   49.00    9.00
  -1  10   1   59.69    3.70
  -1 -10   1   53.59    8.10
  -1  10   0  207.78    7.30
  -1  10   0  218.68   15.20
   1  10   0  191.98   14.10
   1 -10   0  195.08   15.00
   1 -10   0  213.78    7.40
  -1 -10   0  202.38   13.60
   1  10   1  773.82   29.90
  -1  10  -1  760.12   29.50
   1  10   1  781.92   18.50
  -1  10  -1  771.82   18.90
   1 -10   1  776.72   18.10
  -1 -10  -1  790.52   28.20
  -1 -10  -1  781.32   17.40
   1 -10   1  788.82   32.40
  -1  10  -2  480.75   22.80
   1  10   2  470.85   23.00
   1  10   2  454.15   15.90
  -1  10  -2  455.95   15.10
   1 -10   2  473.25   25.40
   1 -10   2  460.35   15.50
  -1 -10  -2  468.05   22.70
  -1 -10  -2  467.25   15.00
  -1  10  -3    3.90    2.30
   1  10   3    2.40    3.10
  -1  10  -3    6.10    3.20
  -1 -10  -3    7.10    4.80
   1 -10   3    4.70    7.90
  -1 -10  -3    6.00    2.60
  -1  10  -4  310.77   15.50
  -1  10  -4  345.47   19.60
   1  10   4  327.97   19.80
   1 -10   4  309.67   23.60
  -1 -10  -4  294.77   15.30
  -1 -10  -4  328.67   22.00
   1  10   5 1218.78   42.40
  -1  10  -5 1184.68   39.70
  -1  10  -5 1129.99   35.60
   1 -10   5 1149.08   46.50
  -1 -10  -5 1111.39   35.70
  -1 -10  -5 1168.18   47.20
   1  10   6   60.69   13.90
  -1  10  -6   64.99   11.40
  -1  10  -6   59.59   10.30
   1 -10   6   59.59   14.80
  -1 -10  -6   59.99   10.80
   1  10   7    9.30    8.60
  -1  10  -7    1.10    3.70
  -1  10  -7   -3.20    3.40
  -1 -10  -7    0.60    3.00
   1 -10   7    0.40    9.90
  -1  10  -8    3.90    3.80
   1  10   8    0.30    5.10
  -1  10  -8   -1.10    4.50
  -1 -10  -8    3.40    3.30
   1 -10   8  -14.10    7.80
  -1  10  -9    5.00    5.80
   1  10   9    0.80    5.80
  -1  10  -9    5.20    5.90
   1  10   9    1.50    6.80
  -1 -10  -9    7.10    5.60
   1 -10   9    6.80   12.60
   1  10  10    6.00    6.70
   1  10  10    4.10    8.90
  -1  10 -10    9.30    6.40
  -1  10 -10    9.60    9.60
   1 -10  10    3.90   14.80
  -1 -10 -10    2.70    7.00
   1  11 -10    6.00    5.90
  -1  11  10   -2.60    7.90
   1  11 -10    2.20    7.10
   1 -11 -10    6.20    4.90
  -1 -11  10   12.40   11.40
   1 -11 -10    4.80    6.70
   1  11  -9    3.00    4.80
   1  11  -9    4.40    5.10
  -1  11   9    7.50    4.50
   1 -11  -9    2.10    5.20
   1 -11  -9    4.50    5.60
  -1 -11   9    8.00    8.50
  -1  11   8    3.00    3.70
   1  11  -8    5.30    4.60
   1  11  -8    6.20    4.70
   1 -11  -8   -0.10    4.20
  -1 -11   8    0.90    7.40
   1 -11  -8   -6.10    3.70
   1  11  -7   22.60    6.80
   1  11  -7   13.90    5.80
  -1  11   7   18.10    7.80
   1 -11  -7   20.60    7.20
   1 -11  -7   14.30    6.90
  -1 -11   7   23.50   10.40
   1  11  -6    5.10    3.80
   1  11  -6   10.30    4.20
   1 -11  -6    4.90    3.00
   1 -11  -6    1.00    3.60
  -1 -11   6   -4.30    6.50
   1 -11  -6    9.00    5.20
   1  11  -5  268.97   14.30
   1  11  -5  273.47   19.70
   1 -11  -5  269.57   19.40
  -1 -11   5  252.17   22.50
   1 -11  -5  289.57   20.60
   1 -11  -5  278.17   15.90
   1  11  -4  372.16   22.60
   1  11  -4  376.56   15.10
  -1 -11   4  398.56   26.20
   1 -11  -4  392.86   23.30
   1 -11  -4  359.96   20.70
   1  11  -3    4.70    3.80
  -1  11   3    5.80    3.30
   1  11  -3    8.00    2.80
   1 -11  -3    5.40    2.70
  -1 -11   3    8.10    7.30
  -1 -11   3    8.20    2.80
   1 -11  -3    4.60    3.20
  -1  11   2   12.20    2.60
   1  11  -2   10.00    4.80
  -1  11   2   13.30    3.70
  -1 -11   2   13.90    2.50
  -1 -11   2   10.30    6.40
   1 -11  -2   11.00    4.10
   1 -11  -2    8.90    4.00
  -1 -11   2   14.00    2.30
  -1  11   1   33.10    6.90
  -1  11   1   51.29    3.50
   1  11  -1   51.19    9.50
  -1  11   1   49.10    3.70
  -1 -11   1   39.50    8.50
   1 -11  -1   56.89    8.10
  -1  11   0   59.19    3.60
  -1  11   0   64.49    8.70
   1  11   0   61.79    8.40
  -1 -11   0   57.99    8.00
   1 -11   0   60.19    3.70
   1 -11   0   62.89   11.50
  -1  11  -1    0.50    1.10
   1  11   1   -1.50    1.70
  -1  11  -1    1.50    2.20
   1  11   1    1.10    0.90
   1 -11   1    1.70    1.00
  -1 -11  -1    0.10    2.20
   1 -11   1   -4.10    4.50
  -1 -11  -1    1.20    0.80
   1  11   2    7.60    2.70
  -1  11  -2   13.10    3.00
   1  11   2    9.90    4.50
  -1  11  -2    7.00    3.10
   1 -11   2   15.50    3.60
   1 -11   2   19.80    9.90
  -1 -11  -2   14.10    3.20
  -1 -11  -2   18.80    6.20
   1  11   3   26.00    7.60
  -1  11  -3   19.60    6.10
  -1  11  -3   17.10    4.20
   1 -11   3   13.00    8.30
  -1 -11  -3   18.60    4.00
  -1 -11  -3   20.70    7.90
  -1  11  -4   40.10    7.00
   1  11   4   26.10    6.80
  -1  11  -4   35.70    7.40
  -1 -11  -4   46.20   11.50
  -1 -11  -4   38.80    6.60
   1 -11   4   33.60   13.40
   1  11   5  686.93   31.70
  -1  11  -5  638.44   29.50
  -1  11  -5  653.23   25.60
  -1 -11  -5  622.54   34.20
   1 -11   5  620.84   35.40
  -1 -11  -5  684.83   26.40
  -1  11  -6   24.90    7.80
   1  11   6   38.20   13.00
   1  11   6   35.70    9.20
  -1  11  -6   41.20    9.00
   1 -11   6   34.40   15.40
  -1 -11  -6   31.10    7.10
   1  11   7   -0.20    4.80
  -1  11  -7   16.00    6.40
  -1  11  -7   -2.40    3.20
   1  11   7   -3.40    3.30
  -1 -11  -7    0.80    3.60
   1 -11   7    2.90    8.00
   1  11   8    5.80    5.60
  -1  11  -8    5.80    4.10
  -1  11  -8    4.60    4.50
   1  11   8   13.40    5.10
   1 -11   8   23.60   13.70
  -1 -11  -8   10.80    5.50
  -1  11  -9   -4.50    5.80
   1  11   9   -1.40    4.70
   1  11   9    3.00    6.00
  -1  11  -9    3.50    6.20
   1 -11   9    2.40   11.90
   1  12 -10   -7.00    7.00
  -1  12  10   -4.10    7.00
   1  12 -10   -8.60    6.40
  -1 -12  10   19.10   12.00
   1 -12 -10   -2.10    5.10
   1 -12 -10    2.50    6.10
   1  12  -9   -1.90    5.10
   1  12  -9   -5.20    4.10
  -1  12   9  -10.20    4.90
   1 -12  -9   -4.40    5.80
   1 -12  -9    0.90    4.90
  -1 -12   9   10.00   10.20
   1  12  -8   -3.60    5.70
   1  12  -8    0.90    3.90
  -1  12   8   -5.50    5.10
  -1 -12   8    2.10    8.50
   1 -12  -8    1.30    4.30
   1 -12  -8   -4.00    4.80
   1  12  -7    4.20    4.20
   1  12  -7    4.50    3.90
  -1  12   7   -1.80    3.90
   1 -12  -7   -2.80    3.20
   1 -12  -7    0.50    5.00
   1  12  -6   36.10    9.10
   1  12  -6   49.90    9.00
   1 -12  -6   29.20    8.10
   1 -12  -6   41.20   10.90
   1 -12  -6   37.10    8.10
  -1 -12   6   32.80   11.80
   1  12  -5  169.28   11.40
   1  12  -5  161.38   15.70
   1 -12  -5  162.58   12.10
  -1 -12   5  152.68   18.80
   1 -12  -5  169.48   16.50
   1 -12  -5  158.48   15.30
   1  12  -4  411.16   15.60
  -1  12   4  396.36   18.80
   1  12  -4  393.36   24.10
   1 -12  -4  384.46   23.90
   1 -12  -4  391.56   22.20
  -1 -12   4  416.66   27.90
  -1  12   3    3.90    3.10
   1  12  -3    8.60    4.50
  -1 -12   3    8.00    2.80
  -1 -12   3   -0.40    4.70
   1 -12  -3    5.60    3.80
   1 -12  -3   14.10    5.70
  -1  12   2   -0.60    2.00
  -1  12   2    3.30    1.70
   1  12  -2    1.40    2.50
  -1 -12   2    1.20    1.20
   1 -12  -2    1.40    2.70
  -1 -12   2    2.30    1.10
  -1 -12   2   -1.00    4.10
  -1  12   1  250.37    8.40
   1  12  -1  260.17   18.40
  -1  12   1  223.18   17.00
  -1  12   1  243.78    8.00
  -1 -12   1  251.47   17.80
   1 -12  -1  243.28   16.60
  -1  12   0   37.70    8.90
   1  12   0   25.40    6.40
  -1  12   0   37.70    2.80
   1 -12   0   37.40    2.70
  -1 -12   0   30.40    7.30
   1 -12   0   29.00    8.40
  -1  12  -1   36.80    7.50
  -1  12  -1   45.90    3.40
   1  12   1   44.30    9.10
   1  12   1   47.80    3.30
  -1 -12  -1   46.30    3.10
  -1 -12  -1   41.90    8.40
   1 -12   1   56.89   14.00
   1 -12   1   43.60    3.40
  -1  12  -2   68.79    5.20
   1  12   2   71.39    9.50
  -1  12  -2   78.79    9.80
   1  12   2   68.99    5.50
  -1 -12  -2   66.49    9.00
   1 -12   2   72.59    6.40
   1 -12   2   67.29   13.80
  -1 -12  -2   76.59    5.40
   1  12   3   -1.10    2.70
  -1  12  -3   -0.80    2.40
  -1  12  -3    2.30    2.10
  -1 -12  -3    2.40    4.20
   1 -12   3   -2.80    7.20
  -1 -12  -3    1.90    1.70
   1  12   4   61.59   10.60
  -1  12  -4   62.79    7.00
  -1  12  -4   68.49   11.80
   1 -12   4   82.09   19.00
  -1 -12  -4   90.39   16.90
  -1 -12  -4   66.79    7.10
  -1  12  -5  492.05   21.80
  -1  12  -5  526.65   27.40
   1  12   5  541.35   28.80
   1 -12   5  489.05   32.30
  -1 -12  -5  507.65   22.50
  -1 -12  -5  484.65   30.50
  -1  12  -6    4.00    2.70
  -1  12  -6    0.60    3.70
   1  12   6    3.50    3.50
   1 -12   6   -2.70    8.20
  -1 -12  -6    0.00    3.20
  -1 -12  -6   -2.60    3.30
   1  12   7    5.20    4.50
   1  12   7   -4.80    2.80
  -1  12  -7   -1.80    3.30
  -1 -12  -7    1.10    3.20
   1 -12   7   -4.60    9.20
  -1  12  -8   -5.60    4.10
  -1  12  -8   -7.30    4.30
   1  12   8   -5.30    4.20
   1 -12   8   -1.70    9.30
  -1 -12  -8    9.90    5.20
   1  12   9    0.20    6.00
  -1  12  -9   13.40    6.70
  -1  12  -9    3.00    4.90
   1  12   9   10.10    7.60
  -1 -12  -9    8.40    5.80
   1 -12   9    8.40   11.80
   1  13 -10    6.40    5.60
   1  13 -10   -4.80    6.10
   1 -13 -10    8.20    5.50
  -1 -13  10   16.70   10.60
   1  13  -9   -2.90    4.30
  -1  13   9   -7.20    5.30
   1  13  -9   -3.60    4.50
  -1 -13   9    7.40    9.40
   1 -13  -9    3.70    4.60
   1 -13  -9    3.30    5.40
   1  13  -8   -0.60    4.10
  -1  13   8   -5.60    3.90
   1  13  -8    0.20    4.00
   1 -13  -8   -2.50    5.10
   1 -13  -8    7.20    5.10
  -1 -13   8    6.00    8.40
   1  13  -7    2.60    4.70
   1  13  -7   -0.50    3.00
   1 -13  -7   -2.70    3.00
  -1 -13   7   -2.40    6.90
   1  13  -6    1.40    3.30
   1  13  -6   -0.70    3.20
   1 -13  -6   -0.60    2.50
   1 -13  -6    1.90    4.00
  -1 -13   6    5.70    8.60
   1 -13  -6   -2.90    2.70
   1  13  -5   -1.00    2.70
  -1  13   5   -2.60    2.70
   1  13  -5   -2.30    2.20
  -1 -13   5   -7.00    5.10
   1 -13  -5    2.00    2.80
   1 -13  -5   -1.10    3.20
   1  13  -4  181.08   16.90
  -1  13   4  169.28   12.40
   1  13  -4  172.08    9.90
   1 -13  -4  182.28   15.40
   1 -13  -4  182.48   16.70
  -1 -13   4  175.58   19.60
  -1  13   3    4.30    3.20
   1  13  -3    4.20    3.20
  -1 -13   3    4.10    5.80
   1 -13  -3    9.30    4.80
  -1 -13   3    4.20    2.50
   1 -13  -3    5.20    3.60
  -1  13   2  165.88    8.10
  -1  13   2  143.99   14.80
  -1  13   2  174.98    8.80
   1  13  -2  166.18   15.40
   1 -13  -2  170.28   13.70
  -1 -13   2  159.58    4.30
  -1 -13   2  169.28   16.70
  -1 -13   2  159.48    4.50
  -1  13   1  791.02   34.80
  -1  13   1  764.02   17.20
   1  13  -1  772.42   34.30
  -1  13   1  758.62   17.40
  -1 -13   1  782.12   33.40
   1 -13  -1  779.72   32.10
  -1  13   0   71.49    3.20
  -1  13   0   72.19    3.60
   1  13   0   49.40    9.30
  -1  13   0   76.69   10.30
  -1 -13   0   70.49    9.50
   1 -13   0   82.09   14.80
   1  13   1  216.58    7.20
  -1  13  -1  214.08   17.00
  -1  13  -1  206.58    7.40
   1  13   1  209.18    6.90
   1  13   1  237.78   17.90
  -1 -13  -1  211.78   15.70
   1 -13   1  214.88    7.30
   1 -13   1  209.98   19.00
  -1  13  -2   17.10    3.40
   1  13   2    7.30    3.60
  -1  13  -2    9.60    4.20
   1  13   2   13.80    3.10
  -1 -13  -2   13.40    6.10
  -1 -13  -2    9.50    2.50
   1 -13   2    9.40    8.40
  -1  13  -3  181.38   15.80
   1  13   3  170.48   15.80
  -1  13  -3  160.88    9.30
  -1 -13  -3  158.38   15.20
  -1 -13  -3  162.78    9.60
   1 -13   3  174.88   20.30
   1  13   4  258.07   20.00
  -1  13  -4  262.47   13.50
  -1  13  -4  254.87   19.20
  -1 -13  -4  276.77   14.40
  -1 -13  -4  262.47   21.00
   1 -13   4  232.48   23.50
   1  13   5   36.90    8.50
  -1  13  -5   58.19    7.20
  -1  13  -5   45.10   10.30
  -1 -13  -5   44.40   11.30
   1 -13   5   32.70   12.30
  -1 -13  -5   51.59    9.00
  -1  13  -6   48.10    8.90
   1  13   6   41.30    9.70
  -1  13  -6   52.39   11.40
  -1 -13  -6   46.50    9.00
  -1 -13  -6   77.49   24.80
   1 -13   6   43.00   14.00
   1  13   7   63.59   16.50
  -1  13  -7   67.79   17.70
  -1  13  -7   32.30    9.20
   1  13   7   42.60   10.70
  -1 -13  -7   51.59   10.70
   1 -13   7   62.29   18.50
   1  13   8   17.60    6.40
  -1  13  -8   30.00    7.60
  -1  13  -8   27.00    8.10
   1  13   8   12.50    6.60
   1 -13   8   11.50   11.10
  -1 -13  -8   13.50    6.60
  -1  13  -9   -3.50    5.40
  -1  13  -9   -2.50    5.90
   1  13   9   -4.30    6.10
   1 -13   9    4.90   12.20
  -1 -13  -9   -5.10    4.20
   1  14  -9    1.40    4.30
  -1  14   9    7.00    4.30
   1  14  -9   -2.50    5.00
  -1  14   9    6.70    6.00
   1 -14  -9   -4.30    5.40
  -1 -14   9   19.60   12.70
  -1  14   8    5.70    3.40
  -1  14   8    1.60    3.60
   1  14  -8   -2.70    4.60
   1  14  -8    1.70    3.50
  -1 -14   8    2.70    7.60
   1 -14  -8   -0.50    4.50
  -1  14   7   11.50    4.90
   1  14  -7    6.40    9.90
   1  14  -7   14.70    5.60
   1 -14  -7    8.40    6.90
  -1 -14   7   14.60   10.30
   1 -14  -7    9.60    4.80
   1  14  -6   13.70    5.40
   1  14  -6    9.40    4.80
  -1  14   6   12.20    4.60
   1 -14  -6    7.20    4.60
   1 -14  -6   11.50    5.90
   1  14  -5   17.40    4.40
  -1  14   5   11.60    5.80
   1  14  -5    8.10    4.70
   1 -14  -5   22.50    7.90
   1 -14  -5   16.20    5.40
  -1 -14   5   21.50   11.40
   1  14  -4    3.20    4.00
  -1  14   4   -3.40    2.70
  -1 -14   4   -3.50    6.10
   1 -14  -4   -0.60    2.20
   1 -14  -4    4.10    3.70
  -1 -14   4   -0.10    2.80
  -1  14   3  196.58   18.30
  -1  14   3  218.78   12.20
   1  14  -3  195.58   17.60
   1 -14  -3  201.08   15.60
  -1 -14   3  203.28    8.80
  -1 -14   3  204.28   19.80
  -1 -14   3  196.28    8.80
  -1  14   2   30.80    8.60
  -1  14   2   38.90    5.60
  -1  14   2   43.70    4.80
   1  14  -2   35.50    8.90
  -1 -14   2   43.00   12.50
   1 -14  -2   28.20    7.40
  -1  14   1   17.20    2.20
  -1  14   1   20.90    2.70
   1  14  -1   15.30    6.10
  -1  14   1   18.00    6.40
   1 -14  -1   14.50    6.30
  -1 -14   1   20.30    8.50
  -1  14   0   58.59    2.60
   1  14   0   48.80   10.40
  -1  14   0   56.79    2.30
  -1  14   0   59.39   11.90
  -1 -14   0   61.89   11.80
   1 -14   0   73.99   14.90
   1  14   1    2.70    1.30
   1  14   1    2.40    3.20
  -1  14  -1    1.90    1.00
   1  14   1    2.50    0.80
  -1  14  -1    4.60    4.10
   1 -14   1    1.00    5.40
  -1 -14  -1    0.50    2.70
   1 -14   1    3.00    1.50
  -1  14  -2   56.09   11.40
  -1  14  -2   57.79    4.40
   1  14   2   47.60    4.50
   1  14   2   29.90    8.10
   1 -14   2   90.99   19.30
  -1 -14  -2   56.39    4.70
  -1 -14  -2   48.40   10.20
  -1  14  -3   17.40    3.90
   1  14   3    7.50    4.20
  -1  14  -3   12.10    4.80
   1 -14   3   16.00   11.20
  -1 -14  -3   13.70    6.60
  -1 -14  -3   19.30    4.30
  -1  14  -4  319.77   21.70
   1  14   4  294.47   22.00
  -1  14  -4  318.27   14.70
  -1 -14  -4  315.87   23.40
  -1 -14  -4  288.47   14.80
   1 -14   4  286.27   26.20
   1  14   5    2.10    3.40
  -1  14  -5    0.30    4.10
  -1  14  -5    1.50    3.10
   1 -14   5    3.00   10.60
  -1 -14  -5    2.10    2.90
  -1 -14  -5   -3.80    2.70
  -1  14  -6   21.60    7.80
  -1  14  -6   10.00    3.80
   1  14   6    4.70    5.60
   1 -14   6    1.20    9.20
  -1 -14  -6   19.20    7.80
  -1 -14  -6   13.60    5.70
  -1  14  -7  117.39   14.40
   1  14   7  105.49   13.10
  -1  14  -7  124.99   23.40
   1  14   7  135.09   25.60
  -1 -14  -7  115.69   11.90
   1 -14   7  120.59   25.10
  -1  14  -8   19.50    5.90
  -1  14  -8   -6.40    4.60
   1  14   8   -0.80    6.80
   1 -14   8   -0.20    8.60
  -1 -14  -8   -4.00    4.70
  -1  14  -9   -5.80    5.30
  -1  14  -9    6.30    5.70
   1  14   9   -3.00    7.00
   1 -14   9    3.20   10.20
  -1 -14  -9    0.70    4.60
   1  15  -9    9.60    6.30
   1  15  -9   -2.50    5.50
  -1  15   9    6.20    4.60
  -1  15   9    6.40    6.80
  -1 -15   9    4.00    9.60
   1  15  -8   -3.30    4.80
   1  15  -8   -9.10    4.20
  -1  15   8   -4.90    4.90
  -1  15   8    5.90    3.80
   1 -15  -8    2.60    5.80
  -1 -15   8    9.90   10.40
   1  15  -7    6.20    5.10
   1  15  -7    7.60    5.20
  -1  15   7    4.10    3.70
   1 -15  -7    8.00    5.40
  -1 -15   7    5.20    8.50
   1 -15  -7   10.50    6.50
   1  15  -6   32.90    9.10
   1  15  -6   15.80    5.70
  -1  15   6   17.10    6.30
   1 -15  -6   22.30    9.50
  -1 -15   6   22.50   10.80
  -1  15   5   52.39    9.70
   1  15  -5   66.59   13.60
   1 -15  -5   63.59   14.20
  -1 -15   5   48.90   14.40
   1 -15  -5   49.20   11.10
   1  15  -4    7.00    5.30
  -1  15   4    7.60    4.00
   1 -15  -4    0.10    2.40
  -1 -15   4    5.80    3.00
  -1 -15   4    9.30    3.00
  -1 -15   4    3.90    6.40
  -1  15   3  381.16   16.30
   1  15  -3  426.86   27.00
  -1  15   3  391.26   26.50
  -1 -15   3  365.96   27.10
  -1 -15   3  368.06   11.50
  -1 -15   3  382.76   11.70
   1 -15  -3  358.66   21.80
  -1  15   2  106.99   13.60
   1  15  -2  103.19   13.10
  -1  15   2   93.79    6.20
   1 -15  -2  110.59   11.90
  -1 -15   2   93.99   13.40
  -1  15   1   41.30    8.70
  -1  15   1   67.49    3.60
   1  15  -1   45.70    9.20
  -1  15   1   58.39    3.40
  -1 -15   1   73.29   11.00
   1 -15  -1   72.89   10.60
   1  15   0  103.09   12.80
  -1  15   0  107.09   12.90
   1 -15   0  117.19   13.90
  -1 -15   0  115.29   12.70
   1  15   1   18.70    6.80
  -1  15  -1   24.70    7.80
  -1  15  -1   20.00    1.60
   1 -15   1   20.20    8.90
   1 -15   1   19.90    2.00
  -1 -15  -1   28.30    8.30
   1  15   2   72.39   13.10
  -1  15  -2   64.09    4.30
  -1  15  -2   69.29   12.70
   1 -15   2   99.19   19.10
   1 -15   2   66.79    4.70
  -1 -15  -2   64.39    9.70
   1  15   3   63.59   12.30
  -1  15  -3   59.39    5.30
  -1  15  -3   52.09   11.10
  -1 -15  -3   68.09    6.40
   1 -15   3   61.09    5.50
   1 -15   3   72.09   18.70
  -1 -15  -3   59.19   12.10
   1  15   4   34.00    8.70
  -1  15  -4   38.90    6.70
  -1  15  -4   28.40    7.90
  -1 -15  -4   37.90    6.50
  -1 -15  -4   43.50   12.80
   1 -15   4   27.10   11.50
   1  15   5    1.70    3.40
  -1  15  -5    7.40    4.10
  -1  15  -5    6.00    3.10
   1 -15   5   17.00   10.80
  -1 -15  -5    5.20    3.80
  -1  15  -6    9.10    3.40
   1  15   6   -0.10    4.10
  -1  15  -6    3.80    3.90
  -1 -15  -6    8.60    6.80
  -1 -15  -6    4.30    4.70
   1 -15   6   11.70   10.20
  -1  15  -7   32.70    9.70
  -1  15  -7   49.30   12.60
   1  15   7   20.00    9.90
  -1 -15  -7   34.70    8.30
   1 -15   7   51.89   18.20
  -1  15  -8    4.60    4.40
   1  15   8   -1.80    6.30
  -1  15  -8   -6.80    4.20
   1 -15   8    1.60   10.50
  -1 -15  -8   -4.10    5.50
   1  15   9  -11.70    5.50
  -1  15  -9    2.50    5.70
  -1  15  -9    5.80    6.70
   1  15   9    3.50    8.50
  -1 -15  -9   16.30    7.80
   1 -15   9   25.90   19.80
   1  16  -9   -9.10    5.40
  -1  16   9   -0.10    5.50
  -1  16   9   -2.40    5.80
  -1  16   9   -3.60    4.80
  -1 -16   9   21.30    6.30
  -1 -16   9   21.80   10.40
  -1  16   8    3.10    5.30
  -1  16   8   -7.80    4.10
   1  16  -8   -3.70    5.20
  -1 -16   8   14.60   10.40
   1  16  -7    0.70    4.20
  -1  16   7    8.40    5.10
   1  16  -7    8.30    4.20
  -1 -16   7   13.50    8.10
   1 -16  -7    1.30    6.30
   1  16  -6    2.00    4.30
  -1  16   6    1.60    3.70
  -1 -16   6    0.10    7.30
   1 -16  -6    5.30    6.30
   1  16  -5   -3.10    3.00
  -1  16   5    6.30    3.10
  -1  16   5   -2.50    3.10
  -1 -16   5    3.20    5.60
  -1 -16   5    2.60    2.80
   1 -16  -5    0.70    4.10
  -1  16   4    8.70    5.10
   1  16  -4   13.20    6.80
  -1  16   4   12.10    4.40
  -1 -16   4   13.10    3.60
   1 -16  -4    9.00    4.70
  -1 -16   4    8.40    8.10
  -1 -16   4   10.70    3.70
   1  16  -3    7.40    4.30
  -1  16   3   21.80    5.10
  -1  16   3   18.80    7.10
  -1 -16   3   20.60    2.40
  -1 -16   3   25.70   11.30
   1 -16  -3   19.20    6.90
  -1 -16   3   22.70    2.20
  -1  16   2  246.18    9.60
   1  16  -2  249.97   20.90
  -1  16   2  232.68   21.00
   1 -16  -2  250.47   18.50
  -1 -16   2  237.78   21.30
   1  16  -1   27.10    8.60
  -1  16   1   30.80    1.90
  -1  16   1   28.10    1.90
  -1  16   1   26.40    8.80
  -1 -16   1   38.60   11.00
   1 -16  -1   23.10    7.60
   1  16   0    3.60    2.90
  -1  16   0    2.90    3.20
   1 -16   0   -5.00    2.70
  -1 -16   0    0.10    2.40
  -1  16  -1   27.40    8.90
   1  16   1   17.80    7.40
   1 -16   1   20.50   10.00
  -1 -16  -1   27.70    9.50
   1  16   2   19.00    6.10
  -1  16  -2   27.10    7.90
   1  16   2   21.80    4.20
  -1  16  -2   22.40    2.40
   1 -16   2   26.50    3.50
  -1 -16  -2   25.10    9.00
   1 -16   2   21.40   11.10
  -1  16  -3    8.80    5.40
  -1  16  -3   15.60    3.40
   1  16   3    9.00    4.90
  -1 -16  -3   18.90    4.10
   1 -16   3   16.60   10.60
  -1 -16  -3   19.40    7.50
  -1  16  -4   22.00    5.10
   1  16   4   14.00    4.90
  -1  16  -4   18.90    7.70
  -1 -16  -4   17.90    8.20
  -1 -16  -4   14.80    4.40
   1 -16   4    7.90   10.50
   1  16   5   14.80    7.40
  -1  16  -5   36.60    7.10
  -1  16  -5   34.20    9.90
  -1 -16  -5   32.70    7.50
   1 -16   5   44.40   16.30
  -1 -16  -5   39.90   12.40
  -1  16  -6   20.00    4.50
   1  16   6   28.20   12.20
  -1 -16  -6   26.40   10.40
   1 -16   6   48.10   15.90
  -1 -16  -6   17.20    6.10
  -1  16  -7   20.90    9.00
   1  16   7   22.50    9.60
   1  16   7   -7.10    4.30
  -1  16  -7   21.80    8.30
   1 -16   7    3.60   11.30
  -1 -16  -7    9.00    5.40
  -1  16  -8  -10.00    4.50
  -1  16  -8   -5.00    4.50
   1  16   8   -4.30    5.10
   1  16   8    0.50    5.00
  -1 -16  -8   -2.70    4.70
  -1  17   9   14.80    6.90
  -1  17   9  -11.40    6.90
   1  17  -9   -2.90    6.10
  -1  17   9  -10.30    4.60
  -1 -17   9   -0.40    3.80
  -1 -17   9    7.10    7.60
   1  17  -8   -9.10    5.20
  -1  17   8   -0.70    3.50
  -1  17   8   -4.10    3.50
  -1  17   8    4.00    5.50
  -1 -17   8   17.10   10.00
  -1 -17   8    4.40    4.40
  -1  17   7    0.60    4.60
  -1  17   7   -0.40    3.10
   1  17  -7    9.60    5.70
  -1 -17   7    8.80    9.80
   1 -17  -7   -0.50    5.30
  -1 -17   7    6.40    3.80
  -1  17   6   -0.20    3.80
  -1  17   6    7.50    4.70
   1  17  -6    2.10    5.50
  -1 -17   6    1.60    5.70
   1 -17  -6   -1.60    5.50
  -1 -17   6    4.20    3.30
   1  17  -5   13.70    6.30
  -1  17   5    5.60    4.70
  -1  17   5   -1.30    4.20
  -1 -17   5    4.40    7.00
  -1 -17   5    3.30    3.00
   1 -17  -5    0.00    3.20
  -1  17   4   10.50    6.50
   1  17  -4   11.00    6.30
  -1  17   4   12.10    4.60
  -1 -17   4   19.60    4.20
  -1 -17   4   20.80   13.50
  -1 -17   4    7.30    3.10
   1 -17  -4    4.80    4.50
   1  17  -3    7.60    6.20
  -1  17   3    6.40    3.00
  -1  17   3    5.80    4.50
   1 -17  -3   12.70    5.20
  -1 -17   3    7.50    6.60
  -1  17   2   11.20    5.20
  -1  17   2    8.50    2.40
   1  17  -2   15.20    7.20
  -1  17   2   10.50    2.60
   1 -17  -2    7.60    5.40
  -1 -17   2    1.80    4.30
  -1  17   1   34.30    9.60
   1  17  -1   22.40    8.50
   1 -17  -1   36.70   10.00
  -1 -17   1   31.50   10.30
   1  17   0   35.60    9.20
  -1  17   0   56.79   12.00
  -1 -17   0   68.39   14.30
   1 -17   0   59.69   14.70
  -1  17  -1   39.20   10.40
   1  17   1   38.10   10.40
  -1 -17  -1   36.50    9.90
   1 -17   1   35.60   11.60
   1  17   2    5.00    2.20
   1  17   2    7.30    2.30
  -1  17  -2    6.50    1.30
   1  17   2    4.60    3.20
  -1  17  -2    0.10    3.90
  -1 -17  -2    0.20    2.90
   1 -17   2    3.80    1.80
   1 -17   2    2.00    5.60
  -1  17  -3    3.70    3.00
  -1  17  -3   -0.40    1.60
   1  17   3    4.70    2.30
   1  17   3    0.00    3.40
  -1 -17  -3    4.20    4.30
   1 -17   3    4.70    8.80
  -1  17  -4   15.20    5.90
   1  17   4   14.40    5.80
  -1  17  -4   31.80    5.40
  -1 -17  -4   22.40    5.50
   1 -17   4   29.50   13.10
  -1 -17  -4   18.20    8.10
  -1  17  -5   -2.10    2.50
  -1  17  -5    5.10    4.10
   1 -17   5    4.30    9.10
  -1 -17  -5    0.80    4.90
  -1 -17  -5    0.20    3.00
  -1  17  -6  103.89   17.90
   1  17   6  134.19   16.10
  -1  17  -6  119.39   10.60
  -1 -17  -6   99.69   10.70
  -1 -17  -6   97.89   14.50
   1 -17   6  125.89   26.30
  -1  17  -7    8.70    6.80
  -1  17  -7    7.70    6.40
   1  17   7    7.60    6.10
  -1 -17  -7    5.60    5.70
  -1 -17  -7   -0.70    5.80
   1 -17   7   16.20   13.60
   1  17   8    9.50    9.50
  -1  17  -8   12.10    6.70
   1  17   8    1.50    6.10
  -1  17  -8   12.00    4.90
  -1 -17  -8    3.80    5.60
   1 -17   8   25.90   12.20
   1  18  -8   -8.60    4.70
  -1  18   8    7.10    8.50
  -1 -18   8    7.80    9.70
  -1 -18   8    4.80    4.40
  -1  18   7   -5.90    3.60
   1  18  -7   -8.00    4.30
  -1  18   7    3.70    3.50
   1 -18  -7   14.70    9.30
  -1 -18   7    4.40    3.10
  -1 -18   7    6.20    9.30
   1  18  -6   -2.90    3.20
  -1  18   6    3.30    3.50
  -1  18   6    1.70    4.30
  -1 -18   6    0.40    3.50
   1 -18  -6   -7.60    5.40
  -1 -18   6    1.20    6.50
  -1  18   5    2.20    3.50
  -1  18   5   -0.20    4.50
   1  18  -5    4.60    4.80
   1 -18  -5   12.50    8.20
  -1 -18   5   14.90    8.30
  -1  18   4   -1.10    3.30
  -1  18   4   -5.40    3.60
   1  18  -4    0.70    3.00
  -1 -18   4    8.30    2.80
  -1 -18   4    3.90    5.40
   1 -18  -4    1.20    3.50
  -1 -18   4    5.20    2.60
  -1  18   3   75.29    6.50
   1  18  -3   56.19   18.10
  -1  18   3   78.69   12.40
  -1  18   3   74.29   15.60
   1 -18  -3   76.79   11.20
  -1 -18   3   90.79   21.30
  -1  18   2   23.70    3.00
   1  18  -2   17.00    5.80
  -1  18   2   29.80    2.80
   1 -18  -2   25.70    9.60
  -1 -18   2   17.30    7.90
  -1  18   1  140.79   16.70
   1  18  -1  162.18   18.10
  -1 -18   1  135.79   15.80
   1 -18  -1  147.69   15.70
  -1  18   0   45.50   11.50
   1  18   0   25.90    7.80
   1 -18   0   38.90   12.20
  -1 -18   0   25.60    8.60
   1  18   1   11.30    6.20
  -1  18  -1    3.90    5.30
  -1 -18  -1    6.60    4.80
   1 -18   1   15.40    8.00
  -1  18  -2   -2.20    3.10
   1  18   2    1.80    1.50
   1  18   2   -0.90    3.20
   1 -18   2    3.50   10.30
  -1 -18  -2    4.90    4.60
  -1  18  -3    2.10    4.20
   1  18   3    1.80    4.20
  -1  18  -3   11.70    2.60
   1  18   3    1.40    2.40
   1 -18   3    3.90    7.50
  -1 -18  -3    3.50    3.90
   1  18   4   -1.60    5.00
   1 -18   4    8.70    8.30
  -1 -18  -4    8.90    3.60
   1  18   5    6.10    4.80
  -1  18  -5    9.30    5.70
  -1  18  -5    9.10    3.20
   1 -18   5   -0.60    6.90
  -1 -18  -5    6.00    5.90
  -1 -18  -5    5.60    3.00
  -1  18  -6    4.00    3.80
   1  18   6    1.60    4.00
  -1 -18  -6    6.10    6.40
   1 -18   6   -3.80    9.30
  -1 -18  -6   -3.30    4.00
   1  18   7    2.20    3.50
  -1  18  -7   -5.40    8.50
  -1  18  -7    6.40    5.20
   1 -18   7   11.00   10.10
  -1 -18  -7   11.20    7.10
  -1 -18  -7   -0.80    4.70
   1  18   8   -5.20    5.50
   1  18   8    7.80   10.00
  -1  18  -8    0.90    6.30
   1 -18   8   13.70   12.20
  -1 -18  -8    1.30    6.70
  -1  19   8    6.00    7.60
  -1  19   8   23.60    8.30
   1  19  -8    0.50    6.00
  -1 -19   8   36.80   13.60
  -1 -19   8   12.80    6.80
  -1  19   7    3.70    4.90
  -1  19   7   -7.60    4.30
   1  19  -7    5.40    5.80
   1 -19  -7    0.90    7.50
  -1 -19   7    2.60    6.20
  -1 -19   7    0.00    3.40
  -1  19   6    1.20    5.60
   1  19  -6    3.10    3.70
  -1  19   6    3.90    4.40
   1 -19  -6   19.70   12.50
  -1 -19   6    4.30    4.50
  -1 -19   6    8.90    8.10
   1  19  -5    6.40    5.40
  -1  19   5    3.60    4.30
  -1  19   5    5.10    5.70
   1 -19  -5    6.20    5.50
  -1 -19   5    0.30    3.50
  -1  19   4   34.60    6.50
  -1  19   4   40.40   11.80
   1  19  -4   31.70   10.70
   1 -19  -4   30.70    8.70
  -1 -19   4   43.60   15.40
  -1  19   3   10.80    3.00
  -1  19   3   20.60    4.60
  -1  19   3   13.30    6.50
   1  19  -3    6.90    5.90
  -1 -19   3   10.70    6.90
   1  19  -2   11.50    6.20
  -1  19   2   21.80    8.80
  -1  19   2   16.40    1.60
   1 -19  -2    8.30    5.00
  -1 -19   2   14.80    8.10
  -1  19   1   36.20   10.20
   1  19  -1   28.00    7.90
  -1 -19   1   35.40   10.60
   1 -19  -1   31.40    9.90
   1  19   0    1.30    3.10
  -1  19   0    2.80    4.40
  -1 -19   0   -2.40    2.10
   1 -19   0   -0.80    3.60
   1  19   1   27.90    8.70
  -1  19  -1   39.90   16.50
   1 -19   1   43.60   13.20
  -1 -19  -1   51.69   12.80
  -1  19  -2   87.19   15.70
   1  19   2   93.99   17.00
  -1 -19  -2   94.89   13.00
   1 -19   2   76.99   16.70
   1  19   3   -3.50    2.60
   1  19   3    1.70    2.90
  -1  19  -3    2.00    4.00
   1  19   3    2.20    3.20
   1 -19   3    3.10    6.50
   1 -19   3   -1.60    1.90
  -1 -19  -3    2.20    3.50
  -1  19  -4    2.80    4.60
   1  19   4   -4.10    2.70
   1  19   4    4.00    3.30
  -1  19  -4   -2.10    2.60
  -1 -19  -4    3.60    3.90
   1 -19   4    2.30    7.60
  -1  19  -5   -2.60    3.60
  -1  19  -5    4.60    5.40
   1  19   5    4.40    6.10
   1  19   5    4.40    3.80
   1 -19   5   -3.60    6.10
  -1 -19  -5    2.10    6.30
  -1  19  -6    1.10    4.60
  -1  19  -6    2.10    5.50
   1  19   6    0.40    5.90
  -1 -19  -6    0.80    5.00
   1 -19   6    4.80    9.40
  -1  19  -7   -7.30    5.00
  -1  19  -7   -6.60    7.60
   1  19   7    0.20    5.60
  -1 -19  -7   -6.10    4.60
  -1 -19  -7    3.20    6.80
   1 -19   7   -1.30   10.20
   1  20  -8   -6.80    5.30
  -1  20   8   -6.20    4.80
  -1 -20   8    1.90    5.00
  -1  20   7    0.20    4.40
   1  20  -7   -1.90    5.50
  -1  20   7    4.30    6.60
  -1 -20   7   -5.70    4.30
  -1 -20   7   24.30   11.20
   1 -20  -7   13.20    9.90
   1  20  -6    3.10    5.40
  -1  20   6    0.80    4.60
  -1  20   6    3.90    4.90
   1 -20  -6   -3.20    5.50
  -1 -20   6   19.90    8.90
  -1  20   5   10.70    5.10
   1  20  -5    6.60    4.10
  -1  20   5   17.50    6.80
  -1 -20   5    6.70    3.40
   1 -20  -5    9.20    5.80
  -1 -20   5    6.30    6.80
  -1  20   4   -4.60    4.40
  -1  20   4   -1.20    3.10
   1  20  -4   -1.90    2.90
  -1 -20   4   -2.30    3.30
   1 -20  -4    1.80    4.00
  -1  20   3   -5.60    2.40
  -1  20   3    1.70    1.80
   1  20  -3   -1.30    3.40
  -1  20   3   -2.40    2.60
  -1 -20   3   -0.60    5.50
   1 -20  -3    0.90    3.90
  -1  20   2    4.80    4.90
   1  20  -2    0.90    2.60
   1 -20  -2    5.90    4.40
  -1 -20   2    5.20    5.30
  -1  20   1   48.20   11.00
   1  20  -1   49.80   11.50
   1 -20  -1   52.59   12.50
  -1 -20   1   91.09   17.30
   1  20   0   48.30   12.70
  -1  20   0   56.59   13.20
  -1 -20   0   45.30   10.90
   1 -20   0   51.49   12.90
  -1  20  -1   -0.80    3.00
   1 -20   1   -2.10    3.60
  -1 -20  -1   -1.70    2.10
  -1  20  -2    8.50    5.20
   1  20   2   -1.60    3.50
   1 -20   2    4.90    6.30
  -1 -20  -2    0.60    3.40
   1  20   3   38.00    5.20
   1  20   3   35.10    4.30
   1  20   3   37.80   10.20
  -1  20  -3   29.60    9.60
   1 -20   3   47.30   16.20
  -1 -20  -3   46.60   13.00
   1  20   4   12.00    4.60
  -1  20  -4   17.30    7.50
  -1  20  -4   11.20    3.40
   1  20   4   11.80    6.70
  -1 -20  -4   18.30    8.30
   1 -20   4   27.40   14.00
   1  20   5    1.40    3.50
  -1  20  -5    3.90    5.10
   1  20   5    1.00    5.90
  -1  20  -5   -4.60    3.10
   1 -20   5    0.20    8.90
  -1 -20  -5    2.70    5.20
   1  20   6    3.30    3.80
  -1  20  -6   -3.70    5.60
   1  20   6    3.30    3.70
  -1  20  -6   -3.60    4.20
  -1 -20  -6    9.20    4.50
   1 -20   6   10.60    9.70
   1  20   7   -7.00    5.00
   1  20   7    1.00    3.50
  -1  20  -7    6.90    6.40
   1 -20   7   -2.90   15.60
  -1 -20  -7    1.70    6.10
  -1  21   7   10.80    7.70
  -1  21   7   -3.20    5.00
   1  21  -7    0.10    6.30
   1 -21  -7    5.80    8.90
  -1 -21   7   -9.20    4.40
  -1 -21   7   20.10   10.20
  -1  21   6    5.80    6.50
  -1  21   6    0.80    5.70
   1  21  -6    2.50    7.30
  -1 -21   6    7.10    9.20
   1 -21  -6   11.10    8.20
  -1 -21   6   -6.80    4.10
  -1  21   5    3.70    4.50
   1  21  -5    8.40    6.50
  -1  21   5    6.40    4.20
   1 -21  -5    8.40    5.50
  -1 -21   5   -0.10    5.00
  -1  21   4    2.80    4.70
  -1  21   4    5.10    5.60
   1  21  -4    2.50    3.70
   1 -21  -4    2.10    3.20
  -1 -21   4   11.70    8.40
   1  21  -3    2.00    3.90
  -1  21   3    4.70    4.50
  -1  21   3    3.50    1.60
   1 -21  -3   18.60    9.60
  -1 -21   3    2.60    5.50
  -1  21   2   19.00    8.80
   1  21  -2   23.20    7.60
  -1 -21   2   44.30   13.80
   1 -21  -2   23.70    9.50
  -1  21   1    1.40    4.40
   1  21  -1    2.30    5.20
  -1 -21   1    6.50    4.50
   1 -21  -1    6.80    6.10
  -1  21   0   25.50    8.90
   1  21   0   27.30    9.60
   1 -21   0   26.10   10.10
  -1 -21   0   33.60   10.90
   1  21   1   19.60    8.40
  -1  21  -1   19.80    8.70
  -1 -21  -1   27.00    9.00
   1 -21   1   26.50    9.80
  -1  21  -2   48.00   13.60
   1  21   2   46.20   13.20
   1 -21   2   63.49   17.60
  -1 -21  -2   40.80   12.20
  -1  21  -3    5.30    5.00
   1  21   3    3.70    5.30
   1  21   3    0.10    1.90
  -1 -21  -3    7.80    5.70
   1 -21   3    7.20    6.20
   1  21   4   -4.40    3.40
  -1  21  -4    0.10    4.70
   1  21   4   -8.90    4.90
   1 -21   4    4.10    7.10
  -1 -21  -4    2.80    5.10
   1 -21   4    3.60    2.40
  -1  21  -5   21.50   10.70
  -1  21  -5    0.70    4.00
   1  21   5    0.20    4.10
   1  21   5   11.40    7.90
   1 -21   5   25.80   13.30
  -1 -21  -5   12.80    7.10
   1  21   6    5.60    4.70
   1  21   6   -3.60    5.00
  -1  21  -6    4.20    6.60
   1 -21   6   10.30    9.60
  -1 -21  -6    2.40    5.70
   1  21   7   -5.50    4.30
  -1  21  -7  -14.60    5.90
   1  21   7   -1.90    5.60
  -1  21  -7    7.20    7.00
   1 -21   7   11.50   12.00
  -1 -21  -7   -9.50    5.70
  -1  22   7   -2.90    5.90
   1  22  -7   -1.90    7.50
   1 -22  -7   14.20   11.60
  -1 -22   7   23.50    8.70
   1  22  -6    0.30    5.30
  -1  22   6    1.20    4.40
   1 -22  -6   -3.10    5.70
  -1 -22   6    5.20    6.50
   1  22  -5   -0.20    5.80
  -1  22   5    4.20    4.30
  -1  22   5    3.70    6.40
  -1 -22   5   10.90    7.30
   1 -22  -5    5.50    5.40
   1  22  -4   -1.20    4.20
  -1  22   4   -3.30    2.40
  -1  22   4   -4.10    3.90
   1 -22  -4    4.10    2.50
  -1 -22   4   -4.00    2.70
   1  22  -3   11.40    7.00
  -1  22   3   -4.10    3.10
   1 -22  -3   -2.20    3.30
  -1 -22   3    5.30    6.50
   1  22  -2   -5.10    3.60
  -1  22   2   -6.70    3.30
  -1 -22   2    2.40    2.80
   1 -22  -2   -0.30    3.70
  -1  22   1    5.80    4.90
   1  22  -1    4.10    5.40
  -1 -22   1    5.00    4.80
   1 -22  -1    4.70    4.60
  -1  22   0    1.30    4.80
   1  22   0    5.90    2.90
  -1 -22   0    0.30    3.30
   1 -22   0   -3.10    3.40
   1  22   1   -1.40    4.30
  -1  22  -1    0.30    3.90
   1 -22   1    4.40    4.10
  -1 -22  -1    3.90    3.50
  -1  22  -2    5.90    6.30
   1  22   2   -1.40    3.20
  -1 -22  -2   -0.40    2.70
   1 -22   2   -0.50    5.30
   1  22   3    6.30    6.10
  -1  22  -3    5.30    5.10
  -1 -22  -3    6.70    4.30
   1 -22   3   10.40    7.40
   1  22   4   12.60    4.70
  -1  22  -4    5.60    5.80
   1  22   4   17.50    8.40
  -1 -22  -4   25.50    9.60
   1 -22   4   30.60   11.80
  -1  22  -5   -1.80    4.70
   1  22   5   -4.00    4.00
   1 -22   5   10.50    9.00
  -1 -22  -5    2.20    5.00
   1 -22   5   -1.60    3.30
  -1  22  -6   -0.40    5.70
   1  22   6   -1.40    4.90
   1  22   6    2.30    5.90
  -1 -22  -6   -9.20    5.40
   1 -22   6   10.70   13.80
   1 -22   6    7.80    5.00
  -1  23   6   -2.80    5.60
  -1  23   6    9.20    6.60
   1  23  -6    4.50    6.40
  -1 -23   6   15.40   10.90
   1 -23  -6   19.90   10.30
  -1  23   5   -3.20    3.40
   1  23  -5   -7.60    5.10
  -1  23   5    6.80    7.10
  -1 -23   5    0.20    5.10
   1 -23  -5   -3.80    7.00
  -1  23   4    8.40    2.50
   1  23  -4    5.20    5.50
  -1  23   4   10.40    7.00
   1 -23  -4    4.10    4.20
  -1 -23   4    7.00    6.60
  -1  23   3    6.00    5.00
   1  23  -3   -1.40    5.00
  -1 -23   3    4.00    6.10
   1 -23  -3    0.20    3.00
   1  23  -2    3.30    4.80
  -1  23   2   14.20    8.30
  -1 -23   2   17.10    9.00
   1 -23  -2   20.80    8.20
  -1  23   1    2.30    4.40
   1  23  -1    1.90    5.10
   1 -23  -1    6.40    6.40
  -1 -23   1    2.20    2.80
  -1  23   0    1.60    6.00
   1  23   0   11.50    6.60
   1 -23   0    9.10    6.20
  -1 -23   0    8.50    5.50
  -1  23  -1   16.80    6.20
   1  23   1    4.70    5.40
   1 -23   1   11.80    6.60
  -1 -23  -1   16.90    7.80
   1  23   2    3.60    4.70
  -1  23  -2    0.10    5.70
   1 -23   2    3.80    6.10
  -1 -23  -2    3.30    3.30
  -1  23  -3    4.20    5.00
   1  23   3    2.60    4.40
   1 -23   3    3.90    5.90
  -1 -23  -3    3.70    4.40
   1  23   4    2.30    5.00
  -1  23  -4   10.20    4.50
  -1 -23  -4    8.90    5.90
   1 -23   4   10.00    8.10
  -1  23  -5   -5.50    4.90
   1  23   5    2.20    8.40
   1  23   5   -4.70    4.70
   1 -23   5   12.40    8.40
  -1 -23  -5    1.20    6.40
   1  23   6   -4.30    5.40
  -1  23  -6   -2.30    5.60
   1  23   6    0.30    5.70
   1 -23   6    3.90    6.70
  -1 -23  -6   -9.40   11.30
  -1  24   6   -1.10    5.60
   1  24  -6    1.90   10.40
  -1 -24   6   12.90    5.70
   1 -24  -6   -5.80    7.10
  -1  24   5   -1.60    5.80
  -1 -24   5    2.80    6.60
   1 -24  -5    6.50    8.20
   1  24  -4   10.60    6.30
  -1  24   4    5.10    7.40
   1 -24  -4    6.70    4.60
  -1 -24   4    9.80    6.00
   1  24  -3   23.60    9.70
  -1  24   3    4.20    4.90
  -1 -24   3   14.70    9.30
   1 -24  -3    9.40    6.50
   1  24  -2    3.00    5.80
  -1  24   2    9.40    8.90
  -1 -24   2    8.10    6.70
   1 -24  -2   12.80    7.00
  -1  24   1    1.90    5.30
  -1 -24   1   -0.40    3.00
   1 -24  -1    4.10    4.50
  -1  24   0    2.20    3.30
   1  24   0   14.00    7.50
   1 -24   0   12.50    6.40
  -1 -24   0    8.30    4.90
   1  24   1    2.30    4.70
  -1  24  -1   10.50    6.00
   1 -24   1    1.30    4.40
  -1 -24  -1    0.60    4.20
   1  24   2   -5.50    4.40
  -1  24  -2   -2.90    3.90
   1 -24   2    4.20    6.50
  -1  24  -3   10.00    6.10
   1  24   3    4.20    6.00
   1 -24   3    5.50    4.30
  -1 -24  -3   -0.50    3.50
   1  24   4   -1.20    6.00
  -1  24  -4    6.10    5.60
  -1 -24  -4    1.50    4.40
   1 -24   4    1.50    5.10
  -1  24  -5    9.80    7.70
   1  24   5    7.60    7.60
  -1 -24  -5   17.50   10.60
   1 -24   5   10.80    8.20
  -1  25   5   -1.10    6.30
   1  25  -5   -3.50    6.90
   1 -25  -5   -5.30    5.70
  -1 -25   5    2.90    4.70
   1  25  -4    4.80    4.30
  -1  25   4   -6.40    4.30
   1 -25  -4    3.20    4.60
  -1 -25   4    6.90    5.10
   1  25  -3    1.30    4.90
  -1  25   3   -5.10    6.00
   1 -25  -3    2.20    4.30
  -1 -25   3    2.30    5.00
   1  25  -2    2.20    7.30
  -1  25   2   19.80   10.00
   1 -25  -2   13.30    6.30
  -1  25   1    7.30    6.30
   1  25  -1    4.80    5.80
   1 -25  -1    2.20    5.10
  -1 -25   1    8.90    6.40
   1  25   0   15.80    8.40
  -1  25   0   12.10    7.30
  -1 -25   0   22.10    9.20
   1 -25   0   16.90    7.90
  -1  25  -1    0.10    5.60
   1  25   1   -5.70    4.40
  -1 -25  -1    4.20    5.20
   1 -25   1    5.70    7.40
   1  25   2    3.80    6.00
  -1  25  -2   11.20    6.80
   1 -25   2   10.00    6.50
  -1 -25  -2   -1.10    6.10
  -1  25  -3    6.60    5.60
   1  25   3   -6.90    3.40
  -1 -25  -3    3.80    5.50
   1 -25   3    3.70    5.00
  -1  25  -4    6.00    5.10
   1  25   4   -6.00    3.80
  -1 -25  -4    0.90    5.00
   1 -25   4   19.20    9.70
  -1  26   4    3.60    5.90
   1  26  -4    3.40    5.90
   1 -26  -4    3.30    4.50
  -1 -26   4    7.80    5.50
   1  26  -3    7.50    4.40
   1 -26  -3    9.80    7.50
   1  26  -2   -5.10    3.70
  -1  26   2   -6.00    4.20
  -1 -26   2    3.10    5.20
   1 -26  -2   -3.60    2.30
   1  26  -1   21.00    8.10
  -1  26   1    2.80    5.80
  -1 -26   1    6.70    4.90
   1 -26  -1    6.70    5.10
   1  26   0   -0.10    6.00
  -1  26   0    2.60    4.80
  -1 -26   0    2.40    4.70
   1 -26   0    3.50    5.70
  -1  26  -1    5.60    7.10
   1  26   1    4.20    5.50
  -1 -26  -1    7.40    5.30
   1 -26   1    3.10    6.20
  -1  26  -2    0.10    4.40
   1  26   2    2.90    6.00
  -1 -26  -2   -4.50    2.90
   1 -26   2    5.70    5.60
   1  26   3    5.70   10.60
  -1  26  -3    3.00    5.60
  -1 -26  -3   -0.70    7.50
   1 -26   3   -4.80    4.40
  -1  26  -4    6.00    7.00
   1 -26   4   15.40    9.90
  -1 -26  -4    9.70    6.90
  -1  27   3   -3.00    5.90
   1  27  -3   11.00    7.10
  -1 -27   3    3.10    6.40
   1 -27  -3   -7.00    4.30
  -1  27   2   -3.70    5.00
   1  27  -2   13.50    9.00
  -1 -27   2    4.50    5.00
   1 -27  -2    3.60    5.60
  -1  27   1    7.80    5.70
   1  27  -1   17.80    8.80
  -1 -27   1    9.70    6.90
   1 -27  -1    9.10    5.50
  -1  27   0   -6.50    4.10
   1  27   0   -8.10    5.10
  -1 -27   0   -1.50    5.20
   1 -27   0    3.50    5.20
   1  27   1   12.20    8.90
  -1  27  -1   -9.00    5.20
  -1 -27  -1    1.20    3.90
   1 -27   1    1.60    6.00
  -1  27  -2   -0.20    4.80
   1  27   2    1.90    4.50
   1 -27   2    3.20    6.00
  -1 -27  -2    0.30    4.40
  -1  27  -3   12.00    7.40
   1 -27   3    8.00    6.80
  -1 -27  -3    5.90    6.50
  -1 -28   2   10.90    6.40
   1 -28  -2    3.20    5.00
   1  28  -1    6.70    8.40
  -1  28   1    1.20    5.40
   1 -28  -1    8.40    6.10
  -1 -28   1   -1.10    3.90
   1  28   0    2.00    5.80
  -1  28   0    6.50    7.10
   1 -28   0    9.10    6.70
  -1 -28   0    8.90    5.60
   1  28   1   -5.50    6.60
  -1  28  -1  -10.70    5.20
   1 -28   1    5.60    4.10
  -1 -28  -1    4.60    4.80
   2   0 -11   -3.40    4.90
   2   0 -10    2.80    6.60
   2   0 -10   -9.90    6.40
   2   0  -9    2.20    4.80
   2   0  -9   -0.20    4.10
  -2   0   8    7.40    6.40
   2   0  -8    8.80    4.30
   2   0  -8    8.10    5.20
   2   0  -7   -2.00    2.50
  -2   0   7   -0.30    4.60
   2   0  -7   -0.20    2.70
   2   0  -6    7.90    4.50
  -2   0   6   21.70    6.70
   2   0  -6   10.20    4.60
   2   0  -5    6.90    3.50
  -2   0   5    4.20    4.20
   2   0  -5    4.60    3.50
   2   0  -4   47.90    5.90
  -2   0   4   55.09    5.30
   2   0  -4   52.19    5.00
   2   0  -4   39.40    7.10
  -2   0   3    2.30    1.90
  -2   0   3    0.70    1.40
  -2   0   3   -1.70    1.50
  -2   0   3   -1.70    1.80
   2   0  -3    1.80    1.90
   2   0  -3    0.30    1.00
  -2   0   2   41.50    4.80
  -2   0   2   41.20    5.40
   2   0  -2   45.80    5.30
   2   0  -1    0.70    1.00
   2   0  -1   -0.10    1.30
   2   0  -1   -0.50    1.00
  -2   0   1    2.30    2.10
  -2   0   1    2.60    1.40
   2   0  -1    0.20    1.80
   2   0   0  388.16   12.10
  -2   0   0  379.76   12.50
   2   0   0  385.76   13.60
  -2   0   0  381.76   13.40
   2   0   0  379.66   11.30
  -2   0   0  392.86   11.40
   2   0   1    1.10    1.60
  -2   0  -1    0.70    2.10
   2   0   1   -0.50    1.80
  -2   0  -1    0.50    2.00
   2   0   2   56.29    9.00
  -2   0  -2   50.69    5.60
   2   0   2   52.49    6.90
  -2   0  -2   53.29    8.20
  -2   0  -3   -0.20    2.00
   2   0   3   -2.50    1.60
   2   0   4  120.99   13.00
  -2   0  -4  143.99   11.50
  -2   0  -5    2.80    2.50
   2   0   5    6.20    5.20
  -2   0  -6  133.29   12.60
   2   0   6  116.79   15.10
  -2   0  -7    1.80    3.40
   2   0   7    1.80    6.30
   2   0   8   36.70   13.10
  -2   0  -8   40.70   10.40
  -2   0  -9    2.80    4.90
   2   0   9   -5.40    8.00
   2   0  10   -6.90   11.30
  -2   0 -10   10.30    6.80
  -2   1  11   -0.30   12.00
   2   1 -11    4.60    6.10
  -2  -1  11   -5.90   10.20
   2  -1 -11    6.20    5.70
   2  -1 -11    6.10   14.50
   2   1 -10   -0.60    5.80
   2  -1 -10    3.20    6.30
   2   1  -9    9.70    5.30
  -2   1   9   -4.70    6.70
   2   1  -9   13.90    6.60
   2  -1  -9    2.10    4.30
   2  -1  -9   -1.40    4.00
  -2  -1   9    2.00    7.00
   2   1  -8   12.90    6.40
   2   1  -8    6.00    4.80
  -2   1   8   16.10    7.30
   2  -1  -8   10.50    6.10
   2  -1  -8    2.50    4.30
  -2  -1   8    8.10    7.40
   2   1  -7   -1.20    2.10
   2   1  -7    1.20    3.70
  -2   1   7   -1.80    4.40
   2  -1  -7    3.30    3.00
  -2  -1   7    2.80    5.70
   2  -1  -7    3.20    3.50
  -2   1   6  210.58   14.00
   2   1  -6  214.48   16.00
   2   1  -6  228.38   14.90
   2  -1  -6  210.48   16.00
   2  -1  -6  210.58   14.40
  -2  -1   6  217.28   14.40
   2   1  -5  710.13   28.70
  -2   1   5  691.93   23.20
  -2   1   5  687.13   23.20
   2   1  -5  715.63   25.40
   2   1  -5  695.53   24.40
   2  -1  -5  720.63   28.80
  -2  -1   5  748.33   23.50
   2  -1  -5  705.13   25.40
   2   1  -4  222.18   14.00
  -2   1   4  224.38   10.20
   2   1  -4  230.78   11.10
   2   1  -4  236.38   13.10
  -2   1   4  231.18   10.50
  -2  -1   4  233.18   10.50
   2  -1  -4  233.28   14.40
   2  -1  -4  214.08   12.20
  -2   1   3  200.08    7.10
   2   1  -3  209.88   12.40
  -2   1   3  206.78    9.90
  -2   1   3  200.48   11.10
  -2   1   3  194.88   11.60
  -2   1   3  206.98    7.40
   2   1  -3  209.08    8.40
  -2  -1   3  210.48   11.20
  -2  -1   3  201.28   11.70
  -2  -1   3  207.68    8.10
  -2  -1   3  186.18    9.20
   2  -1  -3  205.08   12.20
   2   1  -2   80.59    4.00
  -2   1   2   66.59    6.10
   2   1  -2   82.39    7.00
  -2   1   2   74.59    6.30
   2  -1  -2   67.39    6.40
  -2  -1   2   74.69    3.80
  -2  -1   2   84.99    6.80
   2  -1  -2   80.69    6.10
  -2  -1   2   76.09    6.10
   2   1  -1 3857.31   70.29
   2   1  -1 3768.12   66.59
   2   1  -1 3862.81   63.89
  -2   1   1 3708.73   66.49
  -2   1   1 3875.91   63.89
  -2   1   1 3961.40   70.19
   2  -1  -1 3848.61   70.09
   2  -1  -1 3955.30   63.59
  -2  -1   1 3724.13   69.69
  -2  -1   1 3781.42   66.09
   2  -1  -1 3555.64   66.59
  -2  -1   1 3976.90   65.09
  -2   1   0    3.40    2.20
  -2   1   0    4.60    1.50
  -2   1   0    5.90    2.30
   2   1   0    9.20    2.60
   2   1   0    6.80    2.00
   2   1   0    4.70    1.90
  -2  -1   0    3.20    2.30
  -2  -1   0    7.10    2.80
   2  -1   0    6.30    1.80
  -2  -1   0    2.70    1.20
   2  -1   0    6.90    2.70
   2  -1   0    4.30    2.20
   2   1   1   28.30    5.80
   2   1   1   19.10    1.90
   2   1   1   21.80    4.40
   2   1   1   18.20    4.20
  -2   1  -1   23.40    2.00
  -2   1  -1   22.40    4.20
  -2   1  -1   27.20    6.60
  -2  -1  -1   19.60    3.80
   2  -1   1   23.10    4.20
   2  -1   1   21.50    1.90
   2  -1   1   13.30    3.70
  -2  -1  -1   24.50    2.10
  -2   1  -2  106.09    8.20
   2   1   2  112.99    9.70
   2   1   2  108.49    9.80
   2  -1   2  101.19    9.40
   2  -1   2  109.59    9.70
  -2  -1  -2  103.49    8.10
   2   1   3   10.30    4.80
  -2   1  -3    6.80    3.40
  -2  -1  -3    8.20    3.70
   2  -1   3    7.80    3.80
   2   1   4  397.46   23.70
  -2   1  -4  399.16   19.70
   2  -1   4  392.46   23.50
  -2  -1  -4  415.56   20.10
  -2   1  -5  402.76   21.40
   2   1   5  416.16   26.20
  -2  -1  -5  409.16   21.40
   2  -1   5  407.26   25.70
   2   1   6   79.29   17.10
  -2   1  -6   62.39   10.40
  -2  -1  -6   85.29   10.40
   2  -1   6   90.89   13.30
   2   1   7    8.80    7.10
  -2   1  -7   24.40    7.70
   2  -1   7   16.80    9.70
  -2  -1  -7   11.70    5.80
   2   1   8   -2.70    6.60
  -2   1  -8    4.10    4.40
   2  -1   8    3.50    8.20
  -2  -1  -8    5.50    4.20
  -2   1  -9    9.20    6.60
   2   1   9    7.20    8.10
  -2  -1  -9    2.80    5.40
   2  -1   9   -3.80   10.50
   2   1  10  -19.40    9.70
  -2   1 -10    2.40    5.10
   2  -1  10   -6.60    9.50
  -2  -1 -10    6.70    4.30
   2   2 -11   -4.90    5.30
   2  -2 -11    3.20    5.40
   2  -2 -11    6.00    6.60
   2   2 -10    3.80    8.80
   2   2 -10    4.60    6.20
  -2   2  10   -2.90    8.80
   2  -2 -10    3.70    5.30
  -2  -2  10  -13.00    7.10
   2  -2 -10    2.60    6.80
   2   2  -9    6.90    5.70
  -2   2   9  -10.10    4.70
   2   2  -9   14.70    7.00
  -2  -2   9    1.50    7.10
   2  -2  -9    6.40    5.60
   2  -2  -9    2.50    4.90
  -2   2   8   39.90   10.30
   2   2  -8   18.60    5.80
   2   2  -8   16.00    6.80
   2  -2  -8   20.00    6.90
   2  -2  -8   22.70    7.40
  -2  -2   8   28.30    9.70
   2   2  -7   -0.20    1.90
   2   2  -7    0.40    3.20
  -2   2   7   -2.10    4.60
   2  -2  -7    1.60    3.20
   2  -2  -7    3.10    3.50
  -2  -2   7   11.30    7.30
   2   2  -6    2.80    3.50
   2   2  -6    4.10    3.30
  -2   2   6    3.60    4.00
   2  -2  -6   -1.90    2.70
   2  -2  -6    0.90    2.80
  -2  -2   6    8.40    6.90
   2   2  -5  396.16   18.10
  -2   2   5  405.86   17.40
   2   2  -5  386.46   18.00
  -2   2   5  391.16   16.20
   2   2  -5  407.36   20.90
   2  -2  -5  422.76   18.90
   2  -2  -5  409.36   21.20
  -2  -2   5  405.06   17.00
   2   2  -4 1127.49   35.20
   2   2  -4 1092.79   35.70
  -2   2   4 1135.19   28.40
  -2   2   4 1126.79   27.20
   2  -2  -4 1169.48   32.10
  -2  -2   4 1146.29   28.40
   2  -2  -4 1145.59   35.40
  -2   2   3  245.48    7.90
  -2   2   3  250.77   12.60
  -2   2   3  285.57   14.10
   2   2  -3  238.08   13.50
  -2   2   3  255.97   13.60
   2   2  -3  245.38    9.80
  -2   2   3  256.17    8.90
  -2  -2   3  237.58   13.20
   2  -2  -3  256.87   13.90
  -2  -2   3  247.08   10.20
  -2  -2   3  255.97   10.80
  -2  -2   3  254.07   12.20
   2   2  -2   20.90    4.50
   2   2  -2   16.70    3.70
  -2   2   2   28.80    5.20
   2   2  -2   27.60    4.30
  -2   2   2   22.80    4.30
   2  -2  -2   13.40    3.10
  -2  -2   2   27.30    4.80
  -2  -2   2   13.00    3.10
   2  -2  -2   24.20    4.50
  -2  -2   2   19.60    3.00
   2   2  -1  198.88    7.50
  -2   2   1  205.38    8.60
  -2   2   1  192.18    9.40
   2   2  -1  212.18    8.40
  -2   2   1  209.08    7.30
   2   2  -1  198.48    9.80
  -2  -2   1  197.38    7.90
   2  -2  -1  204.48    7.20
   2  -2  -1  223.58   10.30
  -2  -2   1  193.48    9.40
   2  -2  -1  200.38    8.60
  -2  -2   1  214.48    7.90
   2   2   0  246.08    9.20
   2   2   0  245.68    9.60
   2   2   0  244.68   10.40
  -2   2   0  246.88    9.80
  -2   2   0  246.48   10.70
   2  -2   0  227.98    9.20
   2  -2   0  241.88    9.30
   2  -2   0  250.27   10.70
  -2  -2   0  243.68    9.50
  -2  -2   0  252.87   11.00
   2   2   1  534.05   19.40
  -2   2  -1  532.75   19.70
   2   2   1  546.65   13.50
  -2   2  -1  527.75   17.40
  -2   2  -1  532.25   12.90
   2   2   1  535.25   17.80
  -2  -2  -1  521.05   19.90
  -2  -2  -1  543.15   17.30
   2  -2   1  500.75   19.10
   2  -2   1  539.85   13.20
  -2  -2  -1  531.75   13.50
   2  -2   1  502.55   16.50
  -2   2  -2  332.57   14.80
   2   2   2  316.77   17.30
   2   2   2  331.67    8.90
   2   2   2  319.07   16.90
   2  -2   2  324.07   16.90
   2  -2   2  326.87   17.10
  -2  -2  -2  324.47   14.60
   2   2   3  366.26   20.60
  -2   2  -3  327.07   16.40
   2  -2   3  349.47   19.80
  -2  -2  -3  335.87   16.40
   2   2   4  976.30   39.40
   2   2   4 1040.10   22.40
  -2   2  -4 1026.10   33.50
   2  -2   4 1008.40   38.70
  -2  -2  -4  999.00   33.40
  -2   2  -5   93.49    9.90
   2   2   5   94.89   12.40
  -2  -2  -5  105.79    6.20
  -2  -2  -5   98.29   10.10
   2  -2   5   89.49   12.70
   2   2   6   32.50    4.10
   2   2   6   32.20   10.70
  -2   2  -6   32.50    7.90
   2  -2   6   28.70    8.90
  -2  -2  -6   34.80    8.40
   2   2   7   28.50   10.20
  -2   2  -7   28.90    8.60
  -2  -2  -7   28.80    8.30
   2  -2   7   49.10   18.50
   2   2   8   56.39   17.40
  -2   2  -8   25.90    8.40
   2  -2   8   44.00   15.30
  -2  -2  -8   32.40    8.80
   2   2   9   10.50   10.70
  -2   2  -9    8.80    5.30
   2  -2   9    1.00   11.10
  -2  -2  -9   10.90    5.10
  -2   2 -10    3.70    6.30
   2   2  10   -1.30   12.30
  -2  -2 -10   12.00    7.20
   2  -2  10   -0.30   12.60
   2   3 -11   -0.50    5.20
   2  -3 -11    6.10    5.40
   2  -3 -11    3.40    6.90
   2   3 -10    3.70    5.40
  -2   3  10   -7.00    6.30
   2   3 -10   -1.80    6.00
   2  -3 -10    1.20    4.40
   2  -3 -10    3.90    6.60
  -2  -3  10  -14.10    8.50
  -2   3   9   -1.90    6.70
   2   3  -9   -0.70    4.20
   2   3  -9   10.90    5.40
   2  -3  -9    2.50    4.10
   2  -3  -9   -3.30    3.30
  -2  -3   9   -4.70    6.30
   2   3  -8   10.30    5.10
  -2   3   8    3.00    4.90
   2   3  -8   10.10    4.80
   2  -3  -8    1.90    3.70
  -2  -3   8    8.20    7.50
   2  -3  -8   14.30    6.20
   2   3  -7    6.80    4.00
   2   3  -7   11.80    5.00
  -2   3   7   10.30    5.50
   2  -3  -7    6.70    4.60
  -2  -3   7    3.30    6.40
   2  -3  -7   13.00    5.50
   2   3  -6   34.90    7.50
  -2   3   6   21.60    6.30
   2   3  -6   24.40    6.40
  -2  -3   6   34.10    8.70
   2  -3  -6   35.80    8.20
   2  -3  -6   21.70    6.30
  -2   3   5   20.00    4.10
   2   3  -5   11.70    4.80
   2   3  -5   11.30    3.60
  -2   3   5   15.30    4.60
   2   3  -5   10.20    4.20
   2  -3  -5   19.70    5.90
  -2  -3   5   14.70    6.30
   2  -3  -5   18.90    5.70
  -2   3   4   84.59    6.70
   2   3  -4   87.09    9.20
  -2   3   4   81.69    5.80
   2   3  -4   84.19    7.50
  -2  -3   4   93.39    8.40
   2  -3  -4   71.09    9.70
   2  -3  -4   80.69    7.50
   2   3  -3 1283.17   36.40
   2   3  -3 1294.37   29.30
  -2   3   3 1228.38   33.20
  -2   3   3 1377.06   41.90
  -2   3   3 1272.57   26.00
  -2  -3   3 1409.36   42.10
  -2  -3   3 1286.57   32.50
  -2  -3   3 1295.37   30.10
  -2  -3   3 1303.87   31.00
   2  -3  -3 1283.77   36.30
   2  -3  -3 1328.47   28.10
  -2   3   2   13.00    3.40
   2   3  -2   12.70    3.90
  -2   3   2   13.70    4.00
   2   3  -2   15.80    4.10
  -2   3   2   13.70    3.10
  -2  -3   2   10.00    3.10
   2  -3  -2   11.20    2.10
  -2  -3   2    9.90    3.20
   2  -3  -2   11.70    3.40
   2  -3  -2   10.60    3.00
  -2  -3   2   11.70    3.20
  -2   3   1  101.49    5.70
   2   3  -1   93.79    7.10
  -2   3   1   96.09    7.00
   2   3  -1   95.89    5.60
  -2   3   1  107.79    6.20
   2  -3  -1   99.89    6.30
  -2  -3   1   98.09    5.50
  -2  -3   1  103.49    5.80
  -2  -3   1  104.89    8.50
   2  -3  -1   95.99    7.10
   2  -3  -1  103.59    6.20
   2   3   0  509.95   16.30
  -2   3   0  518.15   16.80
   2   3   0  516.85   16.00
  -2   3   0  519.35   15.30
   2   3   0  499.85   14.20
   2  -3   0  520.95   15.90
   2  -3   0  520.25   14.80
  -2  -3   0  513.25   17.10
  -2  -3   0  508.45   14.80
   2  -3   0  545.35   16.60
   2   3   1 1048.30   30.60
   2   3   1 1133.89   25.20
   2   3   1 1140.89   31.00
  -2   3  -1 1136.09   28.30
  -2   3  -1 1082.49   24.20
  -2   3  -1 1155.18   31.80
   2  -3   1 1134.49   30.90
   2  -3   1 1074.89   27.10
  -2  -3  -1 1097.89   25.00
   2  -3   1 1120.89   24.70
  -2  -3  -1 1144.79   32.20
  -2  -3  -1 1105.99   27.60
   2   3   2   20.80    6.10
  -2   3  -2   13.70    4.30
   2   3   2   14.70    2.70
  -2   3  -2   17.00    2.70
   2   3   2   14.70    4.50
   2   3   2   16.10    2.90
  -2   3  -2   14.80    2.40
   2  -3   2   10.60    4.30
  -2  -3  -2   14.40    3.80
   2   3   3  272.97   18.00
   2   3   3  253.37    9.40
  -2   3  -3  267.47    9.10
   2   3   3  280.47   10.10
  -2   3  -3  271.47   14.90
  -2  -3  -3  273.47   14.50
   2  -3   3  269.17   17.30
  -2   3  -4  121.29   10.60
   2   3   4  133.09   13.80
  -2   3  -4  127.59    6.40
   2   3   4  127.29    6.70
   2  -3   4  113.49   13.20
  -2  -3  -4  117.49   10.50
   2  -3   4  116.39    6.40
   2   3   5   -1.90    3.60
   2   3   5    2.80    1.30
  -2   3  -5    1.70    1.50
  -2   3  -5    0.00    2.60
  -2  -3  -5    1.40    2.70
  -2  -3  -5    0.90    1.40
   2  -3   5   -1.20    1.50
   2  -3   5   -0.10    4.50
   2   3   6   38.90   11.30
  -2   3  -6   36.10    8.70
  -2   3  -6   38.80    4.40
   2  -3   6   42.00    4.90
  -2  -3  -6   39.40    4.80
  -2  -3  -6   47.60   10.10
   2  -3   6   55.59   13.00
   2   3   7   10.20    7.10
  -2   3  -7    1.80    3.80
  -2  -3  -7   -0.90    2.60
   2   3   8    1.60    7.60
  -2   3  -8    0.90    3.70
  -2  -3  -8    1.30    4.60
   2  -3   8   -1.10    7.00
   2   3   9    7.30    9.00
  -2   3  -9    9.00    5.50
   2  -3   9   -6.20    8.90
  -2  -3  -9    1.90    5.00
  -2   3 -10   19.00    9.60
   2   3  10   -5.60    9.50
  -2  -3 -10   17.00    5.80
   2  -3  10    8.10   15.90
   2   4 -11    6.70    5.20
   2  -4 -11    2.90    4.00
   2  -4 -11    6.00    5.70
  -2  -4  11   -7.10    8.60
   2   4 -10   -9.20    4.60
  -2   4  10  -15.40    6.30
   2   4 -10    7.00    6.20
   2  -4 -10    8.20    5.80
   2  -4 -10   -0.20    4.80
  -2  -4  10   -1.40    9.40
   2   4  -9   30.80    8.70
   2   4  -9   21.20    7.60
  -2   4   9   18.30    8.70
   2  -4  -9   26.80    9.80
  -2  -4   9   27.60   11.50
   2  -4  -9   44.10   11.40
   2   4  -8   11.30    5.00
  -2   4   8    5.10    5.20
   2   4  -8   10.50    5.70
  -2  -4   8    4.30    7.80
   2  -4  -8    8.00    5.10
   2  -4  -8   10.90    6.30
  -2   4   7   78.29    9.90
   2   4  -7   83.59   10.20
   2   4  -7   91.19   11.40
   2  -4  -7   94.79   10.90
  -2  -4   7   78.39   13.60
   2  -4  -7   91.09   10.80
   2   4  -6    2.00    3.60
   2   4  -6    0.80    1.90
  -2   4   6    3.90    3.20
   2  -4  -6    4.30    3.40
   2  -4  -6   -1.20    1.50
  -2  -4   6    3.30    6.10
  -2   4   5    0.20    2.20
   2   4  -5   -0.60    1.70
  -2   4   5    1.50    1.50
   2   4  -5    1.00    2.50
   2  -4  -5    0.80    1.70
   2  -4  -5    0.40    2.10
  -2  -4   5   -4.00    4.40
  -2   4   4    9.70    3.50
   2   4  -4    8.00    3.20
  -2   4   4   11.00    3.60
   2   4  -4   14.50    4.60
   2   4  -4   14.20    5.40
   2  -4  -4    7.00    3.10
  -2  -4   4    9.90    4.80
   2  -4  -4   11.60    3.70
   2   4  -3   -0.30    1.80
  -2   4   3    0.30    1.00
  -2   4   3   -0.70    2.10
   2  -4  -3   -0.30    0.90
  -2  -4   3    1.90    1.30
   2  -4  -3    2.00    2.50
  -2  -4   3    0.70    2.20
  -2  -4   3   -1.10    2.40
   2   4  -2  231.38   12.80
  -2   4   2  229.58   10.80
   2   4  -2  217.38   10.60
  -2   4   2  219.58    9.20
  -2   4   2  218.88   12.10
   2  -4  -2  221.78   10.20
   2  -4  -2  230.98    8.40
  -2  -4   2  214.28   10.60
  -2  -4   2  209.98    9.60
  -2   4   1  364.06   12.10
   2   4  -1  365.86   15.00
   2   4  -1  372.46   15.30
  -2   4   1  364.96   16.60
   2   4  -1  352.26   11.00
  -2   4   1  366.36   11.90
  -2  -4   1  353.66   10.80
   2  -4  -1  361.16   13.00
  -2  -4   1  386.76   13.00
  -2  -4   1  362.76   15.00
   2  -4  -1  375.76   15.30
   2  -4  -1  368.36   12.20
   2   4   0  126.59    7.90
  -2   4   0  138.49   10.40
  -2   4   0  122.99    6.90
   2   4   0  116.89    6.10
   2  -4   0  135.09    8.50
   2  -4   0  129.79    6.80
  -2  -4   0  127.99    8.30
   2  -4   0  124.09    7.80
  -2  -4   0  132.49    6.70
  -2  -4   0  121.49    7.80
  -2   4  -1  599.04   17.60
   2   4   1  543.95   20.20
  -2   4  -1  540.55   20.70
  -2   4  -1  570.84   18.40
  -2   4  -1  594.34   17.10
   2   4   1  563.54   20.40
   2   4   1  586.34   17.50
  -2  -4  -1  578.34   17.50
  -2  -4  -1  577.34   21.60
   2  -4   1  575.44   20.50
  -2  -4  -1  562.84   17.80
   2  -4   1  582.94   17.70
   2   4   2  597.84   24.00
   2   4   2  608.64   17.70
   2   4   2  599.74   17.30
  -2   4  -2  612.44   16.90
  -2   4  -2  621.34   17.30
  -2   4  -2  605.74   21.00
  -2  -4  -2  614.64   25.30
   2  -4   2  565.84   23.10
  -2  -4  -2  603.84   20.60
   2   4   3    7.60    2.20
  -2   4  -3    9.20    3.90
  -2   4  -3    9.90    2.60
   2   4   3    7.30    2.20
   2   4   3    7.40    4.60
  -2  -4  -3   10.60    3.90
   2  -4   3    7.80    5.50
   2   4   4   95.39    6.60
   2   4   4  115.29    7.30
   2   4   4   98.89   12.10
  -2   4  -4  107.39    6.60
  -2   4  -4  111.39   10.20
   2  -4   4  110.59   13.00
   2  -4   4  103.89    6.90
  -2  -4  -4  100.99    9.70
  -2   4  -5   37.70    4.30
  -2   4  -5   50.19    9.30
   2   4   5   32.90    9.20
  -2  -4  -5   60.59   10.40
   2  -4   5   46.00    4.50
   2  -4   5   52.19   11.70
  -2   4  -6   -3.70    1.70
  -2   4  -6    1.70    3.60
   2   4   6   -0.90    2.00
   2   4   6    2.30    5.10
   2  -4   6    4.60    6.30
  -2  -4  -6    1.10    2.70
   2   4   7   84.59    7.70
  -2   4  -7  103.79    7.50
  -2   4  -7  116.29   12.40
   2   4   7  129.39   28.10
   2  -4   7  109.29   12.30
   2  -4   7  120.09   21.90
  -2  -4  -7  109.19   12.30
   2   4   8   18.10   11.10
  -2   4  -8   31.60   10.10
   2  -4   8   22.70   11.40
  -2  -4  -8   18.30    6.90
   2   4   9   24.10   12.20
  -2   4  -9   18.20    7.60
  -2  -4  -9   24.90    8.90
   2  -4   9   -1.00   10.50
   2   4  10    3.40   11.20
  -2   4 -10   19.10    7.60
   2  -4  10  -20.50   12.10
  -2  -4 -10    3.90    6.50
  -2   5  11    3.80    6.40
   2   5 -11   -7.30    5.70
  -2  -5  11   -4.40    7.40
   2  -5 -11    3.50    6.00
   2   5 -10    8.90    7.10
   2   5 -10    1.30    4.90
  -2  -5  10    1.20    9.10
   2  -5 -10    0.10    4.40
   2  -5 -10   -1.80    4.40
  -2   5   9   20.00    7.70
   2   5  -9   16.90    6.20
   2   5  -9   21.90    8.30
   2  -5  -9   23.80    8.00
   2  -5  -9   21.40    8.30
  -2  -5   9   16.30    9.00
   2   5  -8   12.00    4.90
  -2   5   8   17.00    6.40
   2   5  -8   13.30    6.10
   2  -5  -8   19.00    6.70
  -2  -5   8    9.60    7.80
   2  -5  -8   22.30    7.20
   2   5  -7   87.99   10.30
   2   5  -7  110.29   12.10
  -2   5   7  106.19   11.50
   2  -5  -7  104.59   11.00
  -2  -5   7   87.59   13.00
   2  -5  -7  105.59   12.40
   2   5  -6   31.50    7.70
  -2   5   6   20.40    7.80
   2   5  -6   16.30    5.00
   2  -5  -6   32.30    7.40
   2  -5  -6   21.70    5.90
  -2  -5   6   30.00    9.90
  -2   5   5    1.60    1.60
   2   5  -5    0.70    2.40
   2   5  -5    3.50    3.30
  -2   5   5   -0.80    2.20
   2  -5  -5    2.20    2.30
  -2  -5   5    0.70    4.90
   2  -5  -5    2.40    3.00
   2   5  -4  682.83   26.80
   2   5  -4  620.14   24.90
   2   5  -4  629.04   22.10
  -2   5   4  633.54   20.40
   2  -5  -4  640.54   26.40
  -2  -5   4  641.64   23.80
   2  -5  -4  662.43   21.60
  -2   5   3   29.80    6.00
  -2   5   3   39.40    4.20
   2   5  -3   23.00    7.30
   2   5  -3   24.00    5.60
  -2  -5   3   44.30    8.10
   2  -5  -3   32.90    4.00
  -2  -5   3   36.10    4.60
   2  -5  -3   24.00    5.10
  -2   5   2 1419.46   37.70
   2   5  -2 1429.06   38.40
  -2   5   2 1406.96   32.60
  -2   5   2 1431.26   33.40
  -2  -5   2 1451.05   35.50
  -2  -5   2 1402.96   37.80
  -2  -5   2 1446.06   31.40
   2  -5  -2 1474.75   31.30
   2  -5  -2 1513.75   39.40
  -2  -5   2 1458.75   30.40
   2  -5  -2 1434.66   33.00
   2   5  -1   16.10    2.90
  -2   5   1   11.00    2.80
   2   5  -1    7.10    2.50
  -2   5   1   21.90    4.90
  -2   5   1    9.80    2.80
  -2  -5   1   15.60    3.70
  -2  -5   1    7.00    2.90
   2  -5  -1    9.00    2.70
  -2  -5   1   15.50    2.80
   2  -5  -1   19.20    4.80
  -2   5   0    3.20    2.90
   2   5   0    0.10    1.00
   2   5   0    0.00    1.20
   2   5   0    2.40    1.60
  -2   5   0   -1.30    1.30
  -2  -5   0    2.80    2.10
  -2  -5   0    1.60    1.40
   2  -5   0    3.50    3.80
   2  -5   0    0.50    1.30
   2   5   1 1120.49   28.90
  -2   5  -1 1123.59   28.50
  -2   5  -1 1113.19   28.10
  -2   5  -1 1098.39   28.10
   2   5   1 1104.79   31.70
   2   5   1 1034.60   30.20
  -2   5  -1 1071.59   31.50
  -2  -5  -1 1096.79   27.30
   2  -5   1 1063.19   26.60
  -2  -5  -1 1076.39   31.30
  -2  -5  -1 1143.99   33.20
   2  -5   1 1110.59   30.80
  -2   5  -2  627.64   21.50
   2   5   2  658.63   25.00
   2   5   2  625.64   19.40
   2   5   2  619.24   19.70
  -2   5  -2  633.74   19.40
  -2   5  -2  620.04   18.80
  -2  -5  -2  636.94   27.00
  -2  -5  -2  640.14   21.30
   2  -5   2  595.14   28.50
  -2   5  -3  196.58   12.50
  -2   5  -3  195.48    9.80
   2   5   3  206.08   10.60
  -2  -5  -3  198.78   15.80
  -2  -5  -3  218.78   12.70
   2  -5   3  206.18   15.40
   2   5   4    1.30    1.80
   2   5   4   -4.20    2.50
   2   5   4    6.70    5.00
  -2   5  -4   -1.60    2.00
  -2   5  -4    2.00    2.10
   2  -5   4    2.90    5.80
  -2  -5  -4   -1.80    1.90
   2   5   5   12.70    4.00
  -2   5  -5    2.90    3.20
  -2   5  -5   -1.50    1.80
   2   5   5    4.40    4.10
   2  -5   5   -0.30    2.20
   2  -5   5    0.70    4.80
  -2  -5  -5    4.50    3.50
   2   5   6    2.30    1.40
   2   5   6   -1.70    4.10
  -2   5  -6    0.20    2.00
   2   5   6   -1.20    2.70
  -2   5  -6   -1.40    1.60
   2  -5   6    0.00    5.70
   2  -5   6   -0.40    2.50
  -2  -5  -6    0.80    2.50
  -2   5  -7    9.60    5.40
   2   5   7    4.70    3.80
   2   5   7    4.70    3.00
   2   5   7   10.00   14.20
  -2   5  -7    6.50    3.20
  -2  -5  -7   16.00    6.20
   2  -5   7   16.60    9.80
   2  -5   7   -0.30    3.40
   2   5   8   -0.30    5.20
  -2   5  -8   -1.30    4.30
   2   5   8   -4.00    2.70
  -2  -5  -8    0.00    4.60
   2  -5   8  -17.40    7.90
   2   5   9   -3.50    6.80
  -2   5  -9   18.30    7.10
   2  -5   9   -9.60   10.70
  -2  -5  -9    1.50    4.60
  -2   5 -10   14.30    7.50
   2   5  10   -9.60    8.00
   2  -5  10  -13.40   10.40
  -2  -5 -10    9.80    6.70
  -2   6  11    6.40    5.70
   2   6 -11   -6.10    6.00
   2   6 -11   -0.40   11.60
  -2  -6  11    3.20   10.90
   2  -6 -11    5.90    5.70
   2   6 -10   -7.00    3.10
   2   6 -10    1.80    6.10
   2  -6 -10   -1.30    4.40
  -2  -6  10   -4.30    7.30
   2  -6 -10   -1.50    4.80
  -2   6   9   16.20    8.00
   2   6  -9   28.40    9.60
   2   6  -9   21.20    7.90
  -2  -6   9   25.90   10.90
   2  -6  -9   20.00    9.70
   2  -6  -9   31.50    8.80
   2   6  -8    7.30    5.50
   2   6  -8   -0.70    3.50
  -2   6   8    2.70    4.00
   2  -6  -8   11.60    6.00
   2  -6  -8    3.40    3.70
  -2  -6   8    9.00    8.20
   2   6  -7   32.60    7.80
  -2   6   7   46.40   10.50
   2   6  -7   25.10    7.50
  -2  -6   7   32.30   10.70
   2  -6  -7   38.10    8.70
   2  -6  -7   33.50    7.80
  -2   6   6   12.40    5.10
   2   6  -6   13.10    4.90
   2   6  -6   19.50    7.00
   2  -6  -6   15.40    5.70
  -2  -6   6   15.10    8.60
   2  -6  -6   16.60    6.20
  -2   6   5  101.09    9.50
   2   6  -5  107.59   11.50
   2   6  -5   97.19    8.70
   2  -6  -5   93.49   11.10
  -2  -6   5  105.19   12.00
   2  -6  -5  101.59    9.50
   2   6  -4   15.30    5.10
   2   6  -4   20.80    5.30
  -2   6   4   16.90    3.90
  -2   6   4   14.80    4.80
  -2  -6   4   24.00    7.50
   2  -6  -4   13.40    4.30
   2  -6  -4   20.70    5.70
  -2   6   3   61.29    7.00
  -2   6   3   59.49    6.50
  -2  -6   3   70.69    6.40
   2  -6  -3   64.79    5.70
  -2  -6   3   64.69    7.90
   2   6  -2 1664.93   43.90
  -2   6   2 1743.63   43.60
   2   6  -2 1618.84   40.90
  -2   6   2 1681.33   37.20
  -2  -6   2 1641.34   41.00
  -2  -6   2 1646.74   34.40
   2  -6  -2 1672.43   37.00
  -2  -6   2 1627.34   33.20
   2  -6  -2 1704.63   44.40
   2  -6  -2 1691.73   37.10
   2   6  -1  255.07    8.90
   2   6  -1  243.18   13.50
  -2   6   1  270.47   10.00
   2   6  -1  252.07   13.30
  -2   6   1  267.17   13.60
  -2  -6   1  257.07   12.40
   2  -6  -1  274.27   13.50
   2  -6  -1  245.38   13.80
  -2  -6   1  264.37   13.80
  -2  -6   1  269.07    8.90
   2   6   0   43.60    5.10
  -2   6   0   47.40    4.40
  -2   6   0   54.89    5.80
   2   6   0   48.00    3.70
  -2   6   0   55.09    6.50
   2   6   0   43.00    5.50
  -2  -6   0   44.90    5.40
   2  -6   0   48.60    5.70
   2  -6   0   32.00    4.10
  -2  -6   0   39.40    5.10
   2  -6   0   49.99    7.20
  -2  -6   0   54.29    4.20
   2   6   1  127.69    9.10
   2   6   1  124.69   10.90
  -2   6  -1  135.09    8.30
  -2   6  -1  133.69    9.10
   2  -6   1  139.29   10.90
  -2  -6  -1  133.19    7.80
  -2  -6  -1  133.19   10.40
   2   6   2 1318.37   33.60
   2   6   2 1334.57   38.70
  -2   6  -2 1314.97   33.60
   2   6   2 1320.47   34.20
  -2   6  -2 1353.26   36.90
  -2   6  -2 1306.47   34.30
   2  -6   2 1332.77   38.60
  -2  -6  -2 1338.77   34.00
  -2  -6  -2 1334.97   41.10
   2   6   3    0.40    1.80
  -2   6  -3   -0.10    1.60
   2   6   3   -0.20    1.40
  -2   6  -3    3.40    3.20
  -2  -6  -3    2.10    2.10
   2  -6   3    7.30    5.30
  -2  -6  -3   -1.80    2.30
  -2   6  -4  145.89    9.40
   2   6   4  132.89    8.90
   2   6   4  153.68   10.30
   2   6   4  120.59   14.00
  -2   6  -4  150.38   11.70
  -2  -6  -4  147.39   11.60
   2  -6   4  151.28   15.60
   2  -6   4  125.69    9.10
   2   6   5   30.60    5.00
  -2   6  -5   20.60    6.40
   2   6   5   22.40    8.60
   2   6   5   24.10    5.40
  -2   6  -5   24.20    4.90
  -2  -6  -5   19.00    5.80
   2  -6   5   36.60   11.00
   2  -6   5   21.00    5.30
   2   6   6   73.19   15.20
   2   6   6   77.69    8.40
  -2   6  -6   93.19   10.50
  -2   6  -6   79.19    7.40
   2  -6   6   71.29    7.40
  -2  -6  -6   76.99   12.70
   2  -6   6  106.39   19.20
   2   6   7    7.20    6.90
  -2   6  -7    1.10    2.20
  -2   6  -7   -5.70    2.40
   2   6   7   -2.00    2.30
   2  -6   7   -3.80    7.80
  -2  -6  -7    2.40    3.40
   2   6   8    1.70    6.00
  -2   6  -8    8.40    6.10
  -2   6  -8   -0.20    3.60
   2   6   8   -2.40    2.70
  -2  -6  -8    9.40    6.60
   2  -6   8   -1.40   10.10
   2   6   9   -7.20    4.50
  -2   6  -9    6.90    6.20
   2  -6   9   -8.70    9.70
  -2   6 -10   10.10    6.00
   2   6  10  -15.40    7.10
  -2  -6 -10   -6.00    4.10
   2  -6  10   -0.60   12.60
   2   7 -11    4.70    8.00
  -2   7  11    3.40    6.90
   2   7 -11    0.70    6.00
  -2  -7  11   -2.70    9.10
   2  -7 -11    1.60    6.20
   2   7 -10    4.50    6.10
   2   7 -10    0.10    5.10
   2  -7 -10    6.90    7.50
   2  -7 -10    3.80    6.00
  -2  -7  10    1.50    8.60
   2   7  -9    9.60    6.70
   2   7  -9    7.00    5.50
  -2   7   9    5.50    5.10
   2  -7  -9    6.50    6.00
  -2  -7   9   -3.70    6.00
   2  -7  -9   -4.50    4.90
   2   7  -8    6.60    5.30
  -2   7   8    0.80    4.60
   2   7  -8   -2.30    3.70
   2  -7  -8    3.30    4.40
   2  -7  -8    2.90    3.70
  -2  -7   8    4.60    7.60
   2   7  -7   21.40    6.90
   2   7  -7   12.90    5.10
  -2   7   7   18.00    6.80
   2  -7  -7   19.00    6.10
  -2  -7   7   17.20    8.90
   2  -7  -7   14.10    6.20
   2   7  -6   23.50    7.10
  -2   7   6   40.90    9.30
   2   7  -6   32.20    7.00
   2  -7  -6   33.90    8.70
  -2  -7   6   31.90   11.10
   2  -7  -6   27.40    6.50
   2   7  -5   78.79   10.20
   2   7  -5   90.19    8.30
   2  -7  -5   82.59    8.60
  -2  -7   5   80.49   12.20
   2  -7  -5   82.09    8.70
   2  -7  -5   82.19   10.10
   2   7  -4   24.50    6.30
  -2   7   4   26.10    6.30
  -2   7   4   26.80    3.80
   2  -7  -4   21.60    6.10
  -2  -7   4   18.80    4.70
  -2  -7   4   23.80    8.80
   2  -7  -4   24.20    5.60
   2   7  -3    6.80    3.20
  -2   7   3   11.10    3.90
  -2   7   3    8.50    3.70
  -2  -7   3    7.20    3.00
   2  -7  -3    7.90    3.20
  -2  -7   3   14.70    3.00
  -2  -7   3    6.50    4.90
   2  -7  -3    7.10    2.90
  -2   7   2  417.26   14.50
  -2   7   2  450.85   18.00
  -2   7   2  468.05   16.00
   2   7  -2  459.65   19.70
   2   7  -2  457.45   20.90
   2  -7  -2  488.45   21.50
  -2  -7   2  443.06   13.50
   2  -7  -2  439.36   16.70
  -2  -7   2  444.06   12.90
  -2  -7   2  464.05   19.70
   2   7  -1   27.00    4.80
   2   7  -1   45.10    3.70
  -2   7   1   41.90    4.20
   2   7  -1   43.70    6.00
  -2   7   1   41.80    6.20
   2  -7  -1   43.20    6.40
   2  -7  -1   40.30    5.00
  -2  -7   1   47.10    3.60
  -2  -7   1   45.30    5.60
   2  -7  -1   50.09    6.50
   2   7   0   27.20    2.90
  -2   7   0   44.30    7.90
   2   7   0   16.90    4.00
  -2   7   0   32.80    4.80
  -2   7   0   33.20    6.10
  -2  -7   0   27.60    3.00
   2  -7   0   28.30    5.60
  -2  -7   0   42.10    7.50
  -2  -7   0   33.00    6.10
   2  -7   0   36.70    7.80
   2   7   1    2.20    3.30
  -2   7  -1    2.60    1.90
  -2   7  -1    1.90    2.20
   2   7   1    0.90    1.40
   2  -7   1    4.60    4.20
  -2  -7  -1   -0.70    1.70
  -2  -7  -1    0.90    1.40
  -2  -7  -1    1.40    2.10
   2  -7   1    3.50    1.80
   2   7   2 1110.79   31.80
   2   7   2 1176.98   33.00
  -2   7  -2 1103.19   31.80
  -2   7  -2 1094.29   30.70
  -2   7  -2 1119.29   31.10
  -2  -7  -2 1126.09   30.10
   2  -7   2 1151.08   36.30
  -2  -7  -2 1136.79   38.00
   2   7   3  562.04   21.40
  -2   7  -3  530.05   21.20
  -2   7  -3  521.05   20.00
  -2   7  -3  504.15   19.50
   2   7   3  507.95   19.90
  -2  -7  -3  545.75   21.20
  -2  -7  -3  539.55   27.20
   2  -7   3  533.05   25.30
   2   7   4  136.59   10.60
  -2   7  -4  153.18   11.80
   2   7   4  147.89   10.50
  -2   7  -4  169.28   10.80
   2  -7   4  165.28   16.60
   2  -7   4  142.59   10.30
  -2  -7  -4  144.29   11.50
  -2   7  -5   54.59    6.70
  -2   7  -5   42.10    8.20
   2   7   5   44.60    7.50
   2   7   5   57.89   13.50
  -2  -7  -5   68.19   10.90
   2  -7   5   79.79   16.60
   2  -7   5   59.39    7.10
   2   7   6    3.30    5.70
   2   7   6    3.90    3.20
  -2   7  -6    3.00    2.50
  -2   7  -6   -0.50    2.50
  -2  -7  -6    4.40    4.00
   2  -7   6    1.30    7.60
   2   7   7    3.90    5.80
  -2   7  -7    8.40    3.30
  -2   7  -7    6.80    3.50
  -2  -7  -7   14.40    6.40
   2  -7   7    2.40    8.80
   2   7   8   -3.30    4.90
  -2   7  -8   -4.30    3.40
  -2   7  -8    4.10    4.70
   2   7   8   -5.10    5.20
  -2  -7  -8    3.60    4.60
   2  -7   8    0.90    9.00
  -2   7  -9   15.20    7.60
   2   7   9   -0.30    6.90
   2  -7   9   -0.40   10.70
  -2  -7  -9    9.20    6.30
  -2   7 -10    6.90    6.80
   2   7  10    1.80    9.90
  -2  -7 -10    5.20    6.80
  -2   8  11    8.10    6.20
   2   8 -11    6.60    6.30
  -2   8  11  -14.10    8.10
  -2  -8  11   12.90    7.20
   2  -8 -11   14.20    5.10
  -2  -8  11   -1.60    8.60
  -2   8  10   -3.70    9.20
  -2   8  10    0.80    3.90
   2   8 -10    1.20    5.90
   2   8 -10    0.80    4.60
  -2  -8  10    1.10    7.70
   2  -8 -10   -0.30    5.30
   2   8  -9   20.40    9.20
  -2   8   9   32.80    9.60
   2   8  -9   40.00    9.90
   2  -8  -9   42.20   11.50
  -2  -8   9   25.50   18.30
   2  -8  -9   18.40    7.90
   2   8  -8    1.70    4.20
   2   8  -8   -2.20    3.10
  -2   8   8   -1.40    3.10
  -2  -8   8    5.20    7.10
   2  -8  -8    2.90    4.30
   2  -8  -8    4.40    5.20
   2   8  -7   45.30   10.30
  -2   8   7   53.49   11.10
   2   8  -7   67.99    8.60
   2  -8  -7   63.59   12.80
  -2  -8   7   87.19   16.60
   2  -8  -7   67.19   12.30
   2   8  -6   90.29    9.40
   2   8  -6   75.49   12.40
  -2   8   6   99.79   11.30
  -2  -8   6   80.49   14.90
   2  -8  -6   91.69   11.70
   2  -8  -6  112.59   11.50
   2   8  -5   12.60    5.10
  -2   8   5   26.40    7.60
   2   8  -5   26.30    6.20
  -2  -8   5   32.00   10.50
   2  -8  -5   32.20    8.60
   2   8  -4    5.70    3.40
  -2   8   4    4.20    3.40
  -2  -8   4    4.00    5.90
  -2  -8   4    5.00    3.30
   2  -8  -4    6.90    3.00
   2  -8  -4    3.60    2.70
  -2   8   3  276.37   13.90
  -2   8   3  241.58   13.70
   2   8  -3  240.18   16.20
  -2  -8   3  267.27   12.10
  -2  -8   3  264.17   10.70
   2  -8  -3  255.57   16.80
  -2  -8   3  276.97   17.40
   2  -8  -3  268.37   13.00
  -2   8   2   38.50    8.00
  -2   8   2   21.90    4.50
  -2   8   2   27.70    4.60
   2   8  -2   20.20    5.20
  -2  -8   2   25.10    3.30
   2  -8  -2   28.40    5.90
  -2  -8   2   31.10    2.80
   2  -8  -2   22.60    6.10
  -2  -8   2   31.50    7.60
  -2   8   1  402.56   17.60
   2   8  -1  402.26   19.60
   2   8  -1  404.66   11.60
  -2   8   1  425.36   13.40
   2  -8  -1  397.56   15.90
   2  -8  -1  417.16   19.80
  -2  -8   1  408.06   11.30
  -2  -8   1  399.96   18.00
   2  -8  -1  420.76   19.30
   2   8   0  313.57   16.70
   2   8   0  306.57    9.70
  -2   8   0  311.37   11.80
  -2  -8   0  299.37   15.20
  -2  -8   0  314.17   10.50
   2  -8   0  333.77   16.60
   2  -8   0  303.47   17.20
   2  -8   0  315.47   16.50
  -2   8  -1  432.66   19.30
   2   8   1  391.66   18.70
  -2   8  -1  407.36   15.10
  -2  -8  -1  393.46   19.50
  -2  -8  -1  412.36   14.20
   2  -8   1  414.46   21.60
   2  -8   1  404.96   14.20
   2   8   2   82.59    8.40
  -2   8  -2   61.89    7.90
  -2   8  -2   90.39    8.60
  -2   8  -2   93.29    7.60
  -2  -8  -2   90.29    7.10
  -2  -8  -2   83.79    9.90
   2  -8   2   95.59   11.70
  -2   8  -3    5.30    2.90
  -2   8  -3    6.80    3.50
   2   8   3    2.90    2.40
  -2  -8  -3   -0.60    2.60
   2  -8   3    2.70    6.70
  -2  -8  -3    0.50    1.90
  -2   8  -4    5.10    3.00
   2   8   4    0.30    2.30
  -2   8  -4    3.20    2.30
  -2  -8  -4    5.10    3.20
  -2  -8  -4    1.80    3.10
   2  -8   4   12.90    8.90
   2   8   5    4.00    2.80
   2   8   5   -0.60    5.00
  -2   8  -5    2.50    3.10
  -2   8  -5    6.80    3.10
  -2  -8  -5    3.10    3.10
   2  -8   5    7.10    8.30
   2   8   6   25.50    9.90
  -2   8  -6   25.60    6.90
   2   8   6   20.50    5.60
  -2   8  -6   17.20    5.80
  -2  -8  -6   26.60    7.20
   2  -8   6   22.20   11.00
   2   8   7   32.60    7.50
   2   8   7   42.50   12.70
  -2   8  -7   30.30    7.40
  -2   8  -7   32.10    7.40
  -2  -8  -7   18.00    6.40
   2  -8   7   29.30   12.40
  -2   8  -8    7.90    4.40
  -2   8  -8    0.40    4.30
   2   8   8    0.00    5.60
   2   8   8   -1.70    3.10
   2  -8   8   -0.70    9.70
  -2  -8  -8    6.70    4.90
   2   8   9   -1.30    4.80
  -2   8  -9   13.70    5.60
   2   8   9    3.00    7.70
  -2  -8  -9    7.00    5.20
   2  -8   9  -18.70    9.00
   2  -8  10   -3.50   14.90
  -2   9  10  -14.00    6.50
   2   9 -10    3.40    5.90
  -2   9  10   11.30    7.50
   2   9 -10    5.70    6.50
   2  -9 -10   13.50    6.70
  -2  -9  10    4.40    8.10
   2   9  -9   -2.00    3.80
  -2   9   9    6.40    5.80
  -2   9   9   -4.30    3.70
   2   9  -9   -3.80    3.60
   2  -9  -9    0.50    5.30
  -2  -9   9   13.80    9.60
   2   9  -8   10.20    6.30
  -2   9   8   10.30    5.70
   2   9  -8    5.10    4.60
  -2  -9   8    7.40    7.60
   2  -9  -8    0.40    4.80
   2  -9  -8    3.50    4.90
   2   9  -7  107.19   13.20
  -2   9   7   95.69   11.40
   2   9  -7  100.99   10.70
  -2  -9   7   95.99   17.60
   2  -9  -7  101.19   11.50
   2  -9  -7  107.19   13.50
  -2   9   6   -0.70    3.30
   2   9  -6   -3.30    2.40
   2   9  -6    4.20    3.80
  -2  -9   6    3.70    7.30
   2  -9  -6    3.50    3.60
   2   9  -5   15.20    4.90
   2   9  -5    5.10    3.30
  -2   9   5   12.00    5.70
   2  -9  -5    5.00    3.40
  -2  -9   5   21.40    9.40
   2  -9  -5   14.30    4.90
   2   9  -4    3.00    3.30
  -2   9   4    5.80    3.60
   2  -9  -4    0.60    2.30
   2  -9  -4    1.80    2.90
  -2  -9   4    5.30    3.10
  -2  -9   4   -1.10    4.20
  -2   9   3   16.10    4.70
   2   9  -3   13.80    4.40
   2  -9  -3   22.10    6.20
  -2  -9   3   18.50    6.80
  -2  -9   3   28.80    5.10
  -2  -9   3   28.60    4.40
   2  -9  -3   26.20    5.80
  -2   9   2   37.40    4.70
   2   9  -2   28.50    6.50
  -2   9   2   36.00    3.90
  -2  -9   2   45.70    9.70
  -2  -9   2   33.60    3.10
   2  -9  -2   32.60    6.70
   2  -9  -2   26.30    6.50
  -2  -9   2   33.10    3.40
   2   9  -1    5.00    2.70
   2   9  -1    1.00    1.20
  -2   9   1    2.30    1.80
  -2  -9   1    1.50    3.40
   2  -9  -1    1.90    3.50
   2  -9  -1    0.80    2.00
  -2  -9   1    1.40    1.30
   2   9   0  963.30   20.50
  -2   9   0 1001.30   24.30
  -2  -9   0  982.10   21.80
   2  -9   0  920.81   25.10
   2  -9   0  864.91   37.60
  -2  -9   0 1013.60   31.50
   2   9   1  459.05   22.00
   2   9   1  515.55   23.10
  -2   9  -1  492.35   22.10
  -2   9  -1  511.45   17.20
   2  -9   1  526.15   24.80
  -2  -9  -1  533.75   16.30
   2  -9   1  512.65   16.10
  -2  -9  -1  481.25   22.50
  -2   9  -2  242.08   14.80
   2   9   2  225.88   14.80
  -2   9  -2  223.48   12.00
   2  -9   2  211.88   17.20
  -2  -9  -2  217.08   16.00
  -2  -9  -2  215.38   11.20
  -2   9  -3  405.76   17.90
  -2   9  -3  378.96   18.70
  -2  -9  -3  383.76   17.20
  -2  -9  -3  392.96   23.60
   2  -9   3  375.16   23.40
  -2   9  -4   58.89    7.40
  -2   9  -4   36.90    7.80
   2   9   4   70.69    8.70
  -2  -9  -4   52.09   12.90
   2  -9   4   38.10   11.60
  -2  -9  -4   56.89    7.00
  -2   9  -5  184.38   14.00
   2   9   5  201.98   14.70
   2   9   5  189.38   19.30
  -2   9  -5  195.48   13.80
   2  -9   5  185.98   19.60
  -2  -9  -5  182.48   13.90
  -2   9  -6   27.20    5.90
   2   9   6   26.80    6.90
   2   9   6   30.80   11.10
  -2   9  -6   24.00    6.90
  -2  -9  -6   29.60    8.70
   2  -9   6    8.30   14.10
   2   9   7   16.40    7.00
   2   9   7   14.20    4.90
  -2   9  -7   39.10    8.70
  -2   9  -7   14.90    5.50
  -2  -9  -7   19.20    5.90
   2  -9   7   20.20   10.30
  -2   9  -8   15.10    7.50
   2   9   8    5.20    7.10
   2   9   8    6.80    5.00
  -2   9  -8    8.50    4.50
   2  -9   8   -0.40    9.90
  -2  -9  -8   10.10    6.00
  -2   9  -9   11.60    6.90
  -2   9  -9   -4.70    6.20
   2   9   9    7.40    8.10
   2  -9   9    6.20   12.80
  -2  -9  -9    8.70    5.30
  -2  10  10   -0.30    4.60
   2  10 -10    7.60    6.10
   2 -10 -10    2.00    5.40
  -2 -10  10    4.90    8.60
  -2  10   9   16.80    8.10
   2  10  -9    1.20    5.70
  -2  10   9    1.50    5.60
   2  10  -9    7.70    5.70
   2 -10  -9    4.20    5.70
  -2 -10   9    5.10    7.80
  -2  10   8    6.20    5.00
  -2  10   8    4.10    4.70
   2  10  -8    0.90    4.50
   2  10  -8    0.70    3.90
   2 -10  -8    2.00    5.60
  -2 -10   8    9.00    7.60
  -2  10   7   51.09   12.20
  -2  10   7   30.50    8.00
   2  10  -7   48.20   11.20
   2  10  -7   44.90    9.90
   2 -10  -7   20.60    7.20
  -2 -10   7   28.40   11.20
   2  10  -6    5.40    2.60
   2  10  -6    6.60    4.40
  -2  10   6    5.90    4.30
  -2 -10   6   12.60    7.30
   2 -10  -6   11.80    5.20
   2 -10  -6    4.50    4.30
  -2  10   5    1.80    4.70
   2  10  -5    6.40    4.00
   2 -10  -5    3.80    3.20
  -2 -10   5    3.30    3.50
   2 -10  -5    2.90    3.00
  -2 -10   5   -2.00    5.30
  -2  10   4   24.80    5.90
   2  10  -4   29.30    7.70
   2 -10  -4   20.30    5.70
   2 -10  -4   16.90    5.80
  -2 -10   4   22.50    9.00
  -2 -10   4   23.00    5.70
   2  10  -3  298.37   19.50
  -2  10   3  304.77   14.90
  -2 -10   3  305.57   12.60
   2 -10  -3  298.97   19.60
  -2 -10   3  308.07   20.00
  -2 -10   3  278.87   11.30
  -2  10   2   22.40    4.40
   2  10  -2   17.00    5.70
  -2  10   2   15.80    3.60
  -2 -10   2   16.20    2.60
  -2 -10   2   17.80    6.30
   2 -10  -2    9.70    3.70
   2 -10  -2   15.70    5.60
  -2 -10   2   15.80    2.80
  -2  10   1    9.30    2.80
   2  10  -1    5.10    3.10
   2 -10  -1    6.70    5.40
  -2 -10   1    7.10    4.20
   2 -10  -1    6.40    3.60
  -2 -10   1    7.10    1.70
  -2  10   0   18.20    5.20
   2  10   0   25.50    6.60
  -2  10   0   29.40    4.80
   2  10   0   24.70    2.60
   2 -10   0   38.40   10.40
  -2 -10   0   26.80    2.80
   2 -10   0   30.40    4.70
  -2 -10   0   31.10    7.50
  -2  10  -1  184.58    9.70
  -2  10  -1  170.98   13.30
   2  10   1  187.68   10.70
   2  10   1  177.48   13.80
   2 -10   1  181.98   16.00
   2 -10   1  191.48    9.10
  -2 -10  -1  185.48   13.90
  -2 -10  -1  185.08    8.70
   2  10   2  180.78   13.90
  -2  10  -2  184.28   10.70
  -2  10  -2  178.68   13.50
  -2 -10  -2  175.78    9.90
  -2 -10  -2  171.68   14.70
   2 -10   2  182.78   17.00
  -2  10  -3   15.70    5.10
  -2  10  -3   22.60    5.40
   2  10   3   10.90    4.60
  -2 -10  -3   18.20    7.40
  -2 -10  -3   18.10    4.30
   2 -10   3   29.60   11.30
  -2  10  -4  118.19   11.10
  -2  10  -4  123.49   10.60
   2  10   4  130.09   12.10
  -2 -10  -4  111.59   10.00
   2 -10   4  133.59   17.50
  -2 -10  -4  128.09   14.90
  -2  10  -5    9.50    4.10
   2  10   5   15.70    5.50
  -2  10  -5    8.80    4.00
  -2 -10  -5    4.30    4.90
  -2 -10  -5    4.40    3.60
   2 -10   5    3.70   10.00
  -2  10  -6    9.80    3.90
  -2  10  -6    8.10    4.50
   2  10   6    0.60   10.40
   2  10   6    2.50    3.70
   2 -10   6   19.50   11.10
  -2 -10  -6   20.60    6.30
  -2  10  -7    5.80    4.90
   2  10   7    5.90    6.00
   2  10   7   -0.90    3.20
  -2  10  -7    2.10    4.30
   2 -10   7    2.40    9.70
  -2 -10  -7   10.90    4.30
  -2  10  -8   -9.10    3.90
  -2  10  -8    3.00    4.00
   2  10   8    1.40    6.40
   2  10   8   -7.40    3.70
   2 -10   8    2.30   10.70
  -2 -10  -8   -2.00    3.60
  -2  10  -9   -5.60    5.60
  -2  10  -9    1.80    4.90
   2  10   9   -4.70    4.50
   2  10   9    1.10    8.70
  -2 -10  -9   -4.90    4.00
   2 -10   9   -9.60   10.70
  -2  11  10   -1.90    7.10
  -2  11  10    3.90    6.30
   2  11 -10   -1.80    5.40
  -2 -11  10    6.00    9.30
  -2 -11  10    8.30    5.40
   2 -11 -10   -7.50    5.20
   2  11  -9   16.20    6.90
  -2  11   9    7.80    5.30
   2  11  -9    9.80    5.50
  -2  11   9    1.80    5.90
   2 -11  -9   -5.70    5.00
  -2 -11   9    5.00    7.60
   2  11  -8   11.40    6.00
  -2  11   8    6.00    5.90
   2  11  -8   24.80    7.40
  -2  11   8   17.00    7.00
   2 -11  -8   11.90    6.60
  -2  11   7   49.00   11.80
   2  11  -7   38.70    8.60
  -2  11   7   18.60    7.10
   2  11  -7   48.20   10.10
   2 -11  -7   32.30    8.60
  -2 -11   7   42.10   14.20
   2  11  -6   15.80    5.80
   2  11  -6   12.40    4.90
  -2  11   6   19.20    6.70
   2 -11  -6   18.10    6.40
   2 -11  -6   17.90    6.10
  -2 -11   6   13.60    9.20
  -2  11   5  187.78   14.60
   2  11  -5  182.48   17.30
   2 -11  -5  189.28   14.90
   2 -11  -5  223.18   18.80
  -2 -11   5  191.18   19.40
  -2 -11   5  206.28   13.50
   2  11  -4   33.30    8.60
  -2  11   4   24.70    6.70
  -2 -11   4   22.90    5.40
   2 -11  -4   22.70    6.30
  -2 -11   4   22.10    9.40
   2 -11  -4   27.90    8.00
  -2  11   3    2.70    3.60
   2  11  -3    5.00    3.10
  -2 -11   3    6.20    4.80
  -2 -11   3    3.60    2.60
  -2 -11   3    4.20    2.10
   2 -11  -3    3.00    2.90
   2 -11  -3    2.60    3.40
   2  11  -2  119.19   12.30
  -2  11   2  114.79    7.00
  -2  11   2  112.69    7.60
   2 -11  -2  136.59   12.90
  -2 -11   2  118.89   12.00
  -2 -11   2  123.89    5.50
  -2 -11   2  121.89    5.60
   2 -11  -2  118.79   10.70
  -2  11   1    0.70    1.80
   2  11  -1   -2.20    1.80
   2 -11  -1   -1.10    1.70
   2 -11  -1    4.60    2.30
   2 -11  -1   -2.80    3.00
  -2 -11   1   -0.80    0.70
  -2 -11   1    3.00    3.80
  -2 -11   1    0.60    0.80
   2  11   0  746.83   31.20
   2  11   0  733.33   16.00
  -2  11   0  754.02   20.60
  -2  11   0  783.72   31.60
   2 -11   0  756.32   32.30
  -2 -11   0  755.32   28.90
  -2 -11   0  747.83   17.00
   2 -11   0  724.43   23.40
   2  11   1    3.10    2.70
  -2  11  -1   12.30    3.50
   2  11   1    6.60    4.20
  -2  11  -1    2.10    2.80
   2 -11   1    2.00    7.20
   2 -11   1   10.20    2.80
  -2 -11  -1    6.80    4.20
  -2 -11  -1    5.90    2.20
   2  11   2   48.10    9.90
  -2  11  -2   35.30    4.70
  -2  11  -2   29.80    7.20
   2  11   2   36.90    7.00
  -2 -11  -2   37.40    9.80
   2 -11   2   31.40   11.30
  -2 -11  -2   46.80    5.10
  -2  11  -3   56.79    6.50
  -2  11  -3   58.29    9.80
   2  11   3   42.60    9.00
  -2 -11  -3   53.89   12.00
   2 -11   3   57.49   15.30
  -2 -11  -3   42.10    5.30
   2  11   4  633.14   29.00
  -2  11  -4  613.74   24.50
  -2  11  -4  614.54   27.60
  -2 -11  -4  581.74   32.80
   2 -11   4  627.14   34.70
  -2 -11  -4  657.23   24.90
  -2  11  -5   53.69    9.60
  -2  11  -5   64.09   10.60
   2  11   5   44.20    9.10
   2 -11   5   69.99   16.80
  -2 -11  -5   63.49   15.00
  -2 -11  -5   69.39    8.40
  -2  11  -6   25.40    7.60
   2  11   6   15.80    5.00
   2  11   6   10.80    8.20
  -2  11  -6   27.40    6.70
   2 -11   6   12.70   10.80
  -2 -11  -6   29.00    7.90
  -2  11  -7    0.90    4.10
  -2  11  -7    6.70    4.70
   2  11   7   -7.00    5.20
   2  11   7   -2.60    3.70
  -2 -11  -7    4.20    4.20
   2 -11   7   -8.80    8.20
  -2  11  -8    0.20    4.80
  -2  11  -8    9.40    5.20
   2  11   8   -1.40    4.20
   2  11   8   -3.10    3.10
  -2 -11  -8    6.10    4.90
   2 -11   8   -0.60   10.40
  -2  11  -9    2.70    5.10
  -2  11  -9    2.30    6.90
   2  11   9   -7.10    5.50
   2  11   9    1.40    5.70
  -2 -11  -9   -5.80    4.00
   2 -11   9   -0.90   12.70
   2  12 -10    4.80    5.90
  -2  12  10   -8.20    3.80
  -2 -12  10   13.40    5.30
   2 -12 -10    3.40    6.20
  -2 -12  10   20.70    9.80
   2  12  -9    5.10    4.90
  -2  12   9   12.50    5.40
  -2  12   9   -3.70    7.40
   2 -12  -9    0.50    5.20
  -2 -12   9    4.00    4.10
  -2 -12   9    7.90    8.70
  -2  12   8    0.10    3.30
  -2  12   8   -3.40    4.70
   2  12  -8   -3.40    3.50
   2 -12  -8    1.90    4.60
  -2 -12   8    1.90    7.10
  -2  12   7   12.20    6.90
  -2  12   7    9.70    4.10
   2  12  -7    4.30    4.40
   2 -12  -7   14.70    6.00
  -2 -12   7   19.60    9.80
  -2 -12   7    7.30    3.90
   2  12  -6   30.70    8.40
  -2  12   6   33.70    8.30
  -2 -12   6   36.70    8.00
   2 -12  -6   64.29   12.70
   2 -12  -6   49.60   10.40
  -2 -12   6   37.10   11.40
   2  12  -5   61.89   12.50
  -2  12   5   60.59   10.70
   2 -12  -5   66.69    9.40
  -2 -12   5   64.59    8.00
   2 -12  -5   44.20    9.70
  -2 -12   5   70.39   14.90
   2  12  -4  122.29   13.50
  -2  12   4  119.49   11.20
   2 -12  -4  123.79   13.90
   2 -12  -4  121.39   11.20
  -2 -12   4  102.69   14.10
  -2 -12   4  122.19    9.20
   2  12  -3   95.29   11.80
  -2  12   3  102.39    9.00
   2 -12  -3  111.19   10.40
  -2 -12   3   86.09   11.80
   2 -12  -3  100.79   12.10
  -2 -12   3  107.69    6.90
   2  12  -2   43.90    9.60
  -2  12   2   28.60    3.60
  -2  12   2   42.80    6.00
  -2 -12   2   37.60    3.00
   2 -12  -2   40.60    8.70
  -2 -12   2   31.70    2.90
   2 -12  -2   27.50    7.00
  -2 -12   2   33.80    8.30
  -2  12   1  579.84   17.10
   2  12  -1  629.24   29.40
  -2 -12   1  573.44   10.90
  -2 -12   1  590.84   26.80
   2 -12  -1  636.64   20.20
   2 -12  -1  568.74   27.40
   2  12   0   22.00    7.00
  -2  12   0   27.40    4.60
   2  12   0   20.90    2.30
  -2  12   0   15.10    5.50
  -2 -12   0   20.60    2.00
   2 -12   0   26.50    5.10
  -2 -12   0   16.70    5.60
   2 -12   0   19.50    8.30
   2  12   1  750.52   32.10
  -2  12  -1  706.93   31.10
   2  12   1  737.23   21.60
  -2  12  -1  722.53   21.30
  -2 -12  -1  711.83   18.70
   2 -12   1  735.73   34.60
  -2 -12  -1  728.63   30.70
   2 -12   1  719.23   19.60
  -2  12  -2  274.47   18.60
   2  12   2  285.47   14.60
  -2  12  -2  266.97   13.00
   2  12   2  227.08   17.30
  -2 -12  -2  257.87   11.80
   2 -12   2  260.77   22.30
  -2 -12  -2  229.98   18.00
  -2  12  -3  111.09    9.10
  -2  12  -3  121.19   12.00
   2  12   3   94.59   11.30
   2 -12   3  110.69   16.80
  -2 -12  -3  117.19   13.60
  -2 -12  -3  115.89    8.80
  -2  12  -4  225.68   16.80
   2  12   4  212.98   17.30
  -2  12  -4  189.68   13.10
  -2 -12  -4  206.98   19.40
  -2 -12  -4  186.08   12.80
   2 -12   4  212.68   22.00
  -2  12  -5    0.70    3.40
  -2  12  -5    4.90    2.90
   2  12   5    2.60    3.20
  -2 -12  -5    9.10    5.30
  -2 -12  -5    6.00    3.60
   2 -12   5   10.80   17.00
   2  12   6    0.70    4.10
  -2  12  -6    4.50    3.60
  -2  12  -6    5.70    3.90
   2  12   6    9.80    6.70
  -2 -12  -6   11.20    5.60
   2 -12   6    7.60   11.00
   2  12   7    2.40    4.60
   2  12   7    3.20    5.00
  -2  12  -7    2.40    3.90
  -2  12  -7    8.40    5.20
  -2 -12  -7    7.60    4.90
   2 -12   7    6.40   11.30
   2  12   8    1.00    4.90
  -2  12  -8    6.60    3.30
   2  12   8   -1.40    5.10
  -2  12  -8   16.00    6.80
   2 -12   8   -3.30   10.40
  -2 -12  -8   -1.70    3.90
   2  12   9    1.00    7.80
  -2  12  -9    2.10    4.40
  -2  12  -9    5.10    7.10
   2  12   9   -3.90    4.90
  -2 -12  -9    0.00    4.10
   2 -12   9  -17.90    9.20
   2  13 -10   -5.70    5.40
  -2  13  10    8.80    7.60
  -2 -13  10   -3.00    4.40
  -2 -13  10    9.50    7.90
   2 -13 -10   12.40    7.00
   2  13  -9    1.20    4.60
  -2  13   9   -8.70    5.10
  -2  13   9    4.20    6.30
  -2 -13   9    5.50    5.30
   2 -13  -9   -1.90    5.30
  -2 -13   9    2.40    7.50
  -2  13   8   11.80    5.80
  -2  13   8    6.20    5.60
   2  13  -8    8.90    4.20
  -2 -13   8   21.40   10.10
  -2 -13   8    5.10    5.10
   2 -13  -8    5.30    5.80
   2  13  -7    2.10    5.60
  -2 -13   7    5.40    3.90
   2 -13  -7   -1.60    4.00
  -2 -13   7    3.20    6.90
   2 -13  -7   -0.10    5.10
  -2  13   6   -0.60    3.30
   2  13  -6    5.70    4.70
   2 -13  -6   -4.00    3.50
  -2 -13   6    7.40    8.10
  -2 -13   6   -0.30    3.00
   2 -13  -6   -0.30    3.80
  -2  13   5  161.78   14.00
   2  13  -5  187.88   17.80
  -2 -13   5  150.48   11.50
   2 -13  -5  157.78   14.50
  -2 -13   5  142.79   17.60
   2 -13  -5  180.18   17.60
   2  13  -4    6.70    4.00
  -2  13   4   11.50    5.70
  -2 -13   4    5.90    7.90
   2 -13  -4   15.00    5.90
  -2 -13   4    4.40    3.20
   2 -13  -4   10.90    5.30
  -2  13   3   33.30    6.60
   2  13  -3   29.40    7.50
  -2 -13   3   32.90    9.40
   2 -13  -3   33.20    7.50
   2 -13  -3   30.00    8.60
  -2 -13   3   37.20    4.30
  -2  13   2  120.49    7.70
  -2  13   2  111.89    6.70
   2  13  -2  125.39   13.50
  -2 -13   2  107.59    4.40
  -2 -13   2  114.09   12.80
  -2 -13   2  111.59    4.40
   2 -13  -2  110.89   11.40
   2 -13  -2  106.59   12.60
  -2  13   1  115.99    7.60
   2  13  -1  119.69   13.00
  -2  13   1  106.99   12.80
  -2  13   1  115.59    6.80
  -2 -13   1  102.39   11.40
   2 -13  -1  102.09   12.20
   2  13   0   90.09   11.10
   2  13   0   93.19    3.70
  -2  13   0   94.69    6.30
  -2  13   0  115.29   12.80
  -2 -13   0   94.09   10.70
   2 -13   0   92.89   13.10
  -2 -13   0   94.79    3.40
  -2  13  -1   42.80    9.40
   2  13   1   24.10    6.20
  -2  13  -1   38.10    4.40
   2  13   1   35.10    3.30
  -2 -13  -1   29.00    8.10
  -2 -13  -1   32.40    3.30
   2 -13   1   30.90   11.30
   2 -13   1   34.80    4.00
   2  13   2   40.90    9.40
  -2  13  -2   41.30    5.10
  -2  13  -2   43.40   10.00
   2  13   2   34.20    4.50
  -2 -13  -2   41.10    4.50
  -2 -13  -2   29.40    7.90
   2 -13   2   31.80   11.50
   2  13   3  143.59   14.20
  -2  13  -3  155.98   14.60
  -2  13  -3  154.78   10.60
   2 -13   3  149.09   19.40
  -2 -13  -3  158.78   10.30
  -2 -13  -3  133.49   15.00
  -2  13  -4  241.78   14.50
   2  13   4  234.38   18.80
  -2  13  -4  259.37   18.80
  -2 -13  -4  243.98   14.40
  -2 -13  -4  255.27   21.90
   2 -13   4  231.08   23.20
  -2  13  -5   40.40    7.60
  -2  13  -5   56.49   11.10
   2  13   5   58.49   11.80
   2 -13   5   44.50   15.60
  -2 -13  -5   54.99    9.50
   2  13   6    1.50    3.60
  -2  13  -6   -0.30    4.20
   2  13   6    4.20    6.60
  -2  13  -6   -3.60    3.10
   2 -13   6   10.30    9.20
  -2 -13  -6    5.40    4.40
   2  13   7   11.40    5.20
   2  13   7    4.30    7.10
  -2  13  -7   11.50    5.80
   2 -13   7   14.80   14.00
  -2 -13  -7   13.80    6.50
  -2  13  -8   14.70    5.00
   2  13   8    7.40    7.90
   2  13   8   -5.20    4.80
  -2  13  -8   -5.70    4.40
   2 -13   8    6.60   12.70
  -2 -13  -8    6.60    6.00
  -2  13  -9   -1.20    5.50
  -2  13  -9   18.20    7.10
   2  13   9  -10.70    5.50
   2  13   9    2.30    8.30
  -2 -13  -9   -7.30    4.50
   2 -13   9   -4.50    8.00
   2  14 -10    6.30    7.80
  -2  14  10    0.60    5.70
   2 -14 -10    8.70    6.80
  -2 -14  10   11.60    6.40
  -2 -14  10   18.20    9.90
  -2  14   9   -3.60    4.80
  -2  14   9    5.70    5.10
   2  14  -9    7.70    6.10
   2 -14  -9    5.40    5.40
  -2 -14   9   20.70    9.60
  -2 -14   9    4.40    3.30
  -2  14   8    6.50    4.80
  -2  14   8    5.30    6.60
   2  14  -8    2.30    4.80
   2 -14  -8    0.80    4.40
  -2 -14   8   18.30    8.30
  -2 -14   8   11.90    5.10
   2  14  -7    0.20    2.90
  -2  14   7   -8.70    4.00
  -2 -14   7    2.40    3.10
   2 -14  -7    0.00    5.80
   2 -14  -7   -2.40    4.20
  -2 -14   7    3.30    6.80
   2  14  -6   -2.50    3.10
  -2  14   6    6.50    5.50
  -2 -14   6   -7.10    4.40
  -2 -14   6    0.60    3.20
   2 -14  -6    9.70    7.10
   2 -14  -6   -2.90    3.80
  -2  14   5   83.39   10.00
   2  14  -5   77.59   14.60
  -2 -14   5   72.89    8.20
   2 -14  -5   54.49   12.30
  -2 -14   5   96.59   18.40
   2 -14  -5   81.19   10.80
  -2  14   4    0.20    3.50
   2  14  -4    1.70    3.00
   2 -14  -4    0.00    2.40
  -2 -14   4   -1.40    4.60
  -2 -14   4   -1.60    2.70
   2 -14  -4   -0.80    2.00
  -2 -14   4   -0.20    2.50
   2  14  -3   55.99   12.20
  -2  14   3   69.09    7.80
   2 -14  -3   52.19   10.70
   2 -14  -3   55.49    8.40
  -2 -14   3   58.09    4.70
  -2 -14   3   56.19   12.30
  -2 -14   3   49.40    4.30
  -2  14   2   26.20    4.30
   2  14  -2   18.20    5.60
  -2  14   2   27.20    4.90
  -2 -14   2   20.00    7.00
   2 -14  -2   27.00    8.30
   2  14  -1    2.10    3.40
  -2  14   1    1.10    1.50
  -2  14   1   -0.60    2.60
  -2  14   1    2.10    3.00
  -2 -14   1    0.50    3.30
   2 -14  -1   -1.10    3.00
  -2  14   0   23.80    7.40
   2  14   0   14.80    5.80
  -2  14   0   25.30    3.20
  -2 -14   0   34.00    9.40
   2 -14   0   14.70    7.90
  -2  14  -1    4.50    2.10
  -2  14  -1    2.30    3.00
   2  14   1    2.00    3.40
   2  14   1    7.90    1.60
  -2 -14  -1    5.00    1.70
   2 -14   1    4.60    2.50
   2 -14   1    0.70    6.10
  -2 -14  -1    0.30    2.40
   2  14   2   69.19   12.20
  -2  14  -2   67.79   11.70
  -2  14  -2   83.59    6.80
   2  14   2   83.19    6.30
  -2 -14  -2   85.79    6.30
   2 -14   2  108.09   20.80
  -2 -14  -2   77.89   10.90
   2  14   3   59.69   12.50
  -2  14  -3   54.09    6.30
  -2  14  -3   54.39   11.00
   2 -14   3   69.99   18.20
  -2 -14  -3   62.09   13.10
  -2 -14  -3   56.69    6.30
  -2  14  -4    5.80    3.00
  -2  14  -4   -2.20    2.60
   2  14   4   -0.80    2.70
  -2 -14  -4    3.30    3.60
  -2 -14  -4    5.60    3.90
   2 -14   4    0.00    7.50
  -2  14  -5   63.79   11.70
  -2  14  -5   44.90    7.90
   2  14   5   44.50   10.60
   2 -14   5   36.70   13.30
  -2 -14  -5   45.50    8.50
  -2 -14  -5   43.10   13.10
  -2  14  -6  169.28   13.80
  -2  14  -6  154.98   15.60
   2  14   6  158.08   16.00
  -2 -14  -6  151.88   13.10
  -2 -14  -6  149.39   19.50
   2 -14   6  161.58   28.20
   2  14   7   12.80    6.60
  -2  14  -7   18.10    5.80
   2  14   7   30.30   12.50
  -2  14  -7   11.40    5.60
   2 -14   7   12.50   12.40
  -2 -14  -7   10.90    5.00
   2  14   8   -4.90    4.80
  -2  14  -8    3.10    5.10
  -2  14  -8    5.40    5.10
   2  14   8   -5.00    4.00
   2 -14   8    4.80   11.60
  -2 -14  -8    4.70    4.40
  -2  15   9    3.90    5.80
  -2  15   9   -7.20    4.10
   2  15  -9   -5.30    4.50
  -2 -15   9   -2.50    4.50
  -2 -15   9    1.90    6.10
   2 -15  -9   10.40    7.30
   2  15  -8    0.60    5.50
  -2  15   8    1.70    5.70
  -2  15   8    3.20    5.20
  -2 -15   8    2.20    4.80
   2 -15  -8   -5.90    4.10
  -2 -15   8    1.00    5.30
  -2  15   7    3.50    5.60
   2  15  -7    4.10    4.30
   2 -15  -7   20.90    6.80
   2 -15  -7    8.30    4.00
  -2 -15   7    8.10    4.60
  -2 -15   7    5.40    6.70
  -2  15   6   16.20    6.10
   2  15  -6   18.70    7.40
  -2 -15   6   22.40    6.70
   2 -15  -6    9.60    6.40
   2 -15  -6   20.70    8.60
  -2  15   5    0.00    3.80
   2  15  -5   -2.20    2.60
   2 -15  -5    4.60    5.00
  -2 -15   5    2.20    5.60
   2 -15  -5   -2.30    2.50
  -2 -15   5    0.90    3.10
   2  15  -4  190.98   18.50
  -2  15   4  177.48   12.90
  -2 -15   4  186.98   19.40
  -2 -15   4  189.88   10.10
   2 -15  -4  190.78   15.90
   2 -15  -4  198.68   19.40
  -2 -15   4  182.48    9.80
  -2  15   3  361.56   17.50
   2  15  -3  390.56   26.30
  -2 -15   3  373.66   11.20
   2 -15  -3  375.76   21.70
  -2 -15   3  360.66   10.40
   2 -15  -3  375.86   26.00
  -2 -15   3  344.87   25.20
  -2  15   2   48.50   10.40
  -2  15   2   63.59    5.60
  -2  15   2   46.70    4.40
   2  15  -2   47.10   10.30
  -2 -15   2   53.49   12.10
   2 -15  -2   55.49   11.00
   2  15  -1    8.60    4.50
  -2  15   1   26.80    3.30
  -2  15   1   18.20    4.50
   2 -15  -1   14.40    6.50
  -2 -15   1   40.50   10.70
  -2  15   0   28.00    8.40
   2  15   0   29.50    7.30
  -2  15   0   24.20    3.10
   2 -15   0   35.30    3.80
   2 -15   0   37.70   11.20
  -2 -15   0   37.70   10.70
  -2  15  -1    5.30    1.90
   2  15   1    1.10    1.30
   2  15   1    2.20    2.50
  -2  15  -1   -2.70    2.20
   2 -15   1   -1.70    2.10
  -2 -15  -1   -1.40    2.20
  -2 -15  -1   -0.50    1.00
   2 -15   1   -1.20    6.80
  -2  15  -2  118.69   13.90
  -2  15  -2  103.39    7.10
   2  15   2  119.89   13.90
   2  15   2   99.89    6.80
  -2 -15  -2   93.29    6.40
  -2 -15  -2   89.39   12.20
   2 -15   2  111.19   22.30
   2 -15   2   98.09    7.40
   2  15   3   -1.40    2.60
  -2  15  -3    8.40    3.00
  -2  15  -3    4.90    4.20
  -2 -15  -3    5.20    3.20
  -2 -15  -3    4.70    4.10
   2 -15   3    3.80    7.20
  -2  15  -4   10.00    5.50
  -2  15  -4   15.40    4.20
   2  15   4    2.30    3.80
  -2 -15  -4    9.40    4.10
   2 -15   4   17.10   12.50
  -2  15  -5    0.20    1.90
  -2  15  -5    6.00    4.20
   2  15   5    4.60    4.30
   2 -15   5    2.30    8.40
  -2 -15  -5   -0.90    2.40
  -2 -15  -5    0.20    2.80
  -2  15  -6  151.08   12.80
   2  15   6  179.78   17.10
  -2 -15  -6  160.08   20.50
  -2 -15  -6  157.78   15.80
   2 -15   6  155.38   22.30
  -2  15  -7    6.10    4.10
   2  15   7   -7.50    4.00
   2  15   7    8.30    7.00
  -2  15  -7   -2.60    4.10
  -2 -15  -7    7.30    5.50
   2 -15   7   14.80   13.80
  -2  15  -8    8.60    4.90
  -2  15  -8    8.40    6.40
   2  15   8    2.10    7.40
  -2 -15  -8    7.40    6.50
   2 -15   8   21.90   15.30
  -2  16   9   -5.80    5.70
   2  16  -9   -2.00    5.80
  -2  16   9    2.90    5.60
   2 -16  -9    0.30    6.50
  -2 -16   9    2.00    6.40
  -2 -16   9    1.80    5.90
  -2  16   8   -3.90    4.80
  -2  16   8   -5.70    4.20
   2  16  -8   -7.80    4.40
   2 -16  -8    4.10    6.00
  -2 -16   8   -4.40    3.80
  -2 -16   8   10.60    6.10
  -2  16   7    6.60    5.20
   2  16  -7   -0.30    4.00
   2 -16  -7    8.60    6.70
  -2 -16   7   -4.20    4.00
  -2 -16   7    9.60    8.10
   2 -16  -7    0.30    3.80
   2  16  -6   10.00    5.60
  -2  16   6   12.80    5.80
  -2 -16   6   11.60    7.30
  -2 -16   6    6.90    4.40
   2 -16  -6    6.90    4.90
   2 -16  -6   10.10    8.10
   2  16  -5   26.30    8.60
  -2  16   5   20.00    6.30
  -2 -16   5   24.00    6.20
  -2 -16   5   33.10   14.00
   2 -16  -5   25.10    8.80
   2 -16  -5   17.50    7.80
   2  16  -4    1.00    3.40
  -2  16   4    2.70    3.20
  -2 -16   4    1.70    5.00
  -2 -16   4    0.20    2.40
   2 -16  -4    6.40    4.70
   2 -16  -4    2.00    2.60
  -2 -16   4   -2.90    2.50
  -2  16   3   40.40   10.70
  -2  16   3   54.69    6.50
   2  16  -3   42.20    9.70
  -2 -16   3   62.59   15.40
  -2 -16   3   46.50    2.80
   2 -16  -3   59.09    8.80
  -2 -16   3   50.39    2.50
  -2  16   2   21.50    3.90
   2  16  -2   19.50    7.90
  -2  16   2   28.80    9.50
  -2  16   2   24.40    3.80
  -2 -16   2   16.80    7.30
   2 -16  -2   24.80    8.30
  -2  16   1   72.69    5.30
   2  16  -1   69.69   12.70
  -2  16   1   51.39   10.70
  -2 -16   1   68.29   10.50
   2 -16  -1   66.29   13.60
  -2  16   0   22.70    3.70
  -2  16   0   14.70    5.30
   2  16   0   32.20    9.60
   2 -16   0   10.60    7.30
  -2 -16   0   14.30    5.80
   2 -16   0   28.50    3.00
   2  16   1  215.18    6.40
  -2  16  -1  211.28    9.40
  -2  16  -1  233.78   19.90
   2  16   1  223.28   19.50
  -2 -16  -1  203.18   17.70
   2 -16   1  217.28   21.90
  -2  16  -2    8.10    4.20
  -2  16  -2   12.00    3.30
   2  16   2   19.00    3.70
   2  16   2   12.80    6.50
   2 -16   2   13.80   10.10
  -2 -16  -2   15.60    7.30
   2 -16   2   18.20    3.00
  -2 -16  -2   14.30    3.20
  -2  16  -3   91.19    7.80
  -2  16  -3   93.39   12.30
   2  16   3   87.49   15.30
  -2 -16  -3   94.59    7.60
  -2 -16  -3  101.99   14.00
   2  16   4   -2.00    3.30
  -2  16  -4    8.00    4.50
  -2  16  -4    3.10    3.50
   2 -16   4    4.90    8.20
  -2 -16  -4   12.70    8.10
  -2 -16  -4    8.50    3.60
  -2  16  -5   11.30    4.80
   2  16   5    7.60    6.50
  -2  16  -5   10.80    5.20
  -2 -16  -5    3.60    4.50
  -2 -16  -5    8.70    3.80
   2 -16   5   15.30   12.80
  -2  16  -6   93.29   10.30
   2  16   6   68.49   12.30
  -2  16  -6  104.79   13.50
  -2 -16  -6  111.99   16.70
   2 -16   6  111.39   25.40
  -2 -16  -6   87.19   16.50
  -2  16  -7    5.40    5.50
   2  16   7    3.10    6.30
   2  16   7    4.80    7.90
  -2  16  -7    4.30    4.50
  -2 -16  -7    8.30    4.30
   2 -16   7   22.10   14.60
  -2  16  -8    7.30    5.40
  -2  16  -8   -7.60    6.30
   2  16   8   -0.40    6.80
  -2 -16  -8    4.10    5.70
  -2  17   9   -4.60    6.50
  -2  17   9    1.90    7.40
   2  17  -9   -5.00    5.40
   2 -17  -9   -6.20    5.60
  -2 -17   9    2.60    6.40
  -2 -17   9   30.60    9.90
   2  17  -8    2.70    5.50
  -2  17   8   -0.10    4.90
  -2  17   8   -8.00    4.50
  -2 -17   8    2.70    4.50
  -2 -17   8    4.60    4.90
   2 -17  -8   -2.90    4.30
   2  17  -7    2.10    4.00
  -2  17   7   -7.10    4.60
   2 -17  -7   -4.60    4.30
  -2 -17   7    7.20    5.00
  -2 -17   7    5.90    6.80
   2 -17  -7    5.90    5.90
  -2  17   6    7.40    5.00
   2  17  -6   26.50    9.70
   2 -17  -6   15.40    7.20
  -2 -17   6   18.80    6.20
  -2 -17   6   26.00   13.00
   2 -17  -6    5.50    5.70
   2  17  -5    4.60    5.00
  -2  17   5    4.60    4.60
   2 -17  -5    0.30    3.90
  -2 -17   5   11.90    8.00
   2 -17  -5    6.00    5.90
  -2  17   4    8.90    4.40
  -2  17   4   17.00    7.90
   2  17  -4    3.30    2.90
  -2 -17   4    5.80    2.50
  -2 -17   4    3.20    6.40
   2 -17  -4   14.40    6.40
  -2  17   3  219.68   11.50
   2  17  -3  234.18   21.30
  -2  17   3  217.88   21.20
  -2 -17   3  230.68   21.20
   2 -17  -3  205.68   17.10
  -2  17   2   -1.20    1.60
   2  17  -2    4.00    5.00
  -2  17   2   -2.10    2.10
  -2  17   2   -1.90    2.00
   2 -17  -2    1.30    4.30
  -2 -17   2    1.40    4.30
  -2  17   1   14.10    2.70
  -2  17   1   19.20    7.30
   2  17  -1    6.90    5.60
  -2  17   1   15.30    2.80
  -2 -17   1   10.20    6.40
   2 -17  -1   16.20    8.40
  -2  17   0  108.49    5.50
   2  17   0   96.59   16.40
  -2  17   0  102.59    5.00
  -2  17   0  103.29   13.90
  -2 -17   0   90.59   12.00
   2 -17   0  105.29   14.90
  -2  17  -1   65.99    4.70
  -2  17  -1   56.89   12.40
   2  17   1   64.59   12.90
  -2 -17  -1   56.99   13.50
   2 -17   1   49.30    4.80
   2 -17   1   73.89   16.20
  -2  17  -2   67.09   12.90
   2  17   2   59.59   11.30
   2  17   2   75.99    5.30
  -2  17  -2   66.69    5.50
  -2 -17  -2   63.79   13.40
   2 -17   2   67.49    5.80
   2 -17   2   76.89   17.90
  -2 -17  -2   75.99    5.40
  -2  17  -3   33.50    8.60
   2  17   3   12.80    5.60
  -2 -17  -3   28.30    9.30
  -2 -17  -3   28.60    5.50
   2 -17   3   20.00   12.20
  -2  17  -4    1.80    2.30
   2  17   4    0.90    3.40
  -2  17  -4    3.30    4.00
  -2 -17  -4    3.30    4.20
  -2 -17  -4   -0.50    2.20
   2 -17   4   -2.60    7.40
  -2  17  -5    4.80    3.70
   2  17   5    5.60    5.70
  -2  17  -5   13.30    6.90
  -2 -17  -5    7.10    4.10
   2 -17   5   14.70   11.50
  -2 -17  -5    5.70    5.60
   2  17   6    0.00    6.00
  -2  17  -6   13.20    4.90
  -2 -17  -6   19.50    9.40
  -2 -17  -6    8.10    8.50
   2 -17   6    1.70   10.10
   2  17   7   -4.10    6.20
   2  17   7    2.10    4.20
  -2  17  -7    8.70    5.70
  -2  17  -7    0.90    4.00
   2 -17   7   -2.80   10.70
  -2 -17  -7    2.90    4.90
   2  17   8   -2.80    6.20
  -2  17  -8   17.90    8.20
  -2  17  -8    1.70    7.00
   2  17   8   23.20   13.60
  -2 -17  -8   20.20    7.90
   2 -17   8   23.30   15.30
  -2  18   8    9.00    5.40
   2  18  -8    5.30    7.50
  -2 -18   8   15.00    9.90
  -2 -18   8    2.00    6.60
   2  18  -7   17.30    7.00
  -2  18   7    8.80    6.50
  -2 -18   7   28.80   10.70
   2 -18  -7   28.80   11.60
  -2 -18   7    6.90    4.40
  -2  18   6    1.80    4.30
   2  18  -6    4.70    5.20
  -2 -18   6    3.00    6.20
   2 -18  -6   -5.90    5.10
  -2 -18   6    2.90    4.00
   2  18  -5    4.00    4.60
  -2  18   5    2.30    4.70
  -2  18   5   10.80    5.30
   2 -18  -5   11.50    5.50
  -2 -18   5    2.00    5.30
  -2 -18   5    4.70    3.40
  -2  18   4    2.30    3.70
  -2  18   4   13.80    6.40
  -2 -18   4    8.60    2.40
  -2 -18   4   11.80    2.20
  -2 -18   4    3.20    5.10
   2 -18  -4   13.30    5.00
  -2  18   3   -1.30    2.70
  -2  18   3   -0.50    2.60
   2  18  -3   10.70    4.90
   2 -18  -3    0.10    3.00
  -2 -18   3   -4.30    3.70
  -2  18   2   75.79    5.50
  -2  18   2   59.89    5.30
  -2 -18   2   64.59   13.40
   2 -18  -2   83.39   11.50
   2  18  -1  106.39   14.00
  -2  18   1   87.09    5.00
  -2  18   1   97.99   17.00
  -2  18   1   96.69    4.90
  -2 -18   1   74.79   11.50
   2 -18  -1   85.59   12.90
  -2  18   0    1.40    3.50
  -2  18   0    0.10    1.00
  -2  18   0   -1.30    0.90
   2  18   0   -4.10    3.10
   2 -18   0   -0.30    3.60
  -2 -18   0   -0.10    2.60
  -2  18  -1   55.69   12.50
  -2  18  -1   56.99    3.70
   2  18   1   46.80   10.30
   2 -18   1   61.99    4.40
   2 -18   1   44.50   12.00
  -2  18  -2    8.60    4.50
   2  18   2   10.20    2.10
   2  18   2    3.40    4.70
  -2  18  -2    9.90    2.60
   2 -18   2    1.90    2.80
   2 -18   2    4.80    7.30
  -2 -18  -2   19.30    8.50
   2  18   3   10.80    5.90
  -2  18  -3   19.30    4.10
  -2  18  -3   17.50    7.90
   2 -18   3   11.00   10.80
  -2 -18  -3   10.30    6.10
   2  18   4   -1.00    4.40
  -2  18  -4    1.00    5.90
  -2  18  -4    5.50    3.00
  -2 -18  -4   -0.40    3.50
   2 -18   4    6.90    8.90
  -2 -18  -4    3.50    4.20
  -2  18  -5   23.90    6.10
   2  18   5   18.60    7.60
  -2  18  -5   11.30    7.20
  -2 -18  -5   17.20    7.90
   2 -18   5   25.60   13.20
  -2 -18  -5   11.50    5.60
  -2  18  -6    4.00    5.50
  -2  18  -6   10.70    5.40
   2  18   6    5.10    5.70
  -2 -18  -6    0.00    5.60
  -2 -18  -6   -8.80    3.80
   2 -18   6   12.50   11.70
  -2  18  -7   -4.10    5.30
   2  18   7   -2.80    4.70
  -2  18  -7   11.00    5.60
   2  18   7   -2.60    7.00
   2 -18   7   17.00   12.80
  -2 -18  -7    3.10    5.10
   2  19  -8    0.00    5.80
  -2  19   8    0.30    5.70
  -2  19   8   -3.80    5.80
   2 -19  -8    7.80   13.00
  -2 -19   8   37.90   12.20
  -2  19   7   -6.20    4.80
  -2  19   7    4.30    4.20
   2  19  -7   -6.50    5.10
   2 -19  -7    7.90    9.80
  -2 -19   7   -8.10    3.90
  -2 -19   7    9.80    9.90
   2  19  -6    8.20    4.80
  -2  19   6    3.20    5.30
  -2  19   6    2.30    5.00
   2 -19  -6   21.20    9.50
  -2 -19   6    1.80    4.60
  -2 -19   6   31.50   13.30
  -2  19   5   -3.70    3.60
   2  19  -5   -1.30    3.40
  -2  19   5    0.80    4.00
   2 -19  -5   -0.70    5.40
  -2 -19   5    5.10    6.50
  -2 -19   5   -1.40    2.50
  -2  19   4    5.60    3.70
   2  19  -4    3.10    4.60
  -2  19   4    7.20    5.90
  -2 -19   4   13.10    6.80
  -2  19   3   -1.10    4.30
   2  19  -3    2.80    4.20
  -2  19   3    9.00    2.80
  -2 -19   3    4.70    5.40
   2 -19  -3    3.20    4.60
  -2  19   2  129.29   17.50
   2  19  -2   73.39   13.90
  -2  19   2  115.79    6.20
  -2 -19   2  107.79   14.60
   2 -19  -2  108.79   13.60
   2  19  -1  285.67   24.80
  -2  19   1  249.68   23.20
  -2 -19   1  261.97   21.70
   2 -19  -1  258.57   22.00
  -2  19   0    3.50    3.90
   2  19   0   11.50    6.00
  -2 -19   0    3.80    3.90
  -2  19  -1    4.20    5.50
   2  19   1    6.20    5.80
   2 -19   1    9.60    6.60
  -2 -19  -1    3.60    4.10
  -2  19  -2   44.50   11.50
  -2  19  -2   42.70    3.80
   2  19   2   31.50    9.50
   2  19   2   36.00    3.30
   2  19   2   45.10    3.00
   2 -19   2   34.90   12.80
  -2 -19  -2   45.30   10.60
  -2  19  -3    8.30    2.80
   2  19   3    6.80    4.50
  -2  19  -3    2.20    3.90
  -2 -19  -3    2.80    4.30
   2 -19   3   15.70   10.50
  -2  19  -4   -0.60    2.70
  -2  19  -4    0.40    4.80
   2  19   4   -7.00    3.00
  -2 -19  -4   -2.40    4.10
  -2 -19  -4   -0.80    2.90
   2 -19   4   12.90   10.30
   2  19   5   -3.10    4.00
  -2  19  -5    1.40    3.40
  -2  19  -5   -1.60    4.00
  -2 -19  -5    4.20    5.40
   2 -19   5   23.20   14.20
  -2 -19  -5   -0.50    3.10
  -2  19  -6   -7.00    3.60
  -2  19  -6    1.40    4.50
  -2 -19  -6   -4.30    4.90
   2 -19   6    3.00    8.80
  -2 -19  -6    6.30    5.50
  -2  19  -7    2.40    6.20
  -2  19  -7    1.50    5.30
  -2 -19  -7   -3.60    5.20
   2 -19   7    3.30   10.40
  -2  20   8   -2.90    6.70
   2  20  -8   -6.50    4.90
  -2  20   8    2.50    8.00
   2 -20  -8   14.90   13.50
  -2 -20   8   -5.40    5.80
   2  20  -7    5.70    6.00
  -2  20   7   12.30    7.60
  -2  20   7    0.60    4.60
  -2 -20   7    6.60    9.80
   2 -20  -7   14.70    9.30
   2  20  -6    3.00    4.90
  -2  20   6   -6.60    4.60
  -2  20   6   -7.50    3.20
  -2 -20   6   10.10    7.80
   2 -20  -6    9.60    7.00
  -2 -20   6   -4.00    3.40
   2  20  -5    3.90    5.50
  -2  20   5   10.00    7.10
  -2  20   5    3.60    4.90
  -2 -20   5    4.60    2.40
   2 -20  -5    9.30    5.60
  -2 -20   5    3.40    4.90
  -2  20   4   -1.70    2.50
   2  20  -4    1.90    3.90
  -2  20   4   13.70    6.30
   2 -20  -4    4.60    5.40
  -2 -20   4    4.00    4.80
   2  20  -3   16.20    5.70
  -2  20   3    2.90    4.80
  -2  20   3   13.30    2.90
  -2 -20   3    7.20    5.40
   2 -20  -3    9.20    5.50
  -2  20   2   -3.10    1.60
   2  20  -2   -1.10    5.80
  -2  20   2   -0.50    3.70
  -2 -20   2   -1.00    4.40
   2 -20  -2    0.40    3.20
   2  20  -1   18.90    8.10
  -2  20   1   12.80    6.90
   2 -20  -1   11.30    6.30
  -2 -20   1   10.00    5.70
   2  20   0   14.20    6.40
  -2  20   0    6.40    4.80
  -2 -20   0   16.60    7.10
   2 -20   0   26.10    9.00
  -2  20  -1   82.09   16.40
   2  20   1   64.19   14.70
   2 -20   1   72.89   19.10
  -2 -20  -1   79.49   17.20
  -2  20  -2   35.70   10.70
   2  20   2   26.70    9.80
  -2  20  -2   21.20    2.00
  -2 -20  -2   18.10    6.60
   2 -20   2   21.10   10.00
   2 -20   2   23.40    3.20
   2  20   3   11.20    3.50
   2  20   3    2.10    5.10
  -2  20  -3   16.90    6.40
  -2  20  -3    3.00    2.70
   2 -20   3   13.00   11.60
  -2 -20  -3    9.30    6.90
  -2  20  -4   -2.00    2.90
   2  20   4    4.90    4.80
  -2  20  -4    6.20    5.30
  -2 -20  -4   -0.40    5.30
   2 -20   4   -5.10    8.00
   2  20   5   -8.90    4.50
  -2  20  -5    6.50    4.60
  -2  20  -5    6.40    5.60
   2 -20   5   -0.50   10.30
  -2 -20  -5   11.20    7.90
  -2 -20  -5   -0.50    3.20
   2  20   6   -3.00    4.70
  -2  20  -6   -1.30    4.20
  -2  20  -6   -4.20    5.20
  -2 -20  -6   -5.00    4.50
   2 -20   6   15.70    9.80
  -2  20  -7   18.00    7.10
   2  20   7   28.80   10.00
  -2  20  -7   23.00    7.90
   2 -20   7    7.80   11.10
  -2 -20  -7   -1.20    6.50
  -2  21   7    1.50    6.70
   2  21  -7   -7.60    4.70
  -2  21   7   -7.40    5.20
  -2 -21   7   27.40   10.70
   2 -21  -7   12.30   12.30
  -2 -21   7  -12.20    5.20
   2  21  -6    1.90    6.90
  -2  21   6    0.90    3.90
  -2 -21   6   11.70    6.10
   2 -21  -6   -1.60    6.70
  -2 -21   6   -3.10    3.00
  -2  21   5   13.40    7.70
   2  21  -5   12.60    4.40
  -2  21   5    2.10    4.30
   2 -21  -5    6.30    6.80
  -2 -21   5    8.50    8.70
  -2  21   4    2.90    2.30
   2  21  -4    0.40    3.60
  -2  21   4   -1.70    4.20
  -2 -21   4    1.40    5.10
   2 -21  -4    0.20    3.50
  -2  21   3    8.60    8.00
  -2  21   3   11.60    2.50
   2  21  -3    2.30    4.00
  -2 -21   3    7.40    6.10
   2 -21  -3    8.20    5.50
   2  21  -2    0.30    4.70
  -2  21   2   -0.20    4.70
   2 -21  -2   -1.30    3.10
  -2 -21   2    5.20    5.00
   2  21  -1   55.59   12.90
  -2  21   1   47.10   12.40
   2 -21  -1   86.49   17.90
  -2 -21   1   74.29   16.20
  -2  21   0   -0.20    5.30
   2  21   0    8.80    4.30
  -2 -21   0   -0.40    3.40
   2 -21   0    5.60    5.50
  -2  21  -1    3.30    3.90
   2  21   1    2.70    4.60
   2 -21   1    9.20    6.80
  -2 -21  -1    3.30    4.20
  -2  21  -2   -1.60    3.50
   2  21   2    7.80    5.50
  -2 -21  -2    0.50    2.70
   2 -21   2    1.80    4.00
  -2  21  -3   -5.40    3.00
   2  21   3    4.00    5.40
  -2 -21  -3    4.10    4.40
   2 -21   3    6.20    5.70
   2  21   4    5.40    5.00
   2  21   4    2.50    2.90
  -2  21  -4    0.30    5.70
  -2 -21  -4    2.50    4.20
   2 -21   4   13.70    9.70
  -2  21  -5    6.50    3.80
   2  21   5    9.70    3.40
   2  21   5    8.30    4.00
   2 -21   5   -0.60   10.10
  -2 -21  -5    4.70    5.40
  -2  21  -6   -2.10    6.50
  -2  21  -6    2.10    4.50
   2  21   6   -5.50    4.90
   2 -21   6    9.20   12.40
  -2 -21  -6   -0.10    4.50
  -2  22   7   22.50    9.60
  -2  22   7    4.30    5.90
   2  22  -7   11.80    8.20
   2 -22  -7   33.70   16.00
  -2 -22   7   36.20   11.80
   2  22  -6    2.30    7.30
  -2  22   6    6.10    6.40
  -2  22   6   -3.80    3.60
   2 -22  -6   10.40    8.40
  -2 -22   6    7.40    6.60
   2  22  -5   -3.60    4.50
  -2  22   5   -8.50    3.30
  -2  22   5    3.90    6.60
  -2 -22   5   -5.20    4.60
   2 -22  -5   -8.70    4.60
  -2  22   4    9.90    6.90
  -2  22   4   10.40    3.70
   2  22  -4   10.10    6.70
  -2 -22   4    5.90    5.20
   2 -22  -4    2.80    4.60
  -2  22   3   -2.80    4.50
   2  22  -3   11.40    7.00
  -2  22   3   21.50    2.80
  -2 -22   3    0.60    4.10
   2 -22  -3   11.40    5.30
  -2  22   2   15.30    8.50
   2  22  -2    7.00    6.40
  -2 -22   2   25.70   10.00
   2 -22  -2   15.60    6.70
  -2  22   1   -3.00    4.00
   2  22  -1   -4.90    2.70
   2 -22  -1    5.50    5.90
  -2 -22   1   -0.90    2.50
   2  22   0  171.98   21.00
  -2  22   0  151.58   19.70
  -2 -22   0  182.48   19.10
   2 -22   0  182.38   20.80
  -2  22  -1   41.90   12.50
   2  22   1   55.99   14.30
  -2 -22  -1   45.00   11.70
   2 -22   1   40.80   14.00
  -2  22  -2   -0.80    5.30
   2  22   2   -0.60    3.00
  -2 -22  -2   -0.30    3.10
   2 -22   2    6.20    5.90
   2  22   3    0.00    4.00
  -2  22  -3    0.40    4.30
   2 -22   3   12.50    9.20
  -2 -22  -3   -0.70    3.10
  -2  22  -4   -2.80    3.20
   2  22   4    3.30    3.80
  -2  22  -4    0.90    5.50
   2  22   4   -2.60    4.40
  -2 -22  -4    8.90    7.10
   2 -22   4    5.30    6.80
   2  22   5   -2.00    6.00
  -2  22  -5   -6.90    3.70
  -2  22  -5    6.30    6.40
   2 -22   5    8.70    8.80
  -2 -22  -5    5.30    5.50
  -2  22  -6    0.30    6.20
   2  22   6   12.50    6.60
   2 -22   6   10.50   10.20
  -2 -22  -6    1.60    4.40
  -2  23   6   -6.90    4.70
  -2  23   6    4.80    6.40
   2  23  -6    5.10    6.10
   2 -23  -6   11.20    9.50
  -2 -23   6    9.20    6.80
  -2  23   5   -6.00    2.90
   2  23  -5    4.60    4.50
  -2  23   5   -3.00    3.30
   2 -23  -5    7.60    7.30
  -2 -23   5    3.50    5.10
  -2  23   4   -3.30    3.60
  -2  23   4   10.90    2.70
   2  23  -4   12.40    6.70
   2 -23  -4    5.50    5.40
  -2 -23   4    6.20    6.60
  -2  23   3   -0.10    4.80
   2  23  -3    8.30    4.60
   2 -23  -3    2.80    2.10
  -2 -23   3    1.90    5.10
  -2  23   2   10.10    7.90
   2  23  -2   13.30    6.90
   2 -23  -2   19.60    7.50
  -2 -23   2   29.60   10.70
   2  23  -1   14.00    6.90
  -2  23   1   11.20    6.90
   2 -23  -1   23.40   10.50
  -2 -23   1    6.60    4.60
  -2  23   0   -2.30    4.90
   2  23   0    5.60    5.70
   2 -23   0   -2.00    4.30
  -2 -23   0    0.20    3.90
   2  23   1   16.60    8.00
  -2  23  -1   28.40   10.10
   2 -23   1   39.60   12.60
  -2 -23  -1   27.60    8.60
   2  23   2   -4.60    4.80
  -2  23  -2    3.20    6.20
  -2 -23  -2    3.70    3.60
   2 -23   2    1.70    4.80
  -2  23  -3    3.30    3.80
   2  23   3    3.40    4.90
  -2 -23  -3   -5.10    3.80
   2 -23   3    3.50    6.00
  -2  23  -4   -8.90    3.60
   2  23   4    1.30    5.60
   2 -23   4    5.10    8.60
  -2 -23  -4   13.30    7.90
   2  23   5   -1.70    5.20
   2  23   5   -4.90    6.60
  -2  23  -5   -8.20    5.20
  -2 -23  -5   -4.10    6.30
   2 -23   5    6.40    8.80
  -2  24   6  -11.30    4.40
   2  24  -6   -5.90    5.30
  -2 -24   6    4.70    5.10
   2 -24  -6    3.40    9.80
   2  24  -5    6.70    6.20
   2 -24  -5   12.90    9.10
  -2 -24   5   12.00    7.40
  -2  24   4   -6.20    3.50
   2  24  -4    8.50    6.00
  -2 -24   4    4.30    5.50
   2 -24  -4    7.20    7.70
  -2  24   3   12.30    7.00
   2  24  -3    6.20    6.00
  -2 -24   3    6.10    4.90
   2 -24  -3    0.90    3.90
   2  24  -2    8.70    7.30
  -2  24   2    6.60    6.10
   2 -24  -2   12.40    5.00
  -2 -24   2    8.30    6.00
  -2  24   1   24.20    9.50
   2  24  -1   40.30   12.60
  -2 -24   1   27.60    8.90
   2 -24  -1   23.70    8.00
  -2  24   0   -0.80    4.10
   2  24   0    4.90    5.20
   2 -24   0    8.00    6.40
  -2 -24   0    5.30    5.30
   2  24   1    2.10    6.10
  -2  24  -1    5.40    6.40
   2 -24   1    3.60    6.30
   2  24   2   10.40    7.10
  -2  24  -2   18.30    6.00
   2 -24   2   18.10   10.60
  -2 -24  -2    9.80    6.30
   2  24   3   12.70    6.50
  -2  24  -3   12.30    7.00
  -2 -24  -3    8.90    7.60
   2 -24   3    0.40    8.30
  -2  24  -4    0.20    5.10
   2  24   4    4.00    6.60
   2 -24   4    5.90    7.30
  -2 -24  -4    4.20    5.80
  -2  24  -5   -2.00    5.90
   2  24   5   -8.70    4.80
  -2 -24  -5   22.70   10.50
   2 -24   5    2.00    7.10
  -2  25   5    3.60    5.40
   2  25  -5   -4.60    6.70
   2 -25  -5    8.20    7.70
  -2 -25   5   13.90    8.50
   2  25  -4   -3.40    4.10
  -2  25   4    6.90    8.60
  -2 -25   4    2.50    6.40
   2 -25  -4    2.90    5.80
  -2  25   3    4.00    8.20
   2  25  -3   -5.60    5.00
  -2 -25   3    0.80    3.40
   2 -25  -3    4.50    5.00
   2  25  -2   19.10    7.50
  -2  25   2   20.90   10.90
   2 -25  -2   14.90    8.40
  -2 -25   2   17.60    9.80
  -2  25   1    6.10    4.70
   2  25  -1   -1.00    4.40
   2 -25  -1   12.30    6.30
  -2 -25   1   10.20    7.30
   2  25   0    4.00    5.50
  -2  25   0   -1.50    5.50
  -2 -25   0    1.60    3.50
   2 -25   0    5.40    5.90
   2  25   1   -8.10    4.30
   2 -25   1   10.70    6.60
  -2 -25  -1    4.00    4.60
  -2  25  -2   -0.70    4.30
   2  25   2   10.50    5.80
   2 -25   2    2.80    4.90
  -2 -25  -2    6.10    5.60
  -2  25  -3    2.20    5.90
   2  25   3   -6.60    4.10
  -2 -25  -3   -4.00    4.30
   2  25   4    6.20    7.50
  -2  25  -4    2.10    6.10
   2 -25   4    6.00    8.60
  -2 -25  -4    4.80    5.70
  -2  26   4   -5.80    5.70
   2  26  -4    4.70    5.60
   2 -26  -4   -1.90    5.20
  -2 -26   4    7.50    6.50
  -2  26   3    9.20    9.70
   2  26  -3   -7.90    5.40
   2 -26  -3    7.60    6.20
  -2  26   2   15.90    8.50
   2  26  -2   17.00    9.90
  -2 -26   2   35.70   13.50
   2 -26  -2   41.00   13.70
   2  26  -1    6.60    7.00
  -2  26   1    7.30    6.40
  -2 -26   1   -0.70    4.70
   2 -26  -1    4.50    4.40
   2  26   0   13.40    8.50
  -2  26   0   -3.20    5.00
   2 -26   0   17.10    8.10
  -2 -26   0   13.50    6.50
   2  26   1   -1.40    4.40
  -2  26  -1    0.80    5.30
   2 -26   1   10.90    8.20
  -2 -26  -1   -4.70    2.90
  -2  26  -2    5.20    6.80
   2  26   2   -5.20    5.30
   2 -26   2    9.00   10.10
  -2 -26  -2   11.70   10.70
  -2  26  -3   13.60    7.40
   2  26   3    6.80    9.80
  -2 -26  -3    4.90    7.40
   2 -26   3   13.60    8.50
   2  27  -3    0.20    6.10
  -2  27   3    7.20    7.80
  -2 -27   3    8.80    6.60
  -2  27   2   -1.40    6.00
   2  27  -2    2.50    6.10
   2 -27  -2   12.60    9.20
  -2 -27   2   10.90    6.80
  -2  27   1    5.50    6.90
   2  27  -1    6.90    6.70
  -2 -27   1   -0.10    4.40
   2 -27  -1    0.00    3.80
   2  27   0   -5.10    5.40
  -2  27   0    3.40    4.60
   2 -27   0    3.10    8.70
  -2 -27   0    5.50    6.90
  -2  27  -1   -1.90    4.20
   2  27   1    4.80    7.30
  -2 -27  -1    1.40    4.40
   2 -27   1   -3.00    4.20
  -2  27  -2    1.30    7.40
   2  27   2    0.00    6.90
   2 -27   2   15.60    8.80
  -2 -27  -2   12.90    7.60
   2  28  -1    6.70    6.90
  -2  28   1   -2.30    6.40
  -2 -28   1    8.20    5.40
   2 -28  -1    8.80    6.50
  -2  28   0    5.90    6.40
   2  28   0    1.80    7.00
  -2 -28   0    4.50    6.50
   2 -28   0    6.10    5.70
  -3   0  11   -4.70    9.20
   3   0 -11   -0.90    5.10
   3   0 -10   13.40    6.30
  -3   0  10    9.10    8.80
  -3   0  10   27.90   10.20
  -3   0   9    4.80    6.70
  -3   0   9   -2.50    3.40
   3   0  -9   -4.90    3.90
  -3   0   8    3.20    4.10
  -3   0   8    9.30    6.90
   3   0  -8    5.50    4.70
  -3   0   7   -2.00    4.60
   3   0  -7   -0.90    2.80
  -3   0   7   -3.40    4.40
  -3   0   6   89.19   10.80
  -3   0   6  103.69    8.00
   3   0  -6   98.49   11.30
  -3   0   6  103.49    8.90
   3   0  -5    0.30    1.90
  -3   0   5    0.20    1.40
  -3   0   5   -2.70    2.70
  -3   0   5    0.40    3.10
   3   0  -4   -1.30    2.00
  -3   0   4    3.90    3.40
   3   0  -3   -1.70    1.50
  -3   0   3    5.00    3.20
  -3   0   2  318.17   13.00
   3   0  -2  323.37   13.60
  -3   0   2  312.57   14.80
   3   0  -2  312.17    8.50
   3   0  -2  310.17   15.10
   3   0  -1    3.50    2.10
   3   0  -1    0.10    1.30
  -3   0   1    0.20    2.00
   3   0  -1   -0.20    1.30
   3   0  -1    1.60    1.40
   3   0   0  490.85   15.40
  -3   0   0  486.75   15.30
  -3   0   0  491.55   17.20
   3   0   0  497.55   16.40
   3   0   0  475.25   18.30
   3   0   1    1.00    0.80
  -3   0  -1    1.80    1.80
   3   0   1    0.70    2.10
  -3   0  -1    1.00    0.80
  -3   0  -1   -1.20    1.30
  -3   0  -2 1421.06   39.20
   3   0   2 1430.66   44.30
  -3   0  -3    2.80    2.60
   3   0   3   -1.00    2.50
   3   0   4  363.76   24.30
  -3   0  -4  316.27   19.00
  -3   0  -5   -2.10    2.50
   3   0   5    2.00    5.00
   3   0   6  146.19   17.70
  -3   0  -6  166.98   15.30
  -3   0  -7   -1.10    2.70
   3   0   7    3.90    6.00
  -3   0  -8   40.50   10.90
   3   0   8   35.10   14.20
  -3   0  -9    2.80    5.90
   3   0   9  -14.60    7.30
   3   1 -11   -0.20    5.80
   3  -1 -11   -4.80    5.00
  -3  -1  11  -16.80    6.90
  -3  -1  11   -2.30    6.10
  -3   1  10    2.20    5.00
  -3   1  10   -8.40    6.80
   3   1 -10   10.00    5.40
  -3  -1  10   -8.20    6.90
  -3  -1  10    2.40    4.40
   3  -1 -10    5.50    5.20
  -3   1   9   -0.80    6.90
  -3   1   9   -1.10    4.80
   3   1  -9    3.00    5.60
   3  -1  -9   -3.70    4.40
  -3  -1   9   -1.20    4.10
  -3  -1   9   -3.00    6.70
  -3   1   8    8.90    6.10
  -3   1   8   13.20    6.60
   3   1  -8    8.70    5.00
  -3  -1   8   26.80    8.60
   3  -1  -8   15.50    6.10
  -3  -1   8    8.60    4.70
  -3   1   7   74.39    9.30
   3   1  -7   79.19   13.40
  -3   1   7   56.69   11.20
  -3  -1   7   67.39   13.00
  -3  -1   7   75.19   10.00
   3  -1  -7   75.79   12.60
  -3   1   6   94.49    8.40
   3   1  -6   71.49    7.20
  -3   1   6   78.09    6.80
  -3   1   6   78.39   10.00
   3   1  -6  103.99   11.50
  -3  -1   6   87.39    9.00
   3  -1  -6   81.09   10.50
  -3  -1   6   80.79   10.50
  -3   1   5   53.09    5.40
   3   1  -5   63.49   10.80
  -3   1   5   44.90    8.50
  -3   1   5   51.59    4.50
   3   1  -5   51.89    5.30
  -3  -1   5   54.59    6.40
   3  -1  -5   37.60    7.10
  -3  -1   5   47.90    9.60
   3   1  -4  268.77   16.70
   3   1  -4  274.77   10.10
  -3   1   4  271.97   15.50
  -3  -1   4  279.97   10.20
  -3  -1   4  267.17   15.20
   3  -1  -4  285.37   17.10
  -3   1   3  969.70   29.00
   3   1  -3 1019.20   32.40
   3  -1  -3  993.30   32.10
  -3  -1   3 1010.20   19.10
  -3  -1   3 1001.50   28.90
  -3   1   2    7.80    2.30
   3   1  -2   10.20    3.40
   3   1  -2    7.90    2.00
  -3   1   2    6.60    3.40
   3   1  -2    9.40    3.60
  -3  -1   2    8.70    3.10
  -3  -1   2   10.10    2.20
   3  -1  -2   10.20    3.50
   3  -1  -2    6.60    2.70
  -3  -1   2    8.00    2.90
   3   1  -1   37.90    4.80
   3   1  -1   40.40    4.40
  -3   1   1   34.10    3.80
   3   1  -1   42.90    4.00
  -3   1   1   40.30    4.60
  -3  -1   1   38.10    5.20
   3  -1  -1   41.50    5.00
   3  -1  -1   35.90    4.30
   3  -1  -1   42.50    4.20
  -3  -1   1   42.00    4.80
   3   1   0   32.10    6.30
  -3   1   0   30.10    3.70
   3   1   0   36.00    5.10
  -3   1   0   36.90    5.90
   3   1   0   31.00    4.10
   3   1   0   40.40    4.30
   3  -1   0   38.80    5.10
   3  -1   0   28.90    3.80
  -3  -1   0   36.00    4.70
   3  -1   0   34.40    4.00
  -3  -1   0   35.60    4.00
  -3   1  -1  281.17   15.50
   3   1   1  305.57   16.60
  -3   1  -1  310.07    9.70
   3   1   1  310.47    9.90
  -3   1  -1  315.87   14.90
   3   1   1  328.17   16.90
  -3  -1  -1  308.87    9.90
   3  -1   1  316.27    9.80
  -3  -1  -1  320.57   14.90
   3  -1   1  330.77   17.00
   3   1   2   52.39   10.20
  -3   1  -2   55.29    6.80
   3  -1   2   49.50    7.50
  -3  -1  -2   46.40    6.10
   3   1   3   64.59   12.90
  -3   1  -3   66.19    8.10
   3  -1   3   68.69    9.90
  -3  -1  -3   61.89    7.60
  -3   1  -4  110.19   10.90
   3   1   4  117.69   14.00
   3  -1   4   89.59   12.40
  -3  -1  -4  103.99   10.60
   3   1   5  226.68   20.80
  -3   1  -5  219.88   16.70
   3  -1   5  242.58   21.40
  -3  -1  -5  204.48   16.20
  -3   1  -6   28.30    8.50
   3   1   6   15.50    7.00
  -3  -1  -6   20.50    7.30
   3  -1   6   44.40   13.60
   3   1   7   58.29   16.50
  -3   1  -7   51.49   11.40
  -3  -1  -7   70.39   13.90
   3  -1   7   62.39   17.70
  -3   1  -8    2.40    5.30
   3   1   8    5.70    8.80
   3  -1   8    0.00    7.00
  -3  -1  -8    7.20    6.40
  -3   1  -9    5.90    6.40
   3   1   9    9.80    8.20
  -3  -1  -9    7.80    4.90
   3  -1   9   -0.20   10.30
  -3   2  11   12.30   14.80
   3   2 -11    3.60    6.40
  -3  -2  11  -13.20    7.20
   3  -2 -11   -4.30    5.60
  -3  -2  11    4.00    6.90
  -3   2  10    6.50    6.10
   3   2 -10   -0.30    4.50
  -3  -2  10    1.40    5.50
   3  -2 -10   -0.30    4.90
  -3  -2  10   -1.40    7.20
  -3   2   9   24.00    9.50
   3   2  -9   17.90    7.40
  -3   2   9   16.00    8.10
  -3  -2   9   41.70   11.80
   3  -2  -9   23.40    8.50
  -3  -2   9   29.60   10.20
  -3   2   8   12.70    6.80
   3   2  -8   25.70    8.50
  -3   2   8    8.10    6.20
  -3  -2   8    3.90    4.60
  -3  -2   8   13.30    7.20
   3  -2  -8   15.10    6.40
   3   2  -7    2.00    2.60
  -3   2   7    4.30    4.60
  -3   2   7    3.40    4.90
  -3  -2   7    8.20    5.00
   3  -2  -7    3.90    3.40
  -3   2   6   39.70    6.10
   3   2  -6   37.80    5.40
  -3   2   6   47.40    5.00
  -3   2   6   39.70    9.00
   3   2  -6   31.70    7.60
   3  -2  -6   48.60   10.20
  -3  -2   6   51.59    9.20
  -3  -2   6   36.20    9.00
  -3   2   5    4.20    1.80
   3   2  -5    3.50    2.70
  -3   2   5    6.90    3.10
  -3   2   5    3.50    4.20
   3  -2  -5    4.20    3.00
  -3  -2   5    1.80    4.30
  -3  -2   5    1.50    3.80
   3   2  -4  398.86   13.50
  -3   2   4  414.16   19.30
   3   2  -4  366.96   20.00
  -3  -2   4  375.36   18.20
   3  -2  -4  389.76   20.60
  -3  -2   4  388.96   13.90
   3   2  -3   29.90    3.50
  -3   2   3   28.90    6.00
   3   2  -3   18.30    4.30
   3  -2  -3   33.40    6.60
  -3  -2   3   32.00    3.10
  -3  -2   3   37.00    6.70
   3   2  -2  149.29   10.50
  -3   2   2  136.39    9.60
   3   2  -2  150.98    7.20
   3   2  -2  154.78    9.10
  -3   2   2  145.99    5.30
  -3   2   2  155.68    9.10
   3  -2  -2  135.89    8.80
  -3  -2   2  143.29    6.60
  -3  -2   2  133.49    8.20
   3  -2  -2  149.19   10.50
   3   2  -1  887.91   25.90
   3   2  -1  874.61   22.10
  -3   2   1  872.31   25.30
  -3   2   1  884.11   23.40
   3   2  -1  879.61   22.50
  -3   2   1  874.81   22.70
   3  -2  -1  872.61   22.90
  -3  -2   1  874.81   25.40
   3  -2  -1  879.51   25.60
   3  -2  -1  871.01   21.70
  -3  -2   1  893.81   23.20
  -3  -2   1  905.41   23.70
  -3   2   0  177.58    8.90
  -3   2   0  182.48   13.00
   3   2   0  169.18    8.90
   3   2   0  174.18   10.30
  -3   2   0  179.38   10.00
   3   2   0  193.78    9.40
   3  -2   0  176.88    9.20
   3  -2   0  176.18    9.00
   3  -2   0  185.38   10.80
  -3  -2   0  176.88    9.80
  -3  -2   0  174.58    9.00
  -3  -2   0  179.18   11.00
   3   2   1  340.27   18.00
  -3   2  -1  339.17   20.60
  -3   2  -1  351.16   11.10
   3   2   1  349.87   11.40
  -3   2  -1  356.66   15.80
   3  -2   1  357.56   11.40
  -3  -2  -1  324.37   11.10
  -3  -2  -1  310.47   14.80
   3  -2   1  340.67   17.20
  -3   2  -2   55.29    6.60
   3   2   2   60.39   11.50
  -3  -2  -2   53.29    8.50
   3  -2   2   55.39    8.20
  -3   2  -3  153.38   12.20
   3   2   3  162.08   14.90
  -3  -2  -3  159.98   12.40
   3  -2   3  170.78   15.10
  -3   2  -4    5.00    3.10
   3   2   4    3.40    3.70
   3  -2   4    3.10    5.20
  -3  -2  -4   13.80    5.10
  -3   2  -5  253.87   17.80
   3   2   5  251.37   22.10
   3  -2   5  263.17   21.90
  -3  -2  -5  258.37   18.20
   3   2   6    0.90    3.90
  -3   2  -6    3.20    3.50
   3  -2   6    5.70    7.10
  -3  -2  -6   -0.20    2.60
   3   2   7    7.60    6.40
  -3   2  -7    6.80    6.00
   3  -2   7    7.10    7.50
  -3   2  -8    8.30    6.50
   3   2   8    2.50    7.20
  -3  -2  -8    0.10    4.50
   3  -2   8   15.40   11.30
   3   2   9   -4.00    6.60
  -3   2  -9   -1.70    4.40
   3  -2   9   -5.40    9.70
  -3  -2  -9    0.40    5.60
  -3   3  11    6.90    9.80
   3   3 -11   -1.00    5.50
   3  -3 -11    6.70    7.30
  -3  -3  11   17.80   10.00
  -3   3  10   15.40    6.40
   3   3 -10    3.50    4.50
   3  -3 -10    7.30    5.40
  -3  -3  10   -6.00    6.80
  -3  -3  10    4.00    5.20
  -3   3   9    0.90    4.40
  -3   3   9   -1.20    6.20
   3   3  -9    2.10    3.40
   3  -3  -9   -5.80    2.90
  -3  -3   9    4.30    5.30
  -3  -3   9   -2.00    6.90
   3   3  -8   38.90    9.60
  -3   3   8   47.50   11.60
  -3   3   8   56.89   10.80
  -3  -3   8   40.90    9.80
   3  -3  -8   49.50   11.10
  -3  -3   8   45.20   11.00
   3   3  -7   12.90    6.20
  -3   3   7   17.80    6.00
  -3   3   7   16.90    6.90
  -3  -3   7   15.90    7.10
  -3  -3   7   26.50    8.40
   3  -3  -7   15.40    6.30
  -3   3   6   -3.80    1.80
   3   3  -6   -0.70    2.80
  -3   3   6    4.20    3.40
  -3   3   6    0.10    1.40
  -3  -3   6   -1.10    3.50
  -3  -3   6   -0.20    4.90
   3  -3  -6   -0.70    1.90
   3   3  -5  237.88   17.00
   3   3  -5  215.98   12.10
  -3   3   5  226.98   10.20
  -3   3   5  216.68   15.10
  -3   3   5  216.48    8.70
  -3  -3   5  214.18   12.60
  -3  -3   5  222.18   15.10
   3  -3  -5  224.38   16.70
  -3   3   4 1015.00   21.30
   3   3  -4 1081.09   36.30
   3   3  -4 1031.60   26.00
  -3   3   4 1021.30   32.80
   3  -3  -4 1080.19   36.50
  -3  -3   4 1045.20   27.40
  -3  -3   4  990.20   31.50
  -3   3   3   66.09    7.10
   3   3  -3   71.09    8.10
   3   3  -3   81.39    6.00
  -3  -3   3   73.99    5.40
   3  -3  -3   85.89    8.90
  -3  -3   3   80.09    7.30
   3   3  -2   -0.60    1.10
  -3   3   2    3.70    2.10
  -3   3   2    3.90    1.80
   3   3  -2    1.40    1.80
  -3   3   2    3.20    2.80
   3   3  -2    2.20    2.30
   3  -3  -2    2.90    1.90
   3  -3  -2    1.90    1.90
  -3  -3   2    1.30    1.40
  -3  -3   2    3.70    2.60
   3  -3  -2    3.00    2.10
  -3  -3   2    2.40    1.70
  -3   3   1   23.20    4.70
   3   3  -1   26.80    4.50
  -3   3   1   28.00    5.00
  -3   3   1   26.20    4.70
   3   3  -1   18.50    4.20
   3  -3  -1   13.70    3.30
  -3  -3   1   25.30    4.90
  -3  -3   1   21.90    4.20
   3  -3  -1   28.10    4.70
  -3  -3   1   27.90    4.90
   3  -3  -1   34.30    5.30
  -3   3   0  266.37   12.50
   3   3   0  288.67   13.50
   3   3   0  275.27   12.30
   3   3   0  286.27   11.70
  -3   3   0  286.27   12.10
  -3   3   0  274.37   13.70
  -3  -3   0  300.87   12.80
  -3  -3   0  279.47   14.20
   3  -3   0  311.57   14.10
   3  -3   0  276.37   11.80
   3  -3   0  285.67   12.40
  -3   3  -1  391.56   12.90
  -3   3  -1  374.36   16.50
   3   3   1  390.16   13.30
   3  -3   1  398.36   18.80
  -3  -3  -1  387.26   13.30
  -3  -3  -1  385.66   16.40
  -3  -3  -1  407.96   19.80
   3  -3   1  396.76   13.20
  -3   3  -2   64.89    3.90
   3   3   2   40.00    8.20
   3   3   2   63.59    4.40
   3   3   2   64.29    4.30
  -3   3  -2   63.49    4.00
  -3   3  -2   68.79    7.60
  -3  -3  -2   70.39    7.50
   3  -3   2   77.19    9.80
   3   3   3  223.68   17.80
  -3   3  -3  209.68   14.30
   3  -3   3  213.98   16.90
  -3  -3  -3  219.78   14.40
   3   3   4    5.20    4.50
  -3   3  -4    6.20    4.20
  -3  -3  -4    5.20    3.70
   3  -3   4    2.50    4.50
  -3   3  -5    2.80    3.60
   3   3   5   -1.90    3.70
  -3  -3  -5   -1.00    2.30
   3  -3   5    9.90    5.90
  -3   3  -6    1.90    4.20
   3   3   6    5.60    7.40
  -3  -3  -6   -0.90    3.30
   3  -3   6   -3.40    5.30
  -3   3  -7   16.40    6.70
   3   3   7    6.90    6.00
   3  -3   7    9.00    9.60
  -3  -3  -7   13.30    5.30
  -3   3  -8    8.90    5.70
   3   3   8    1.30    7.90
  -3  -3  -8    0.00    3.40
   3  -3   8   15.30   11.70
   3   3   9  -17.20    8.20
  -3   3  -9   -2.20    5.10
   3  -3   9   -9.10   10.00
  -3  -3  -9    0.70    3.70
  -3   4  11   -2.40    4.90
   3   4 -11   -1.50    5.50
   3  -4 -11   -1.20    4.60
  -3  -4  11    3.70    5.80
  -3  -4  11   10.40    9.00
  -3   4  10   -1.50    4.00
   3   4 -10   13.80    6.30
  -3  -4  10   -1.40    6.20
   3  -4 -10    6.30    6.10
  -3  -4  10    8.30    7.80
  -3   4   9   23.40    9.50
  -3   4   9    3.10    6.90
  -3  -4   9   16.20    8.70
  -3  -4   9    8.70    6.40
   3  -4  -9   13.30   10.50
   3   4  -8   25.40    7.90
  -3   4   8   23.20    8.30
  -3   4   8   24.30    7.70
  -3  -4   8   33.00   10.00
   3  -4  -8   26.50    8.40
  -3  -4   8   27.20    9.20
  -3   4   7    4.40    4.40
  -3   4   7   12.80    6.10
   3   4  -7    6.60    3.90
   3  -4  -7   10.10    4.50
  -3  -4   7   15.80    7.50
  -3  -4   7   15.30    7.00
   3   4  -6    4.40    3.20
  -3   4   6    1.40    1.40
  -3   4   6    1.30    2.70
  -3   4   6   -0.70    2.70
  -3  -4   6    2.90    4.20
  -3  -4   6   -0.10    5.00
   3  -4  -6    0.50    2.10
  -3   4   5   19.00    6.40
   3   4  -5   32.90    6.60
   3   4  -5   15.50    5.40
  -3   4   5   13.70    3.10
  -3   4   5   16.90    3.80
  -3  -4   5   17.30    6.40
  -3  -4   5   15.60    6.20
   3  -4  -5   13.40    4.60
  -3   4   4  100.89    5.80
  -3   4   4  103.09    6.00
   3   4  -4   81.49   11.50
   3   4  -4  109.19   10.90
  -3   4   4   97.19    9.60
   3  -4  -4  115.09   11.10
  -3  -4   4  102.29    9.40
  -3  -4   4   98.89    8.30
   3   4  -3    1.00    2.40
   3   4  -3    0.40    2.40
  -3   4   3   -2.30    2.00
  -3   4   3   -0.30    1.70
  -3  -4   3   -0.60    1.50
  -3  -4   3   -1.10    2.10
   3  -4  -3   -1.00    0.60
   3  -4  -3   -1.20    2.60
  -3   4   2  108.09    6.10
   3   4  -2  103.59    7.50
  -3   4   2  105.79    7.70
   3   4  -2  112.99    9.50
   3   4  -2  108.79    7.60
   3  -4  -2  112.89    6.70
  -3  -4   2  105.59    6.70
  -3  -4   2  123.19    7.50
   3  -4  -2  100.79    7.80
   3  -4  -2  110.69    9.30
  -3   4   1  538.35   17.60
   3   4  -1  577.84   21.10
  -3   4   1  582.94   18.20
  -3   4   1  561.94   20.30
   3   4  -1  566.44   16.60
  -3  -4   1  573.34   17.30
   3  -4  -1  569.44   17.50
  -3  -4   1  581.14   20.80
   3  -4  -1  567.14   17.60
  -3  -4   1  565.44   19.00
   3  -4  -1  563.84   20.70
   3   4   0 1006.20   28.50
   3   4   0 1035.80   27.90
  -3   4   0 1005.20   27.30
  -3   4   0  989.10   29.30
   3   4   0  979.90   25.20
   3  -4   0  987.70   27.80
  -3  -4   0 1023.00   27.00
   3  -4   0  936.91   25.40
   3  -4   0 1024.10   27.70
  -3  -4   0 1017.30   30.40
   3   4   1  917.81   24.30
  -3   4  -1  924.21   27.80
  -3   4  -1  884.71   23.20
  -3  -4  -1  890.51   24.10
   3  -4   1  882.11   29.30
  -3  -4  -1  888.91   26.70
  -3  -4  -1  906.91   31.60
   3  -4   1  905.51   23.90
   3   4   2  576.44   27.30
  -3   4  -2  563.84   16.30
  -3   4  -2  566.74   15.90
  -3   4  -2  580.24   22.80
   3   4   2  580.54   16.90
   3   4   2  579.94   17.00
  -3  -4  -2  553.64   22.00
   3  -4   2  533.35   24.80
   3   4   3   75.59    4.90
   3   4   3   74.79    5.00
  -3   4  -3   83.99    4.80
  -3   4  -3   73.99    8.60
   3   4   3   76.09   10.60
   3  -4   3   69.39   10.60
  -3  -4  -3   84.69    8.80
  -3   4  -4  281.77   17.80
   3   4   4  281.37   21.90
   3  -4   4  292.17   21.70
  -3  -4  -4  299.47   18.10
  -3   4  -5   71.79    9.20
   3   4   5   64.99   14.30
   3  -4   5   89.59   16.00
  -3  -4  -5  103.69   11.40
  -3   4  -6   33.60    9.20
   3   4   6   38.30   13.00
   3  -4   6   28.40   12.70
  -3  -4  -6   24.50    9.70
   3   4   7   10.00    8.20
  -3   4  -7   10.70    4.60
  -3  -4  -7   -3.60    3.10
   3  -4   7    2.60    9.40
  -3   4  -8    7.10    5.40
   3   4   8    4.60   10.20
  -3  -4  -8    5.80    5.30
   3  -4   8   -6.20    9.30
   3   4   9   -8.30    8.40
  -3   4  -9    1.10    4.30
  -3  -4  -9   -2.10    4.40
   3  -4   9  -11.60   10.00
  -3   5  11    8.00    8.00
   3   5 -11   -7.60    4.70
  -3  -5  11    4.70    7.90
  -3  -5  11   10.50   10.50
   3  -5 -11   12.30    7.00
   3   5 -10    3.50    5.40
  -3   5  10   -0.10    5.00
  -3  -5  10   -1.10    4.30
  -3  -5  10    1.20    6.10
   3  -5 -10    1.70    4.90
   3   5  -9   -0.70    4.00
  -3   5   9    1.50    5.20
  -3   5   9   -1.40    5.40
   3  -5  -9    1.60    4.40
  -3  -5   9   -3.90    5.40
  -3  -5   9   -1.50    4.60
  -3   5   8   -1.30    3.80
   3   5  -8    3.70    4.80
  -3   5   8   -1.00    4.70
   3  -5  -8    1.10    3.30
  -3  -5   8   13.00    7.20
  -3  -5   8    2.60    6.20
  -3   5   7    8.00    4.10
   3   5  -7    8.90    4.90
  -3   5   7    9.00    6.50
   3  -5  -7   14.10    5.50
  -3  -5   7    1.70    4.30
  -3  -5   7   12.30    7.30
  -3   5   6  118.09   12.90
  -3   5   6  133.39   10.00
  -3   5   6  126.69    8.10
   3   5  -6  124.99   12.90
   3  -5  -6  136.09   13.90
  -3  -5   6  119.39   12.30
  -3   5   5   27.30    7.10
   3   5  -5   36.40    9.80
   3   5  -5   31.60    7.30
  -3   5   5   25.00    5.20
  -3  -5   5   41.20    9.00
  -3  -5   5   26.90    7.50
  -3   5   4   24.10    6.20
  -3   5   4   28.50    4.90
   3   5  -4   23.70    6.40
   3   5  -4   25.70    5.80
  -3  -5   4   24.60    6.20
  -3  -5   4   13.90    4.70
   3  -5  -4   25.10    6.70
   3  -5  -4   21.90    3.90
  -3   5   3   37.40    5.50
  -3   5   3   40.40    8.30
   3   5  -3   42.00    7.70
   3   5  -3   23.90    6.20
   3  -5  -3   23.80    2.80
  -3  -5   3   29.50    5.70
  -3  -5   3   38.90    6.90
   3  -5  -3   25.10    5.80
  -3   5   2 2006.80   40.00
   3   5  -2 2061.49   51.39
  -3   5   2 2041.90   43.90
   3   5  -2 1983.50   47.00
   3   5  -2 1952.80   43.10
  -3  -5   2 2040.40   43.40
   3  -5  -2 2062.39   42.70
  -3  -5   2 2085.99   42.00
  -3   5   1  715.03   25.80
  -3   5   1  658.83   22.90
   3   5  -1  618.24   17.70
  -3   5   1  663.63   19.90
   3   5  -1  643.94   21.00
   3   5  -1  675.03   23.60
   3  -5  -1  676.73   20.90
  -3  -5   1  615.74   22.70
   3  -5  -1  630.04   19.20
   3  -5  -1  648.44   23.50
  -3  -5   1  669.13   19.00
  -3  -5   1  636.34   21.20
  -3   5   0  132.59    8.70
   3   5   0  138.99    7.80
  -3   5   0  128.29    9.80
   3   5   0  133.39    9.30
   3   5   0  141.89   11.60
   3  -5   0  145.09   10.20
  -3  -5   0  125.99    9.90
   3  -5   0  140.69    9.60
   3  -5   0  135.59    8.20
  -3  -5   0  130.59    8.30
   3   5   1  779.62   23.40
  -3   5  -1  790.02   23.50
  -3   5  -1  768.12   25.20
  -3  -5  -1  759.42   34.10
  -3  -5  -1  754.12   24.10
   3  -5   1  777.62   27.20
   3  -5   1  801.72   23.30
  -3   5  -2  734.23   20.60
  -3   5  -2  732.33   21.00
  -3   5  -2  677.73   25.30
   3   5   2  705.93   21.20
   3   5   2  731.23   22.30
   3  -5   2  721.93   28.40
  -3  -5  -2  705.63   30.40
  -3  -5  -2  706.73   25.30
  -3   5  -3   63.39    8.10
  -3   5  -3   50.29    4.60
   3   5   3   74.79   14.40
   3   5   3   54.49    5.10
  -3   5  -3   61.39    4.90
   3   5   3   65.59    5.50
   3  -5   3   69.49   10.60
  -3  -5  -3   55.89    7.20
   3   5   4   97.39    6.60
  -3   5  -4   92.99   10.20
   3   5   4   91.29   12.90
   3   5   4   95.89    6.30
  -3   5  -4  100.89    5.90
   3  -5   4   98.49   13.70
  -3  -5  -4   96.99   10.20
  -3   5  -5  143.79   13.10
   3   5   5  135.99   16.40
   3   5   5  116.69    6.80
   3  -5   5  129.89   17.30
  -3  -5  -5  138.89   13.10
   3   5   6  171.98   20.80
  -3   5  -6  191.48   17.60
  -3  -5  -6  211.18   23.30
   3   5   7  144.69   19.00
  -3   5  -7  121.29   14.00
   3  -5   7  132.59   23.80
  -3  -5  -7   99.09   12.10
  -3   5  -8   17.60    7.50
   3   5   8   15.00    8.60
   3  -5   8   17.40   13.90
  -3  -5  -8   21.20    7.90
  -3   5  -9   -3.20    4.40
   3   5   9   -8.90    7.40
   3  -5   9  -19.20    8.40
  -3  -5  -9    6.10    5.10
  -3   6  11    4.80    6.50
   3   6 -11    1.60    5.90
   3  -6 -11   -2.40    5.60
  -3  -6  11    1.00   11.80
  -3  -6  11   -1.10    6.50
  -3   6  10  -13.00    6.80
   3   6 -10    0.10    4.10
  -3   6  10    5.50    7.30
   3  -6 -10    1.10    6.00
  -3  -6  10   -3.30    3.30
  -3  -6  10    1.30    6.90
   3   6  -9   -2.30    3.90
  -3   6   9   -2.40    2.50
  -3   6   9   -4.30    4.90
  -3  -6   9   -5.90    3.20
   3  -6  -9    4.20    4.70
  -3  -6   9   -7.20    5.60
  -3   6   8    3.80    5.10
  -3   6   8    4.50    5.60
   3   6  -8    4.10    3.90
  -3  -6   8    0.90    3.40
   3  -6  -8    6.70    4.60
  -3  -6   8   -2.40    6.70
  -3   6   7   86.89   11.50
  -3   6   7   74.09   13.40
   3   6  -7   75.19   13.30
  -3  -6   7   85.19   14.30
   3  -6  -7   67.49   12.20
  -3  -6   7   90.19   12.80
   3   6  -6   -2.30    1.80
  -3   6   6   -1.60    2.10
  -3   6   6    3.40    1.60
  -3   6   6    2.20    4.40
  -3  -6   6   -2.80    3.30
   3  -6  -6   -0.90    2.70
  -3  -6   6    6.60    6.90
  -3   6   5   26.40    3.80
   3   6  -5   34.10    8.60
  -3   6   5   33.00    4.90
  -3   6   5   39.90    9.10
  -3  -6   5   31.10    8.70
  -3  -6   5   43.20    9.10
   3  -6  -5   27.60    7.60
  -3   6   4   14.70    5.20
   3   6  -4    8.30    4.50
   3   6  -4    8.70    4.90
  -3   6   4   12.80    3.80
   3  -6  -4    8.90    3.10
   3  -6  -4    5.50    3.60
  -3  -6   4   11.90    4.10
  -3  -6   4   15.50    5.80
  -3   6   3  322.07   13.00
   3   6  -3  293.17   14.60
   3   6  -3  322.07   18.50
  -3  -6   3  311.77   15.00
   3  -6  -3  322.27   11.70
  -3  -6   3  301.67   13.60
   3  -6  -3  307.27   18.10
  -3   6   2 1235.98   30.70
   3   6  -2 1204.68   29.90
  -3   6   2 1252.97   33.10
   3   6  -2 1090.19   40.20
  -3  -6   2 1273.87   32.20
   3  -6  -2 1236.88   31.40
  -3  -6   2 1217.18   28.30
   3  -6  -2 1209.88   42.40
  -3   6   1  138.19    9.40
   3   6  -1  155.38    7.80
   3   6  -1  166.08   11.70
   3   6  -1  139.39    9.70
  -3   6   1  146.99    8.80
   3  -6  -1  148.49   10.20
   3  -6  -1  158.88   11.40
  -3  -6   1  155.38    8.20
  -3  -6   1  145.19    9.70
   3  -6  -1  141.39    8.40
  -3   6   0  126.29    9.10
   3   6   0  120.39    7.20
   3   6   0  132.99    9.80
  -3   6   0  134.39   12.60
  -3   6   0  120.59    8.30
  -3  -6   0  124.19    9.40
   3  -6   0  137.59    9.90
  -3  -6   0  138.69    8.50
   3  -6   0  133.89    8.00
  -3  -6   0  122.09   10.10
   3  -6   0  118.19   10.00
  -3   6  -1    9.10    2.80
  -3   6  -1    8.60    3.40
   3   6   1    5.80    2.90
   3  -6   1    8.60    3.00
  -3  -6  -1    5.70    3.90
  -3  -6  -1    4.30    2.50
   3  -6   1   20.00   11.20
  -3  -6  -1    3.00    2.50
   3   6   2   26.00    5.30
  -3   6  -2   25.30    6.10
   3   6   2   20.10    4.40
  -3   6  -2   20.20    4.10
  -3   6  -2   23.10    5.10
  -3  -6  -2   12.70    4.70
   3  -6   2   35.70    9.30
  -3  -6  -2   23.70    5.40
  -3   6  -3    3.80    2.80
  -3   6  -3    4.80    2.20
   3   6   3    5.00    2.30
   3   6   3    3.10    2.00
   3   6   3   -0.60    3.00
   3  -6   3    2.50    5.60
  -3  -6  -3    7.30    3.50
   3   6   4   30.90    6.40
   3   6   4   34.40   10.90
   3   6   4   29.20    5.20
  -3   6  -4   28.60    4.50
  -3   6  -4   24.40    4.60
  -3   6  -4   34.70    8.30
  -3  -6  -4   31.40    7.70
   3  -6   4   37.80   11.00
  -3   6  -5   21.00    6.30
   3   6   5   28.60    5.10
  -3   6  -5   20.30    4.10
   3   6   5   20.60    7.40
  -3  -6  -5   15.90    5.60
   3  -6   5   17.80    9.40
   3   6   6   23.80    4.40
  -3   6  -6   40.80   11.50
   3  -6   6   26.30   10.00
   3   6   7    7.10    6.60
  -3   6  -7   22.40    6.50
   3  -6   7    8.50   11.10
  -3  -6  -7   10.60    4.80
  -3   6  -8   19.90    7.50
   3   6   8   10.20    9.90
   3  -6   8    3.70   11.00
  -3  -6  -8    2.20    4.60
  -3   6  -9   -1.50    4.90
   3   6   9   -4.10    7.80
  -3  -6  -9    1.40    4.70
   3  -6   9  -21.40   10.80
   3   7 -11    8.80    7.40
  -3   7  11    1.20    7.90
  -3  -7  11   -3.80    5.80
   3  -7 -11   -4.90    6.20
  -3   7  10    2.00    7.20
   3   7 -10   -2.50    4.70
  -3  -7  10   -1.00    5.10
   3  -7 -10    3.50    6.60
  -3  -7  10    0.70    7.50
   3   7  -9    1.60    3.80
  -3   7   9   -6.20    4.80
  -3   7   9    4.30    5.00
  -3  -7   9    7.40    6.70
   3  -7  -9    6.50    5.30
  -3  -7   9    0.90    4.70
  -3   7   8   24.00    7.40
  -3   7   8   15.10    7.20
   3   7  -8    9.70    5.60
   3  -7  -8   24.20    8.50
  -3  -7   8   18.70    9.20
  -3  -7   8   16.30    6.80
  -3   7   7    2.30    4.20
   3   7  -7   -2.90    2.50
  -3   7   7   -3.30    2.60
  -3  -7   7    5.20    3.70
   3  -7  -7    0.60    2.90
  -3  -7   7    0.70    5.50
   3   7  -6  132.49   14.40
  -3   7   6  125.79   10.70
  -3   7   6  122.49   13.30
   3  -7  -6  133.99   14.80
  -3  -7   6  124.59   12.40
  -3  -7   6  131.69   14.30
   3   7  -5    2.60    3.10
  -3   7   5    6.20    4.60
  -3   7   5    6.70    2.80
   3  -7  -5    0.80    2.30
  -3  -7   5    4.70    5.60
   3  -7  -5   -0.80    2.60
  -3  -7   5    2.40    3.30
  -3   7   4   13.30    4.20
   3   7  -4    6.40    3.60
  -3   7   4    9.50    4.70
   3  -7  -4   13.80    3.80
   3  -7  -4   10.60    4.30
  -3  -7   4    8.30    4.00
  -3  -7   4    7.10    4.80
   3   7  -3  110.09   11.10
  -3   7   3  102.79   10.60
  -3  -7   3   96.39    8.90
  -3  -7   3  115.59    8.20
  -3  -7   3  101.79    7.30
   3  -7  -3  100.99   10.70
   3  -7  -3  109.19    7.00
   3   7  -2  291.27   12.40
  -3   7   2  308.97   13.50
   3   7  -2  320.77   18.10
  -3   7   2  333.57   13.90
   3  -7  -2  321.07   15.00
   3  -7  -2  313.87   17.90
  -3  -7   2  316.37   11.80
  -3  -7   2  306.57   14.90
   3   7  -1  591.94   17.20
   3   7  -1  606.64   24.50
  -3   7   1  598.94   19.10
  -3   7   1  598.64   20.50
   3  -7  -1  597.74   24.50
   3  -7  -1  566.34   19.00
   3  -7  -1  623.54   23.00
  -3  -7   1  599.04   21.80
  -3  -7   1  619.14   17.90
   3   7   0  169.38   11.80
   3   7   0  163.98    8.30
  -3   7   0  169.18    9.90
   3  -7   0  161.18   12.70
  -3  -7   0  149.59   13.20
  -3  -7   0  175.08    9.40
   3  -7   0  169.08   11.60
  -3   7  -1   29.40    6.20
   3   7   1   25.90    5.50
   3   7   1   21.60    5.00
  -3   7  -1   25.80    5.50
  -3   7  -1   30.10    6.10
  -3  -7  -1   22.10    4.50
   3  -7   1   25.10    7.70
  -3  -7  -1   18.90    5.60
   3   7   2   82.19    7.60
  -3   7  -2   78.89    7.00
   3   7   2   70.49    6.90
  -3   7  -2   83.99    8.30
  -3   7  -2   82.09    7.50
  -3  -7  -2   75.29    9.80
  -3  -7  -2   83.59    7.90
   3  -7   2   63.49   11.00
  -3   7  -3   55.49    6.30
  -3   7  -3   47.70    5.70
  -3   7  -3   57.49    9.30
   3   7   3   50.19    6.30
   3   7   3   53.19    5.80
   3  -7   3   60.79   12.70
  -3  -7  -3   53.69    8.80
  -3  -7  -3   51.49   11.50
  -3   7  -4   18.60    4.40
   3   7   4   11.50    7.70
   3   7   4    8.80    3.30
  -3   7  -4   14.40    5.30
  -3   7  -4   16.70    3.60
   3   7   4   13.30    4.00
   3  -7   4   16.60    8.60
  -3  -7  -4   11.40    4.20
   3   7   5   16.80    9.00
  -3   7  -5   13.90    4.10
   3   7   5   21.10    4.60
  -3   7  -5   20.30    6.60
   3   7   5   16.30    3.60
  -3   7  -5   20.80    4.00
   3  -7   5   20.70   10.50
  -3  -7  -5   34.50    8.90
   3   7   6   13.10    3.90
  -3   7  -6   18.80    9.40
   3   7   6   12.10    3.60
   3   7   6    4.20    5.70
   3  -7   6    1.50    9.20
  -3  -7  -6   11.00    7.70
   3   7   7   11.20    6.50
  -3   7  -7   28.90    8.80
   3  -7   7   23.60   11.60
  -3  -7  -7   22.00    7.30
   3   7   8   -0.80    4.80
  -3   7  -8    2.10    4.00
   3  -7   8   -3.80    9.60
  -3  -7  -8    5.40    5.60
  -3   7  -9    4.80    5.10
   3   7   9   -6.20    5.80
  -3  -7  -9   13.90    6.20
   3  -7   9  -11.00   12.20
  -3   8  11   21.20   10.60
   3  -8 -11    5.20    6.00
  -3  -8  11    9.50    7.10
  -3   8  10  -11.40    6.70
   3   8 -10    4.60    5.10
  -3   8  10   -4.30    5.30
  -3  -8  10   15.60    8.50
   3  -8 -10   -7.40    4.90
  -3  -8  10    5.60    5.40
  -3   8   9    7.20    6.20
   3   8  -9   10.30    4.50
  -3   8   9    0.20    4.30
  -3  -8   9   10.60    8.00
   3  -8  -9    6.30    4.80
  -3  -8   9    3.30    4.20
  -3   8   8   38.40   10.10
   3   8  -8   59.59   12.70
  -3   8   8   39.70    9.30
  -3  -8   8   30.80    9.10
   3  -8  -8   36.70   11.10
  -3  -8   8   65.39   14.40
   3   8  -7   28.50    8.50
  -3   8   7   30.70    7.80
  -3   8   7   23.90    8.20
  -3  -8   7   36.50   11.30
  -3  -8   7   33.00    9.30
   3  -8  -7   27.70    6.80
  -3   8   6   28.40    8.20
   3   8  -6   25.30    7.30
  -3   8   6   32.00    7.50
  -3  -8   6   32.30   10.70
   3  -8  -6   17.30    6.00
  -3  -8   6   22.90    7.30
  -3   8   5    3.50    4.50
   3   8  -5    2.50    3.30
  -3   8   5    4.20    2.60
  -3  -8   5    0.50    5.10
  -3  -8   5   -0.20    3.70
   3  -8  -5    0.40    1.90
   3  -8  -5    3.30    2.40
   3   8  -4   77.39   10.20
  -3   8   4   84.19    7.90
  -3   8   4   87.29    9.70
   3  -8  -4   75.49    6.90
  -3  -8   4   69.99    7.90
   3  -8  -4   88.49   11.00
  -3  -8   4   86.19   10.20
   3   8  -3  462.95   23.60
  -3   8   3  440.86   18.00
  -3   8   3  433.96   18.30
  -3  -8   3  463.55   16.40
  -3  -8   3  450.35   15.40
   3  -8  -3  418.96   22.90
  -3  -8   3  456.05   20.70
   3  -8  -3  439.16   16.60
  -3   8   2  974.90   28.60
   3   8  -2 1002.20   35.40
  -3   8   2 1014.00   27.30
   3   8  -2 1038.20   26.10
  -3  -8   2 1006.20   24.40
   3  -8  -2  990.50   35.30
   3  -8  -2 1025.80   30.90
  -3  -8   2 1017.10   31.20
   3   8  -1  202.38   14.20
  -3   8   1  202.08   10.40
  -3  -8   1  210.58    9.40
   3  -8  -1  202.58   14.20
   3  -8  -1  188.68   13.60
   3   8   0  100.39    9.50
  -3   8   0   97.19    7.60
   3   8   0   80.59    5.80
   3  -8   0   97.89    9.20
  -3  -8   0   90.59    6.80
   3  -8   0   92.89   12.70
  -3  -8   0   84.29    9.00
  -3   8  -1   62.19    7.30
   3   8   1   65.59    7.00
  -3   8  -1   63.09    6.60
   3   8   1   59.59    7.40
  -3  -8  -1   58.19    6.00
   3  -8   1   67.89   10.00
  -3  -8  -1   74.09    9.20
  -3   8  -2  506.25   23.50
  -3   8  -2  482.15   20.50
  -3   8  -2  502.15   21.20
   3   8   2  530.05   21.70
   3  -8   2  473.85   24.50
  -3  -8  -2  492.95   20.30
  -3  -8  -2  483.15   25.90
   3   8   3   72.69    8.00
  -3   8  -3   75.99    7.50
  -3   8  -3   64.29    7.20
  -3   8  -3   71.89    8.60
  -3  -8  -3   77.49   11.30
  -3  -8  -3   74.59    8.20
   3  -8   3  106.49   18.10
  -3   8  -4  121.99    9.40
  -3   8  -4  125.09   11.40
   3   8   4  108.09   14.90
  -3   8  -4  114.59    9.20
   3   8   4  109.99    9.50
   3  -8   4  114.89   16.30
  -3  -8  -4  109.19   11.00
   3   8   5   29.10    6.30
  -3   8  -5   28.30    8.30
   3   8   5   28.90   10.40
  -3   8  -5   24.60    5.50
  -3   8  -5   26.50    5.70
   3  -8   5   27.50   11.80
  -3  -8  -5   26.70    7.40
   3   8   6    4.50    5.90
  -3   8  -6    3.00    2.80
  -3   8  -6    4.40    3.50
   3   8   6    0.50    2.40
  -3  -8  -6    1.70    3.60
   3  -8   6    4.10    9.30
  -3   8  -7    6.00    4.60
   3   8   7    7.30    7.70
   3   8   7   -0.60    2.90
  -3  -8  -7    9.70    5.30
   3  -8   7   -2.50    8.50
   3   8   8   12.90    6.40
  -3   8  -8    8.10    5.00
  -3  -8  -8    6.00    5.80
   3  -8   8   13.90   14.20
   3   8   9   12.80    9.90
  -3   8  -9    7.30    5.40
  -3  -8  -9   12.40    7.20
   3  -8   9    5.80   12.20
   3   9 -11  -14.90    5.50
  -3   9  11    2.20    5.30
  -3  -9  11   -0.20    7.60
   3  -9 -11   -2.60    6.10
  -3  -9  11   25.10    8.50
   3   9 -10    3.40    6.60
  -3   9  10    3.10    6.10
  -3  -9  10   -5.60    4.10
  -3  -9  10    0.30    5.90
   3  -9 -10    5.80    5.60
  -3   9   9   -4.90    3.60
  -3   9   9   -1.40    3.80
   3   9  -9   15.00    6.70
  -3  -9   9    3.20    3.70
  -3  -9   9    6.40    5.80
   3  -9  -9   -0.20    4.60
  -3   9   8    2.70    4.40
  -3   9   8   -0.20    3.40
   3   9  -8   -1.40    2.90
   3  -9  -8   -0.50    3.30
  -3  -9   8   -1.90    5.40
  -3  -9   8    3.10    4.40
  -3   9   7   14.20    6.50
   3   9  -7   10.40    6.20
  -3   9   7   10.30    4.90
  -3  -9   7    3.80    4.10
  -3  -9   7   16.90    8.10
   3  -9  -7   15.60    5.70
  -3   9   6    9.60    6.50
   3   9  -6    3.40    3.70
   3  -9  -6    6.50    4.50
   3  -9  -6   14.10    6.60
  -3  -9   6    5.20    6.60
  -3  -9   6    1.90    3.90
  -3   9   5   36.60    8.20
   3   9  -5   31.00    8.10
  -3  -9   5   49.60    9.30
  -3  -9   5   32.30    9.20
   3  -9  -5   38.50    5.90
   3  -9  -5   35.40    8.90
  -3   9   4   65.99    8.40
   3   9  -4   57.39   10.60
   3  -9  -4   65.69   12.20
  -3  -9   4   62.09    9.30
   3  -9  -4   64.09    6.80
   3   9  -3   27.70    7.70
  -3   9   3   25.30    5.80
  -3   9   3   35.00    8.90
   3  -9  -3   14.10    4.70
  -3  -9   3   32.30    5.10
  -3  -9   3   33.40    8.30
  -3  -9   3   42.50    6.30
   3  -9  -3   30.60    6.00
   3   9  -2  186.78    9.30
   3   9  -2  188.88   14.80
  -3   9   2  181.18   10.20
  -3  -9   2  173.48   12.40
   3  -9  -2  184.48   12.60
   3  -9  -2  180.48   14.60
  -3  -9   2  192.78    8.80
  -3   9   1 1349.66   32.80
   3   9  -1 1364.46   42.30
   3   9  -1 1279.77   33.00
   3  -9  -1 1379.56   41.40
   3  -9  -1 1323.57   41.50
  -3  -9   1 1323.37   38.20
  -3  -9   1 1372.86   30.40
   3  -9  -1 1257.57   32.50
   3   9   0 1777.82   49.30
   3   9   0 1734.83   36.80
  -3   9   0 1750.02   41.30
   3  -9   0 1790.02   49.60
  -3  -9   0 1851.31   49.70
   3  -9   0 1757.92   48.70
   3  -9   0 1776.72   44.30
  -3  -9   0 1764.02   39.10
  -3   9  -1   23.80    5.30
   3   9   1   20.50    7.10
   3   9   1   24.00    4.80
  -3   9  -1   14.70    5.30
  -3  -9  -1   19.40    4.20
   3  -9   1   38.00   10.50
  -3  -9  -1   11.70    5.10
  -3   9  -2   26.30    6.30
   3   9   2   21.20    6.30
  -3   9  -2   40.00    7.70
  -3  -9  -2   24.00    7.30
  -3  -9  -2   29.00    5.90
   3  -9   2   28.30    9.40
  -3   9  -3  105.09    9.40
   3   9   3  118.19   10.70
  -3   9  -3   99.29    9.70
   3  -9   3   72.89   13.60
  -3  -9  -3  104.79    9.70
  -3  -9  -3   88.29   12.10
  -3   9  -4  207.58   13.10
   3   9   4  219.08   14.90
  -3   9  -4  208.48   15.00
   3  -9   4  211.48   20.10
  -3  -9  -4  194.18   19.30
  -3  -9  -4  189.18   14.20
   3   9   5    7.20    6.20
  -3   9  -5   10.80    3.90
  -3   9  -5   15.80    5.40
  -3  -9  -5   14.90    5.20
   3  -9   5    8.30    7.50
  -3   9  -6   53.49    6.60
   3   9   6   58.49   15.40
  -3   9  -6   39.70   13.50
  -3  -9  -6   67.19   12.70
   3  -9   6   65.79   16.00
   3   9   7   -0.50    3.30
  -3   9  -7    2.90    4.30
  -3   9  -7    2.10    3.20
   3   9   7   -0.80    5.10
  -3  -9  -7    5.80    5.30
   3  -9   7   -3.90    7.20
  -3   9  -8   23.00    7.30
   3   9   8   26.00   11.00
  -3  -9  -8    7.50    5.30
   3  -9   8   12.50   12.70
  -3   9  -9    0.30    3.90
   3   9   9    4.60    6.60
  -3  -9  -9   -7.60    3.50
   3  -9   9  -13.60   16.40
  -3  10  10    4.70    7.20
   3  10 -10    8.40    6.40
  -3  10  10   -0.60    5.00
  -3 -10  10   10.00    7.60
  -3 -10  10    9.30    6.70
   3 -10 -10   -2.90    5.20
   3  10  -9    7.50    5.30
  -3  10   9   -2.80    4.70
  -3  10   9   -1.30    4.90
   3 -10  -9   10.90    7.90
  -3 -10   9    0.60    5.50
  -3 -10   9    1.60    5.10
   3  10  -8   31.10    8.70
  -3  10   8   28.20   10.10
  -3  10   8   33.40    8.90
  -3 -10   8   28.20    9.90
  -3 -10   8   27.00    8.30
   3 -10  -8   29.70    8.70
   3  10  -7    2.90    4.70
  -3  10   7   13.10    5.70
  -3  10   7   11.70    5.30
  -3 -10   7   17.70    7.60
  -3 -10   7    1.10    4.60
   3 -10  -7    1.70    4.20
   3  10  -6   15.60    7.10
  -3  10   6   11.10    6.10
  -3 -10   6   11.50    5.60
   3 -10  -6    4.20    4.70
  -3 -10   6   10.80    7.70
   3 -10  -6   17.10    5.70
   3  10  -5  117.39   13.80
  -3  10   5  116.69   12.10
   3 -10  -5  114.29   12.20
  -3 -10   5  123.99   11.10
   3 -10  -5  126.89   14.20
  -3 -10   5  120.59   14.10
  -3  10   4    8.30    5.30
   3  10  -4    2.60    2.60
   3 -10  -4    9.00    3.50
  -3 -10   4    5.20    4.10
  -3 -10   4    5.20    5.20
   3 -10  -4    4.80    2.70
   3  10  -3   89.39   11.00
  -3  10   3   65.59    7.70
  -3 -10   3   71.59    6.30
   3 -10  -3   65.59    7.30
  -3 -10   3   68.29    5.30
  -3 -10   3   65.09    8.70
   3 -10  -3   84.59   10.80
  -3  10   2    1.20    2.40
   3  10  -2    0.50    1.60
  -3 -10   2    1.30    2.60
  -3 -10   2    0.80    1.70
   3 -10  -2   -0.90    2.40
   3 -10  -2    1.10    2.50
  -3  10   1   48.90    5.40
   3  10  -1   49.70    9.70
   3 -10  -1   55.69   11.70
  -3 -10   1   46.50    6.90
   3 -10  -1   60.49   10.20
  -3 -10   1   49.60    4.60
   3 -10  -1   53.19   10.40
  -3  10   0   19.20    4.80
   3  10   0   12.40    4.30
   3  10   0   20.60    3.70
   3 -10   0    9.20    3.90
  -3 -10   0   16.80    5.40
  -3 -10   0   23.50    4.10
   3 -10   0   17.70    7.60
   3  10   1    3.20    2.20
  -3  10  -1    2.70    2.50
   3  10   1    8.70    4.20
  -3  10  -1    7.70    3.30
  -3 -10  -1    4.40    3.70
  -3 -10  -1    6.60    2.50
   3 -10   1   12.50    8.30
  -3  10  -2   73.59    8.90
  -3  10  -2   80.39    8.20
   3  10   2  102.79   10.50
   3 -10   2   96.39   14.20
  -3 -10  -2   93.29    8.20
  -3 -10  -2  103.19   12.40
   3  10   3    6.20    3.60
  -3  10  -3   20.70    5.80
  -3  10  -3   12.80    4.70
   3 -10   3   25.90   12.10
  -3 -10  -3   15.50    6.90
  -3 -10  -3   12.60    4.00
  -3  10  -4   31.60    7.20
   3  10   4   40.00    8.60
  -3  10  -4   53.69    9.70
  -3 -10  -4   30.60    9.70
  -3 -10  -4   32.00    7.50
   3 -10   4   38.50   11.50
  -3  10  -5   22.50    5.60
  -3  10  -5   47.10    9.80
   3  10   5   18.00    7.40
   3  10   5   27.10    6.50
   3 -10   5   19.10   12.70
  -3 -10  -5   24.60    6.80
   3  10   6   26.20    9.80
  -3  10  -6   26.90   10.10
   3  10   6   35.30    7.30
  -3  10  -6   26.80    6.30
   3 -10   6   21.10   12.90
  -3 -10  -6   23.60    7.40
  -3  10  -7   -3.10    3.60
  -3  10  -7   -1.60    2.90
   3  10   7    0.80    2.80
   3  10   7   -0.90    3.70
  -3 -10  -7    8.10    3.90
   3 -10   7    2.00   10.30
   3  10   8    2.40    6.90
  -3  10  -8   -0.10    4.60
  -3 -10  -8    4.00    4.20
   3 -10   8   -2.80   12.20
   3  10   9    3.90    9.00
  -3  10  -9    9.30    7.00
   3 -10   9    1.90   13.90
   3  11 -10   11.30    5.70
  -3  11  10   -0.40    5.90
  -3  11  10   -3.20    6.40
   3 -11 -10    4.70    6.10
  -3 -11  10   21.90    9.40
  -3 -11  10   15.00    8.00
   3  11  -9   -1.30    5.90
  -3  11   9   -2.60    4.80
  -3  11   9   -2.10    4.20
   3 -11  -9   -5.00    3.90
  -3 -11   9    1.30    4.90
  -3 -11   9   28.40   10.20
   3  11  -8    1.60    3.70
  -3  11   8   -4.40    3.90
  -3  11   8   -3.20    3.70
   3 -11  -8   -0.20    3.30
  -3 -11   8    8.70    7.30
  -3 -11   8   -3.30    3.40
   3  11  -7    3.40    5.60
  -3  11   7    0.20    3.40
  -3  11   7    2.00    5.00
  -3 -11   7    2.00    5.70
   3 -11  -7   10.80    7.00
  -3 -11   7   13.00    6.20
  -3  11   6   51.79   11.20
   3  11  -6   44.60   10.20
   3 -11  -6   36.20    9.50
  -3 -11   6   28.90   10.50
   3 -11  -6   54.89    8.40
  -3 -11   6   53.79   10.40
   3  11  -5   59.19   10.70
  -3  11   5   86.39   10.50
   3 -11  -5   65.59   12.90
  -3 -11   5   93.99   16.80
   3 -11  -5   76.79    8.60
  -3 -11   5   74.29    9.20
   3  11  -4   36.90    9.20
  -3  11   4   27.00    7.30
   3 -11  -4   35.00    9.00
  -3 -11   4   37.30   10.70
  -3 -11   4   39.20    7.20
   3 -11  -4   45.70    8.90
   3  11  -3   13.30    5.60
  -3  11   3   28.00    6.20
   3 -11  -3   20.50    6.90
  -3 -11   3   23.50    4.60
  -3 -11   3   25.80    4.40
  -3 -11   3   20.00    6.70
   3 -11  -3   24.60    6.40
   3  11  -2   86.19   10.50
  -3  11   2   97.39    7.60
   3 -11  -2   83.89    9.80
  -3 -11   2  111.19    7.70
  -3 -11   2  111.69   10.90
  -3 -11   2   92.99    6.10
   3 -11  -2   82.19   10.40
  -3  11   1    2.80    2.20
   3  11  -1    0.30    2.20
   3  11  -1    0.60    1.60
  -3 -11   1    1.00    2.80
   3 -11  -1    1.20    4.40
   3 -11  -1   -1.00    2.10
  -3 -11   1    2.50    1.50
  -3  11   0  141.89   13.60
  -3  11   0  144.19    9.40
   3  11   0  148.69   13.30
   3  11   0  152.38    8.20
  -3 -11   0  145.19    8.00
   3 -11   0  167.78   16.40
  -3 -11   0  140.49   12.70
   3  11   1   43.90    8.30
  -3  11  -1   37.90    7.90
  -3  11  -1   43.50    5.50
   3  11   1   44.70    4.60
  -3 -11  -1   55.59   11.60
  -3 -11  -1   44.00    5.10
   3 -11   1   52.49   13.30
  -3  11  -2  114.19    9.80
  -3  11  -2  119.69   11.60
   3  11   2  108.79   11.40
  -3 -11  -2  114.69   13.40
  -3 -11  -2  130.69   10.10
   3 -11   2  102.19   15.20
  -3  11  -3   34.40    8.20
   3  11   3   25.50    7.40
  -3  11  -3   32.60    7.30
  -3 -11  -3   25.60    5.90
  -3 -11  -3   29.60   10.30
   3 -11   3   20.10   10.80
  -3  11  -4   67.89    8.60
  -3  11  -4   66.39    8.70
   3  11   4   60.49   10.30
  -3 -11  -4   79.09    8.70
  -3 -11  -4   46.40   11.40
   3 -11   4   92.29   18.30
   3  11   5   14.40    7.40
   3  11   5   28.00    7.00
  -3  11  -5   20.30    5.80
  -3  11  -5   26.40    7.40
  -3 -11  -5   25.70    7.20
   3 -11   5   21.00   10.80
  -3  11  -6   -0.40    2.90
  -3  11  -6    3.10    4.40
   3  11   6    8.50    7.90
   3  11   6    3.90    3.00
  -3 -11  -6    7.40    4.90
   3 -11   6    4.90   11.00
   3  11   7    7.70    8.10
  -3  11  -7    3.40    4.30
   3  11   7   -2.10    3.80
  -3  11  -7    2.20    3.70
  -3 -11  -7   12.60    6.00
   3 -11   7    0.60   11.00
   3  11   8   -2.60    4.90
   3  11   8   -1.80    4.10
  -3  11  -8    0.70    5.30
  -3 -11  -8   -1.40    3.10
   3 -11   8   -9.10   10.90
  -3  11  -9   -1.70    5.90
   3  11   9   -0.30   13.40
   3 -11   9    8.50   15.50
  -3 -11  -9   16.50    7.20
   3  12 -10   24.10   10.30
  -3  12  10    8.30    7.40
  -3  12  10   -0.50    7.40
   3 -12 -10    0.50    6.00
  -3 -12  10   11.70    7.10
  -3 -12  10   17.00    7.80
   3  12  -9   -0.50    3.70
  -3  12   9    1.00    5.10
  -3  12   9   -7.70    4.40
   3 -12  -9    0.70    6.00
  -3 -12   9   14.50    7.80
  -3 -12   9   10.00    7.50
   3  12  -8    4.80    5.30
  -3  12   8   -1.80    4.10
  -3  12   8   -8.80    4.20
  -3 -12   8    2.30    6.30
   3 -12  -8    3.90    5.20
  -3 -12   8    6.00    6.10
   3  12  -7   -1.70    3.40
   3 -12  -7    9.70    5.50
  -3 -12   7    5.80    4.90
  -3 -12   7    4.70    7.00
  -3  12   6   54.29   10.80
   3  12  -6   60.29   13.20
  -3 -12   6   60.19   13.20
   3 -12  -6   65.19    9.80
  -3 -12   6   77.19    9.80
   3 -12  -6   43.30   10.80
  -3  12   5  141.89   13.10
   3  12  -5  144.39   16.20
  -3 -12   5  163.28   17.00
  -3 -12   5  146.89   11.70
   3 -12  -5  179.18   17.90
   3 -12  -5  149.79   12.40
  -3  12   4   80.09    9.10
   3  12  -4   47.50   10.10
   3 -12  -4   63.89    7.70
   3 -12  -4   42.90    9.50
  -3 -12   4   91.59   16.90
  -3 -12   4   71.89    7.30
  -3  12   3  103.49    9.00
   3  12  -3  107.69   12.80
  -3 -12   3   95.49    6.60
  -3 -12   3  103.49   11.80
   3 -12  -3  101.09    9.90
   3 -12  -3  105.19   12.70
  -3 -12   3   99.49    6.20
  -3  12   2   84.29    7.40
   3  12  -2   75.69   12.80
  -3 -12   2   91.89    5.40
  -3 -12   2   83.29    9.80
  -3 -12   2   78.09    5.40
   3 -12  -2   83.19   11.00
   3 -12  -2   81.89   10.30
   3  12  -1   34.40    3.50
  -3  12   1   24.40    5.10
   3  12  -1   29.30    7.70
   3 -12  -1   26.40    7.20
   3 -12  -1   25.20    8.20
  -3 -12   1   32.20    8.60
  -3 -12   1   23.00    3.00
  -3  12   0   43.60    8.50
  -3  12   0   43.20    5.20
   3  12   0   42.90    8.50
  -3 -12   0   67.69   12.80
   3 -12   0   55.39   13.50
  -3 -12   0   44.20    4.30
  -3  12  -1   69.99   12.00
  -3  12  -1   62.69    6.80
   3  12   1   74.19    5.80
   3  12   1   49.50    9.30
   3 -12   1   60.59   13.40
  -3 -12  -1   66.99    6.20
  -3 -12  -1   73.89   13.80
  -3  12  -2   15.90    5.20
  -3  12  -2   30.40    6.80
   3  12   2   19.40    5.60
   3 -12   2   29.40   13.10
  -3 -12  -2   16.00    6.90
  -3 -12  -2   26.90    7.00
   3  12   3   39.90    9.10
  -3  12  -3   53.09    9.10
  -3  12  -3   45.40    8.80
  -3 -12  -3   43.40    7.50
   3 -12   3   41.40   14.10
  -3 -12  -3   72.79   16.30
  -3  12  -4  194.98   15.60
   3  12   4  205.28   16.30
  -3  12  -4  220.48   15.20
   3 -12   4  187.08   21.50
  -3 -12  -4  200.58   19.90
  -3 -12  -4  204.48   14.20
  -3  12  -5   31.00    7.00
  -3  12  -5   23.30    6.50
   3  12   5   23.90    7.20
  -3 -12  -5   20.40    6.50
  -3 -12  -5   23.10    9.70
   3 -12   5   20.90   10.50
  -3  12  -6    7.00    4.70
   3  12   6   12.00    8.00
   3  12   6   12.20    5.00
  -3  12  -6   12.80    5.50
   3 -12   6   -1.30    9.40
  -3 -12  -6   17.60    6.50
  -3  12  -7   -0.10    4.70
   3  12   7   -0.70    5.50
   3  12   7   -1.00    3.20
  -3  12  -7   -0.50    2.30
   3 -12   7   -4.70    9.60
  -3 -12  -7    1.40    4.00
   3  12   8    4.20    5.50
   3  12   8   -5.50    4.30
  -3  12  -8   -1.30    5.20
  -3  12  -8    2.80    5.30
  -3 -12  -8   -8.80    3.60
   3 -12   8  -12.60   10.50
  -3  13  10   11.20    8.20
   3  13 -10   -0.30    5.60
  -3 -13  10   15.30    7.50
  -3 -13  10   10.60    6.40
  -3  13   9    0.90    6.10
  -3  13   9    1.30    5.70
   3  13  -9    4.00    6.40
  -3 -13   9   15.70    7.70
   3 -13  -9    1.40    5.80
  -3 -13   9    7.70    6.70
   3  13  -8    5.90    6.30
  -3  13   8    7.70    4.80
  -3  13   8    5.90    6.30
  -3 -13   8    3.90    5.50
  -3 -13   8    7.00    6.30
   3 -13  -8    5.40    5.70
   3  13  -7   13.60    7.80
  -3  13   7   -4.60    3.60
   3 -13  -7    1.90    4.90
  -3 -13   7   14.20    7.90
   3 -13  -7    7.60    5.30
  -3 -13   7    5.70    4.40
   3  13  -6   44.00   11.30
  -3  13   6   59.69   11.60
   3 -13  -6   66.59   18.10
  -3 -13   6   79.19   17.50
  -3 -13   6   52.79    9.70
   3 -13  -6   84.49   14.80
  -3  13   5   12.30    5.90
   3  13  -5    2.90    4.30
   3 -13  -5   17.50    5.60
  -3 -13   5   22.10    6.10
   3 -13  -5   13.00    5.20
  -3 -13   5   15.50    7.90
  -3  13   4    3.90    4.80
   3  13  -4   -0.80    2.70
   3 -13  -4    1.60    3.10
  -3 -13   4    1.90    2.90
  -3 -13   4    0.30    4.20
   3 -13  -4   -1.10    3.20
   3  13  -3   10.70    5.10
  -3  13   3   12.30    4.70
  -3 -13   3    0.20    3.20
  -3 -13   3    6.20    2.50
   3 -13  -3    3.10    2.90
   3 -13  -3    1.60    2.90
  -3 -13   3    8.30    2.90
  -3  13   2   28.30    5.40
   3  13  -2   32.10    9.00
  -3 -13   2   31.20    2.80
  -3 -13   2   24.20    7.10
   3 -13  -2   25.40    7.60
  -3 -13   2   26.80    3.20
   3 -13  -2   30.70    8.40
  -3  13   1  107.79    7.90
   3  13  -1  109.69    6.00
   3  13  -1  127.69   13.80
  -3 -13   1  117.59   12.00
  -3 -13   1  109.89    5.80
   3 -13  -1  121.59   14.20
   3 -13  -1  123.39   13.30
  -3  13   0   39.30    9.80
  -3  13   0   45.40    5.60
   3  13   0   24.50    6.30
   3 -13   0   40.20   12.20
  -3 -13   0   43.30    9.20
  -3 -13   0   39.70    3.90
  -3  13  -1  170.88   15.60
   3  13   1  199.08    9.40
  -3  13  -1  221.08   12.40
   3  13   1  204.18   16.90
  -3 -13  -1  224.28   18.00
   3 -13   1  212.38   21.10
  -3 -13  -1  203.78   10.30
   3  13   2  149.69   14.60
  -3  13  -2  166.78   11.70
  -3  13  -2  184.18   15.90
  -3 -13  -2  150.58   16.00
   3 -13   2  180.68   20.70
  -3  13  -3   41.20    8.10
   3  13   3   27.90    8.20
  -3  13  -3   43.50    9.20
   3 -13   3   35.40   12.70
  -3 -13  -3   32.50   10.50
  -3 -13  -3   37.80    7.00
  -3  13  -4   16.60    6.40
  -3  13  -4   14.80    5.00
   3  13   4   21.20    6.60
   3 -13   4   10.30   10.80
  -3 -13  -4   24.10    9.60
  -3 -13  -4   17.40    5.80
  -3  13  -5   41.30    9.10
   3  13   5   29.50    7.60
  -3  13  -5   27.10    6.50
  -3 -13  -5   24.20    6.70
  -3 -13  -5   34.00   12.40
   3 -13   5   25.00   13.50
   3  13   6   -1.80    2.90
  -3  13  -6   -2.90    4.70
  -3  13  -6    1.00    3.50
   3  13   6   -1.20    6.00
   3 -13   6   11.40   11.70
  -3 -13  -6    1.30    3.20
  -3  13  -7    8.30    4.80
   3  13   7   -9.50    4.30
   3  13   7   -1.40    3.80
  -3  13  -7  -10.30    4.30
   3 -13   7    3.30   10.60
  -3 -13  -7    0.10    3.80
   3  13   8   -0.30    6.70
  -3  13  -8    0.50    6.80
   3  13   8   -1.00    5.30
  -3  13  -8   -5.70    4.10
  -3 -13  -8    3.80    5.40
   3 -13   8   -2.80   12.20
   3  14 -10    6.10    6.10
  -3  14  10    2.80    8.60
  -3  14  10   -7.90    6.90
  -3 -14  10   17.30    8.30
  -3 -14  10    0.90    6.40
   3 -14 -10   12.20    7.60
  -3  14   9    1.80    5.20
   3  14  -9   -3.60    4.40
  -3  14   9    2.10    5.50
  -3 -14   9   -0.40    5.80
   3 -14  -9    2.70    5.20
  -3 -14   9   11.20    7.00
  -3  14   8    9.30    7.00
   3  14  -8    5.40    5.30
  -3  14   8    8.00    5.60
  -3 -14   8   11.80    5.70
   3 -14  -8   -0.80    5.80
  -3 -14   8   22.10    8.10
   3  14  -7   16.40    5.70
  -3  14   7   15.30    7.90
  -3 -14   7   19.90    7.00
   3 -14  -7   34.80    9.80
   3 -14  -7   22.70    9.50
   3  14  -6   11.60    4.80
  -3  14   6    7.30    5.20
   3 -14  -6    7.00    6.60
  -3 -14   6    1.20    3.70
   3 -14  -6    8.80    5.10
  -3 -14   6   13.80    8.20
   3  14  -5    1.50    3.00
  -3  14   5    4.10    4.30
   3 -14  -5    6.10    4.80
  -3 -14   5    8.40    6.90
   3 -14  -5   -1.40    4.10
  -3 -14   5    4.10    3.70
  -3  14   4  108.89   10.40
   3  14  -4   84.39   15.00
  -3 -14   4   85.09   12.30
   3 -14  -4   54.49   10.60
   3 -14  -4   99.19   10.40
  -3 -14   4   95.09    7.50
  -3  14   3    5.80    3.90
   3  14  -3    8.00    5.00
   3 -14  -3   13.00    5.50
  -3 -14   3    3.70    4.20
   3 -14  -3   13.20    5.10
  -3 -14   3    9.60    2.90
   3  14  -2  130.59   14.70
  -3  14   2  118.39    8.80
  -3 -14   2  124.89   13.10
  -3 -14   2  133.09    6.20
   3 -14  -2  128.49   14.20
  -3 -14   2  129.19    5.50
   3 -14  -2  128.89   13.30
   3  14  -1    2.10    3.10
  -3  14   1    1.80    2.80
  -3  14   1    0.30    1.90
  -3 -14   1    1.20    1.20
   3 -14  -1   -0.60    4.90
  -3 -14   1    1.60    1.60
  -3 -14   1   -2.10    2.00
   3  14   0    1.40    3.00
  -3  14   0    0.80    1.80
   3  14   0    1.90    1.80
  -3  14   0   -0.50    3.40
  -3 -14   0    2.80    1.60
   3 -14   0   -1.70    7.20
  -3 -14   0    3.00    3.80
  -3  14  -1   62.39    6.60
   3  14   1   47.90    9.70
  -3  14  -1   50.89   10.10
   3  14   1   51.59    4.60
  -3 -14  -1   63.69    5.60
   3 -14   1   86.89   18.90
  -3 -14  -1   51.99   11.30
   3  14   2    2.80    2.50
  -3  14  -2    6.70    3.30
  -3  14  -2    8.60    5.60
  -3 -14  -2    8.30    5.00
  -3 -14  -2   10.50    6.80
   3 -14   2    6.70   10.50
   3  14   3   96.29   12.30
  -3  14  -3   99.29   12.00
  -3  14  -3  107.59   10.00
  -3 -14  -3  103.99    9.30
  -3 -14  -3  108.99   14.70
   3 -14   3  137.99   25.00
   3  14   4   68.39   12.80
  -3  14  -4   65.79    8.60
  -3  14  -4   86.59   11.30
   3 -14   4  111.79   22.50
  -3 -14  -4   87.99    9.30
  -3 -14  -4  102.69   14.60
  -3  14  -5    2.50    4.10
  -3  14  -5    2.20    3.40
   3  14   5    0.70    3.00
   3 -14   5    4.00    8.20
  -3 -14  -5    3.80    3.10
  -3 -14  -5    6.10    5.80
  -3  14  -6    4.50    5.10
   3  14   6    6.70    9.40
  -3  14  -6   12.60    5.30
   3  14   6    0.80    4.10
   3 -14   6    8.00   12.40
  -3 -14  -6   11.20    5.20
   3  14   7   -4.10    3.90
  -3  14  -7   -2.30    5.20
  -3  14  -7    5.60    4.70
   3  14   7   12.20    8.30
  -3 -14  -7    7.70    5.20
   3 -14   7   -1.70   10.30
  -3  14  -8   -3.80    4.70
  -3  14  -8   -5.00    5.50
   3  14   8   -9.60    5.10
   3  14   8   -5.80    5.10
  -3 -14  -8   -2.10    4.30
   3 -14   8   14.70   20.30
   3  15  -9   -8.80    3.90
  -3  15   9   -7.50    6.20
   3 -15  -9    0.20    4.60
  -3 -15   9    7.60    5.90
  -3 -15   9   -4.40    4.70
   3  15  -8   16.00   10.00
  -3  15   8   21.60    7.80
  -3  15   8   27.50    9.20
   3 -15  -8   13.40    6.60
  -3 -15   8    9.20    6.90
  -3 -15   8   26.60    9.90
   3  15  -7   20.50    7.80
  -3  15   7   26.10    7.40
  -3 -15   7   43.40   15.40
   3 -15  -7   46.50   11.40
  -3 -15   7   28.00    7.70
   3 -15  -7   13.90    6.70
   3  15  -6   58.59   13.70
  -3  15   6   51.49   10.90
   3 -15  -6   67.29   14.60
  -3 -15   6   41.50    8.60
   3 -15  -6   48.40   12.70
  -3 -15   6   76.99   17.60
   3  15  -5    1.30    3.80
  -3  15   5    3.30    3.70
  -3 -15   5   -0.20    3.00
  -3 -15   5   -3.20    4.60
   3 -15  -5   -1.40    2.90
   3 -15  -5    1.10    3.80
  -3  15   4   23.30    6.20
   3  15  -4   20.30    7.90
  -3 -15   4   17.50    4.60
  -3 -15   4    7.60    4.50
   3 -15  -4   20.30    7.90
   3 -15  -4   19.50    6.30
  -3 -15   4   15.20    3.60
   3  15  -3    1.00    3.20
  -3  15   3    1.90    3.50
  -3 -15   3    3.10    5.30
  -3 -15   3    2.70    1.50
   3 -15  -3   -2.20    3.10
   3 -15  -3   -0.90    2.80
  -3 -15   3   -1.60    1.60
  -3  15   2    2.60    2.40
   3  15  -2   -0.80    2.60
   3 -15  -2    0.70    2.80
  -3 -15   2   -0.90    1.00
  -3 -15   2    1.10    1.10
   3 -15  -2   -0.20    3.80
  -3 -15   2   -3.10    1.90
  -3  15   1    4.10    3.80
   3  15  -1    6.20    3.90
  -3  15   1   10.30    3.80
  -3 -15   1    6.50    4.90
   3 -15  -1   18.00    8.20
  -3 -15   1    8.10    1.30
   3  15   0   42.80    8.90
  -3  15   0   55.49    6.10
   3  15   0   63.69    4.40
  -3  15   0   70.39   13.60
  -3 -15   0   67.29    4.10
   3 -15   0   47.70   13.10
  -3 -15   0   51.59   11.50
   3  15   1   29.00    8.00
  -3  15  -1   23.70    7.30
  -3  15  -1   30.40    5.80
   3  15   1   39.70    4.00
  -3 -15  -1   34.60    3.90
   3 -15   1   19.30   10.20
  -3 -15  -1   38.50   11.10
  -3  15  -2   55.89    6.60
  -3  15  -2   55.99   11.60
   3  15   2   34.80    8.70
  -3 -15  -2   92.79   18.00
  -3 -15  -2   65.09    6.70
   3 -15   2   57.79   15.30
   3  15   3   14.60    5.60
  -3  15  -3   19.00    6.40
  -3  15  -3   18.50    5.30
  -3 -15  -3   12.50    4.50
   3 -15   3   12.70   13.70
  -3  15  -4   11.00    3.90
  -3  15  -4   14.90    5.60
   3  15   4    9.20    4.40
  -3 -15  -4    6.00    3.90
   3 -15   4   13.10   11.10
  -3 -15  -4    2.10    4.40
   3  15   5   10.80    5.10
  -3  15  -5    4.20    3.00
  -3  15  -5    5.00    3.50
  -3 -15  -5    7.20    6.60
   3 -15   5    6.10   10.20
  -3 -15  -5    7.10    4.50
  -3  15  -6   -0.80    3.90
  -3  15  -6   11.20    5.50
   3  15   6   -2.70    5.90
   3  15   6    2.10    4.30
  -3 -15  -6    5.00    5.10
   3 -15   6  -12.60    7.30
  -3  15  -7    3.20    4.70
   3  15   7   -9.70    6.40
   3  15   7  -10.40    4.30
  -3  15  -7    3.30    5.10
   3 -15   7   -6.30    8.70
  -3 -15  -7    3.80    5.10
  -3  15  -8    4.20    6.80
  -3  15  -8   -2.50    5.80
  -3 -15  -8   23.80    8.00
   3 -15   8   12.50   13.40
  -3  16   8   -3.40    5.40
   3  16  -8   11.10    6.60
  -3  16   8    6.00    4.70
  -3 -16   8   19.10   10.40
   3 -16  -8    6.60    5.20
  -3 -16   8    5.50    6.00
  -3  16   7   21.10    8.20
   3  16  -7   15.70    7.50
  -3 -16   7   36.70   12.30
   3 -16  -7   15.00    7.80
  -3 -16   7   10.20    5.60
   3 -16  -7   24.80    9.70
  -3  16   6    2.70    4.30
   3  16  -6    8.00    5.30
   3 -16  -6   16.20    6.90
   3 -16  -6    4.30    6.00
  -3 -16   6    9.00    6.20
  -3 -16   6    3.60    4.70
   3  16  -5    4.40    4.50
  -3  16   5    8.50    4.70
   3 -16  -5   -1.40    3.60
  -3 -16   5    3.80    3.10
  -3 -16   5    4.70    5.80
   3 -16  -5    8.70    4.40
  -3  16   4  112.99   10.10
  -3 -16   4  108.09    6.90
   3 -16  -4  115.29   12.20
  -3 -16   4   93.49    7.10
   3 -16  -4  100.49   21.90
  -3 -16   4  107.29   14.30
   3  16  -3   49.60   11.70
  -3  16   3   51.79    6.50
  -3 -16   3   69.79   14.80
   3 -16  -3   59.19   11.90
  -3 -16   3   56.59    3.70
  -3 -16   3   50.59    3.80
   3 -16  -3   37.60    9.10
  -3  16   2    2.30    2.50
  -3  16   2    2.00    3.20
   3  16  -2   -0.40    2.80
  -3 -16   2   -3.30    2.20
   3 -16  -2   -1.70    2.50
  -3  16   1    9.40    6.10
   3  16  -1   14.70    6.30
  -3  16   1   18.90    4.20
   3 -16  -1   16.40    7.30
  -3 -16   1   12.00    6.20
  -3  16   0    2.60    2.60
  -3  16   0    8.80    6.30
   3  16   0    4.40    1.50
   3  16   0    6.40    3.70
  -3 -16   0    5.70    4.10
   3 -16   0    4.60    6.30
  -3 -16   0    9.00    1.40
  -3  16  -1   35.40    9.00
   3  16   1   58.69   12.30
  -3  16  -1   57.29    6.10
   3  16   1   46.00    4.80
  -3 -16  -1   52.79    4.50
  -3 -16  -1   71.09   15.40
   3 -16   1   55.99   14.30
   3  16   2   54.09   11.80
  -3  16  -2   67.39    7.20
  -3  16  -2   69.69   13.10
   3 -16   2   52.29   14.00
  -3 -16  -2   67.79   16.10
  -3 -16  -2   68.09    6.40
   3  16   3  113.59   14.30
  -3  16  -3  123.99   10.20
  -3  16  -3  118.09   14.20
   3 -16   3  128.09   24.50
  -3 -16  -3  103.79   15.10
  -3 -16  -3  123.59    9.50
  -3  16  -4    9.70    5.90
  -3  16  -4    7.60    2.80
   3  16   4    4.10    3.50
   3 -16   4   13.00   11.30
  -3 -16  -4    5.20    3.80
  -3 -16  -4   19.20    9.80
  -3  16  -5   23.60    6.30
   3  16   5   23.50    7.20
  -3  16  -5   26.20    7.00
   3 -16   5   24.50   14.20
  -3 -16  -5   31.70    7.30
  -3 -16  -5   26.50   11.60
  -3  16  -6   41.80    9.00
   3  16   6   28.80    9.20
   3 -16   6   28.70   16.00
  -3 -16  -6   35.20    8.10
  -3  16  -7    4.00    5.30
  -3  16  -7    2.40    5.90
   3  16   7    5.20    5.40
   3  16   7    3.50    8.60
   3 -16   7    7.60   11.80
  -3 -16  -7   -2.00    4.70
   3 -16   8   16.00   12.90
   3  17  -8    5.80    6.10
  -3  17   8    5.40    6.00
   3 -17  -8    0.30    4.20
   3  17  -7    1.40    5.40
  -3  17   7    2.40    3.70
  -3 -17   7   22.30    9.90
  -3 -17   7   -2.00    3.40
   3 -17  -7   -3.70    5.60
   3 -17  -7   11.10    9.50
   3  17  -6   -5.90    3.40
  -3  17   6    4.80    4.10
   3 -17  -6   -2.70    4.30
  -3 -17   6   11.20    7.60
   3 -17  -6   -2.20    3.50
  -3 -17   6    1.90    4.10
  -3  17   5   -0.80    2.90
   3  17  -5    7.80    4.90
   3 -17  -5    5.00    4.50
  -3 -17   5    1.50    4.20
   3 -17  -5    7.20    4.70
   3  17  -4   18.50    7.40
  -3  17   4   19.80    5.70
  -3 -17   4   25.40    4.00
  -3 -17   4   23.40    7.60
  -3 -17   4   26.70   10.30
   3 -17  -4   25.20    8.00
   3 -17  -4   30.30    8.90
  -3  17   3    4.90    2.80
   3  17  -3    0.90    4.10
   3 -17  -3    0.80    4.40
   3 -17  -3   -1.10    1.90
  -3 -17   3    5.10    5.00
  -3  17   2   22.40    4.90
  -3  17   2    5.30    6.10
   3  17  -2   13.30    5.40
  -3 -17   2   16.60    6.90
   3 -17  -2   15.20    7.20
   3  17  -1   19.60    7.60
  -3  17   1   24.10    4.80
  -3  17   1    8.90    5.50
   3 -17  -1   17.40    7.30
  -3 -17   1    9.60    5.40
  -3  17   0    4.80    3.90
  -3  17   0    3.90    2.90
   3  17   0    5.00    4.00
   3 -17   0    6.50    3.20
  -3 -17   0    3.80    4.20
   3 -17   0   14.80    8.60
   3  17   1  103.79    6.60
  -3  17  -1  111.29    8.40
  -3  17  -1  116.19   14.60
   3  17   1  103.89   14.10
   3 -17   1  116.39   17.10
  -3 -17  -1   87.69   18.40
  -3 -17  -1  100.99    5.50
  -3  17  -2   88.19    7.90
   3  17   2   84.79   15.30
  -3  17  -2  101.39   13.30
   3 -17   2   66.59   16.20
  -3 -17  -2  101.39    6.80
  -3 -17  -2   85.59   13.20
  -3  17  -3    1.30    3.60
   3  17   3    2.10    4.20
  -3  17  -3    4.70    2.90
   3 -17   3   14.30    9.50
  -3 -17  -3   10.80    5.40
  -3 -17  -3    5.50    3.20
  -3  17  -4   -2.80    2.80
   3  17   4   -6.00    2.60
  -3  17  -4    4.10    3.30
   3 -17   4    6.20    8.90
  -3 -17  -4   -0.40    3.30
  -3 -17  -4    3.70    3.30
   3  17   5   -2.40    3.30
  -3  17  -5    2.80    3.50
  -3  17  -5   -6.10    2.50
   3 -17   5    7.10   10.60
  -3 -17  -5   -2.30    2.80
  -3 -17  -5    2.90    5.90
  -3  17  -6   -3.20    4.60
   3  17   6   -1.00    5.00
  -3  17  -6   -6.30    2.60
  -3 -17  -6    2.50    5.50
   3 -17   6    2.10   11.60
  -3 -17  -6    1.60    4.30
  -3  17  -7    8.20    8.00
   3  17   7    3.70    5.70
  -3  17  -7    1.30    5.60
   3  17   7   -0.10    5.70
  -3 -17  -7    6.30    5.50
   3  18  -9    1.80    6.00
   3 -18  -9    0.90    9.60
   3  18  -8    2.80    6.30
  -3  18   8   -4.70    4.80
  -3 -18   8   28.90   10.80
   3 -18  -8    7.90    5.90
  -3 -18   8   -6.70    5.20
   3 -18  -8    8.10   12.60
   3  18  -7    1.20    5.20
  -3  18   7    9.50    6.10
   3 -18  -7    8.60   11.30
  -3 -18   7   17.60   11.20
   3 -18  -7   19.60    8.30
  -3 -18   7    4.10    4.60
  -3  18   6   23.70    7.20
   3  18  -6   17.80    7.20
  -3 -18   6   34.60   11.80
   3 -18  -6    8.40    5.50
  -3 -18   6   14.00    4.60
   3 -18  -6   37.40   10.90
   3  18  -5    8.20    5.90
  -3  18   5   -1.00    3.20
   3 -18  -5    9.20    6.90
  -3 -18   5    7.80    6.20
   3 -18  -5    7.90    4.50
   3  18  -4   60.49   12.50
  -3  18   4   83.09    8.40
  -3 -18   4   68.79    4.90
   3 -18  -4   74.19   10.90
   3 -18  -4   56.19   12.70
  -3 -18   4   87.39    4.60
  -3 -18   4   85.39   12.80
  -3  18   3   -0.30    2.50
  -3  18   3   -1.10    3.30
   3  18  -3    2.20    3.60
   3 -18  -3    2.20    3.10
  -3 -18   3    1.60    4.30
   3  18  -2   22.80    8.50
  -3  18   2   18.70    7.20
  -3  18   2   21.30    4.50
   3 -18  -2   24.70    9.30
  -3  18   1   21.10    4.40
  -3  18   1   25.20    4.90
   3 -18  -1   26.40    9.70
  -3  18   0    1.20    1.90
  -3  18   0   -3.80    4.10
   3  18   0    1.10    3.20
   3 -18   0    4.80    2.90
  -3 -18   0    1.20    3.10
   3 -18   0   -1.10    5.10
  -3  18  -1   63.29    6.20
   3  18   1   60.29    4.00
  -3  18  -1   79.29   15.40
   3  18   1   41.60    9.90
  -3 -18  -1   97.19   19.60
   3 -18   1   76.39   18.00
  -3 -18  -1   65.79    3.70
   3  18   2   31.20    9.90
  -3  18  -2   19.00    4.90
  -3  18  -2   16.50    7.40
  -3 -18  -2   13.80    6.50
   3 -18   2   38.50   14.20
  -3 -18  -2   18.80    3.50
  -3  18  -3   -0.10    2.70
  -3  18  -3   -2.10    2.40
   3 -18   3    2.80    8.70
  -3 -18  -3    1.10    4.10
  -3 -18  -3    5.00    2.90
  -3  18  -4    2.80    4.60
  -3  18  -4   -1.90    2.90
   3  18   4   -3.00    2.50
  -3 -18  -4   -0.90    2.60
  -3 -18  -4    2.30    5.90
   3 -18   4   13.10    9.90
  -3  18  -5   -1.90    3.80
  -3  18  -5   -0.30    5.30
   3  18   5   -1.70    5.90
  -3 -18  -5   11.10    6.40
   3 -18   5   12.20   12.00
  -3 -18  -5    5.80    3.90
  -3  18  -6    1.30    5.00
  -3  18  -6   -9.90    3.60
   3  18   6   13.80    6.50
  -3 -18  -6    8.30    6.50
   3 -18   6    1.10   11.90
  -3 -18  -6    0.20    4.80
   3  18   7   22.30   16.20
  -3  18  -7    4.20    6.00
   3  18   7    1.90    5.30
  -3  18  -7   -8.70    6.00
  -3 -18  -7   -1.90    5.00
   3 -18   7    8.10   12.90
   3  19  -8    5.80    6.10
  -3  19   8   -0.70    6.20
   3 -19  -8   21.90   12.40
  -3 -19   8   -9.90    5.20
   3 -19  -8   -3.10    6.40
  -3 -19   8   38.30   11.00
   3  19  -7   -9.90    3.90
  -3  19   7   -0.40    4.80
   3 -19  -7   -1.30    5.60
  -3 -19   7   13.90    6.70
   3 -19  -7  -16.20    7.40
  -3 -19   7   -9.80    4.20
   3  19  -6    8.60    6.00
  -3  19   6    2.30    4.10
   3 -19  -6    6.50    7.10
  -3 -19   6    0.30    3.90
   3 -19  -6   14.00    7.10
  -3 -19   6   -5.00    3.30
   3  19  -5    9.50    7.10
  -3  19   5   21.20    5.30
   3 -19  -5   23.00   14.90
   3 -19  -5   10.20    5.90
  -3 -19   5   12.10    5.80
  -3 -19   5   20.00    3.60
  -3  19   4    5.00    3.70
  -3  19   4   -4.90    3.50
  -3 -19   4    5.10    4.70
   3 -19  -4   11.90    6.00
   3  19  -3   -0.70    4.50
  -3  19   3    6.00    6.60
  -3  19   3    4.60    2.30
  -3 -19   3    2.00    3.80
   3 -19  -3    1.00    4.20
  -3  19   2   96.69   18.60
   3  19  -2   85.89   16.40
  -3  19   2   94.79    7.20
   3 -19  -2  104.79   13.70
  -3 -19   2   99.49   13.20
  -3  19   1    7.30    3.10
  -3  19   1   10.10    6.40
   3  19  -1   10.30    7.10
  -3  19   1   10.30    3.00
  -3 -19   1   10.80    7.80
   3 -19  -1   22.00   11.00
   3  19   0   39.40   10.70
  -3  19   0   37.80   11.10
  -3  19   0   58.09    5.40
   3 -19   0   71.59   17.00
  -3 -19   0   55.29   13.10
   3  19   1   34.10    8.70
  -3  19  -1   57.59    5.60
  -3  19  -1   40.20   11.10
   3 -19   1   44.20    6.90
  -3 -19  -1   56.09   13.80
   3 -19   1   70.99   17.80
  -3  19  -2   14.00    6.10
  -3  19  -2   13.60    5.60
   3  19   2   25.20    3.30
   3  19   2   10.20    6.60
   3 -19   2   26.30   12.50
  -3 -19  -2   12.60    3.00
  -3 -19  -2   22.80   10.00
  -3  19  -3   -0.30    3.70
  -3  19  -3    7.70    3.30
   3  19   3    4.50    5.70
   3 -19   3    3.70    8.40
  -3 -19  -3    2.10    4.20
  -3 -19  -3    3.80    2.60
  -3  19  -4   16.00    5.00
  -3  19  -4   12.50    5.90
   3  19   4   12.40    7.00
  -3 -19  -4   13.40    5.20
  -3 -19  -4   20.90    5.50
   3 -19   4    3.80    9.60
  -3  19  -5    8.40    4.40
   3  19   5    6.00    4.90
  -3  19  -5    1.10    4.90
  -3 -19  -5    8.70    4.10
   3 -19   5   -0.10    7.80
  -3 -19  -5   16.20    9.40
  -3  19  -6   -4.60    4.30
  -3  19  -6   -2.70    4.70
   3  19   6   -1.70    5.40
  -3 -19  -6    4.20    7.00
  -3 -19  -6    1.40    4.50
   3 -19   6    4.10   12.30
  -3  19  -7   -6.80    6.00
  -3  19  -7   12.20    7.40
   3  19   7   13.70   11.00
   3  19   7   -6.60    6.10
   3 -19   7   24.20   13.50
   3  20  -8   -9.90    5.10
   3 -20  -8    4.60   15.20
  -3  20   7   -7.90    3.90
   3  20  -7    1.90    4.80
  -3 -20   7   -7.30    4.30
  -3 -20   7   -1.40    6.40
   3 -20  -7    7.30   12.20
  -3  20   6    0.80    5.00
   3  20  -6    6.50    5.50
  -3  20   6    2.70    4.50
   3 -20  -6   14.20    7.70
  -3 -20   6   12.90    6.40
  -3  20   5   -2.80    3.20
  -3  20   5   -3.80    4.50
   3  20  -5   -5.00    4.30
   3 -20  -5   13.20    6.30
  -3 -20   5    8.30    4.50
  -3  20   4    1.80    2.50
  -3  20   4   -1.90    4.10
   3  20  -4    0.00    4.00
  -3 -20   4    4.70    4.50
   3 -20  -4    3.00    3.60
   3  20  -3   -2.40    5.70
  -3  20   3    5.70    2.20
  -3  20   3    4.70    4.30
   3 -20  -3    4.00    5.00
  -3 -20   3    5.10    4.20
  -3  20   2   47.40   12.40
   3  20  -2   32.60    9.50
  -3  20   2   41.60    4.70
   3 -20  -2   40.40   12.10
  -3 -20   2   47.10   12.80
  -3  20   1  129.89   22.60
  -3  20   1  141.09    7.60
   3  20  -1  167.98   20.00
  -3  20   1  135.49    7.60
   3 -20  -1  143.29   17.40
  -3 -20   1  146.29   17.00
   3  20   0   24.90    8.70
  -3  20   0   33.10    3.60
  -3  20   0   33.00   10.10
  -3 -20   0   38.90   10.60
   3 -20   0   47.00   15.00
   3  20   1    3.30    3.70
  -3  20  -1    2.30    4.10
  -3  20  -1    3.10    2.00
   3 -20   1    0.70    3.20
   3 -20   1    7.30    7.50
  -3 -20  -1    4.10    5.00
  -3  20  -2   -1.40    2.40
  -3  20  -2    1.30    3.20
   3  20   2   -1.30    3.80
   3 -20   2    3.40    7.20
  -3 -20  -2   -4.90    2.30
  -3  20  -3   20.70    9.00
  -3  20  -3   25.70    4.80
   3  20   3   11.20    7.50
  -3 -20  -3   21.20    5.00
   3 -20   3   27.70   13.00
  -3 -20  -3   24.00    9.60
  -3  20  -4   -1.50    3.00
   3  20   4   -5.00    3.40
  -3  20  -4    6.90    3.40
  -3 -20  -4    3.60    4.50
  -3 -20  -4   -3.30    3.10
   3 -20   4    7.70    8.80
  -3  20  -5    1.10    4.80
   3  20   5   17.00    7.30
  -3  20  -5   -7.50    4.50
  -3 -20  -5   -1.30    4.10
   3 -20   5   12.90   11.20
  -3 -20  -5    5.80    7.40
  -3  20  -6   -2.10    5.00
   3  20   6   -1.00    7.70
  -3  20  -6    1.40    6.20
  -3 -20  -6   -3.20    4.30
  -3 -20  -6   -8.50    4.70
   3 -20   6    3.60   11.60
   3  21  -7    7.60    7.20
  -3  21   7    0.60    4.60
  -3  21   7   -0.70    5.60
  -3 -21   7   -4.70    4.80
  -3 -21   7   15.30    6.80
   3 -21  -7   -1.60   14.50
  -3  21   6    7.20    5.70
   3  21  -6    2.90    5.50
  -3  21   6   -5.00    5.60
  -3 -21   6    6.80    3.50
  -3 -21   6    6.90    5.60
   3 -21  -6   18.40    7.00
  -3  21   5    2.60    3.40
   3  21  -5    7.50    5.70
   3 -21  -5   17.20    7.30
  -3 -21   5    6.10    5.90
   3  21  -4   12.50    8.10
  -3  21   4    7.00    8.50
  -3  21   4   28.20    5.60
  -3 -21   4   17.30    6.30
   3  21  -3   16.60    7.30
  -3  21   3    5.40    6.40
  -3 -21   3   20.10    8.40
   3 -21  -3   14.00    6.20
  -3  21   2   38.20    4.40
  -3  21   2   40.90   11.30
   3  21  -2   37.40   10.50
   3 -21  -2   50.79   13.60
  -3 -21   2   41.90   11.10
   3  21  -1   56.69   14.10
  -3  21   1   35.00    4.10
  -3  21   1   45.20    3.70
  -3  21   1   34.50   10.00
  -3 -21   1   36.50   10.90
   3 -21  -1   33.70    9.10
  -3  21   0   44.90    3.50
  -3  21   0   47.80    3.50
  -3  21   0   45.30   11.80
   3  21   0   42.60   10.40
   3 -21   0   44.40   12.60
  -3 -21   0   63.39   15.10
  -3  21  -1   -2.60    3.70
   3  21   1    4.40    5.60
  -3  21  -1   -0.70    1.70
   3 -21   1   -0.10    5.90
  -3 -21  -1    7.50    5.50
  -3  21  -2   -3.80    1.80
   3  21   2   -0.30    3.20
  -3 -21  -2   -0.90    2.90
   3 -21   2    7.00    5.40
   3  21   3    2.60    4.60
  -3  21  -3    4.70    3.50
  -3  21  -3    9.70    6.50
  -3 -21  -3    4.60    4.50
   3 -21   3    4.90    6.10
  -3  21  -4    0.70    4.30
   3  21   4    0.20    4.30
  -3  21  -4    3.80    3.70
  -3 -21  -4    5.00    6.10
  -3 -21  -4    3.40    4.20
   3 -21   4   11.90    9.70
  -3  21  -5   -0.60    4.40
   3  21   5    5.90    6.90
  -3  21  -5    3.10    4.80
  -3 -21  -5    4.40    4.90
   3 -21   5   14.50   12.10
  -3 -21  -5    7.90    6.80
  -3  21  -6    6.60    6.10
  -3  21  -6   -4.00    6.00
   3  21   6   -1.80    4.20
   3 -21   6    2.90   10.60
  -3 -21  -6    2.70    6.80
  -3 -21  -6   -6.70    5.70
  -3  22   7   -9.20    5.60
  -3  22   7   -9.80    5.80
   3  22  -7   -1.30    9.50
  -3 -22   7   21.50    9.70
   3 -22  -7   34.20   14.80
   3  22  -6    0.60    6.80
  -3  22   6   -3.00    5.50
  -3  22   6    5.00    4.20
   3 -22  -6   15.60   10.50
  -3 -22   6   10.80    6.30
   3  22  -5    7.40    6.00
  -3  22   5    3.70    4.00
  -3  22   5    5.50    6.80
  -3 -22   5    1.50    4.60
   3 -22  -5   10.40    6.20
   3  22  -4    5.30    5.80
  -3  22   4    4.70    6.20
  -3  22   4   10.50    3.30
   3 -22  -4    2.60    4.50
  -3 -22   4    7.20    5.80
   3  22  -3   29.10    9.10
  -3  22   3   20.80    8.60
  -3 -22   3   23.50    8.80
   3 -22  -3   33.40   11.50
  -3  22   2    3.70    5.00
   3  22  -2    9.10    6.20
  -3  22   2   -1.10    1.90
  -3 -22   2    6.90    5.90
   3 -22  -2    3.70    4.40
   3  22  -1   13.60    7.80
  -3  22   1    5.60    6.00
  -3 -22   1    2.80    4.40
   3 -22  -1   11.60    7.90
   3  22   0   13.50    6.90
  -3  22   0    2.30    6.10
  -3 -22   0   13.20    6.60
   3 -22   0    6.50    6.60
   3  22   1    9.80    5.20
   3 -22   1    6.30    6.60
  -3  22  -2   11.00    4.00
  -3  22  -2   -3.10    2.00
   3  22   2   -3.50    3.80
  -3 -22  -2   -1.00    3.70
   3 -22   2    3.40    7.60
   3  22   3    0.20    2.90
  -3  22  -3    5.10    5.00
  -3  22  -3   -4.60    2.70
   3  22   3    5.60    6.00
  -3 -22  -3   -0.20    3.50
   3 -22   3    8.50    9.50
  -3  22  -4   16.50    5.40
  -3  22  -4    9.00    6.80
   3  22   4    6.60    5.30
  -3 -22  -4   -2.30    5.70
   3 -22   4   14.50   12.00
   3  22   5    1.20    6.00
  -3  22  -5   19.50    6.80
  -3 -22  -5   -2.40    4.50
  -3 -22  -5   -1.60    7.60
   3 -22   5    9.50   10.30
   3  23  -6   -4.30    7.30
  -3  23   6   -6.40   12.20
  -3  23   6   -3.60    3.80
  -3 -23   6   25.80   10.60
   3 -23  -6   23.10   10.70
  -3  23   5   -0.70    6.10
  -3  23   5   -1.00    3.50
   3  23  -5    7.50    6.30
  -3 -23   5    6.60    6.20
   3 -23  -5    6.00    6.90
   3  23  -4   -2.90    5.80
  -3  23   4    8.60    6.10
  -3 -23   4   13.40    7.40
   3 -23  -4    2.10    5.90
  -3  23   3   16.20    8.30
   3  23  -3   13.60    7.50
   3 -23  -3   36.00   11.80
  -3 -23   3   22.00    9.10
   3  23  -2   24.10   11.00
  -3  23   2    7.60    8.00
  -3 -23   2   16.60    7.40
   3 -23  -2   11.20    4.10
  -3  23   1   15.60    8.60
   3  23  -1   15.90    9.30
   3 -23  -1   36.80   11.20
  -3 -23   1   22.50   10.20
   3  23   0   38.60   11.70
  -3  23   0   31.40   10.30
   3 -23   0   42.70   12.50
  -3 -23   0   47.30   14.50
   3  23   1   10.40    7.60
  -3 -23  -1   10.00    7.00
   3 -23   1   20.00   10.30
   3  23   2   -2.80    4.40
  -3  23  -2   -2.60    3.10
   3 -23   2    0.90    5.10
  -3 -23  -2    0.00    4.90
  -3  23  -3   -4.90    4.80
   3  23   3    5.20    6.10
   3 -23   3    9.30    7.60
  -3 -23  -3    0.30    4.20
   3  23   4   -0.80    4.30
  -3  23  -4    7.30    7.90
  -3 -23  -4    1.30    6.70
  -3  23  -5    7.00    7.20
   3  23   5   -0.60    4.80
   3 -23   5    4.90    9.40
  -3 -23  -5    5.60    5.20
   3  24  -6   -1.50    7.60
  -3  24   6    7.00    8.20
   3 -24  -6   16.80   12.70
  -3 -24   6   14.00    7.20
  -3  24   5   17.10    5.80
   3  24  -5   13.60   11.30
  -3 -24   5   28.60   10.70
   3 -24  -5   16.20    9.30
  -3  24   4    0.00    5.80
   3 -24  -4    1.60    5.20
  -3 -24   4   -2.30    3.30
   3  24  -3    6.10    5.70
  -3  24   3   -3.60    4.20
   3 -24  -3   17.90    9.10
  -3 -24   3    8.50    6.50
   3  24  -2   10.90    8.30
  -3  24   2    4.60    5.80
   3 -24  -2    3.10    4.20
  -3 -24   2    8.00    6.50
  -3  24   1   -4.80    4.90
   3  24  -1    8.90    6.70
   3 -24  -1    3.00    6.10
  -3 -24   1   -1.90    3.70
   3  24   0   14.90    8.60
  -3  24   0   12.30    6.90
   3 -24   0   29.50   10.80
  -3 -24   0   15.00    8.50
   3  24   1   13.80    7.80
  -3  24  -1    9.10    7.00
  -3 -24  -1    4.20    5.80
   3 -24   1    4.00    5.70
  -3  24  -2    0.10    3.70
   3  24   2    1.70    5.60
   3 -24   2    6.90    8.50
  -3 -24  -2   -4.30    3.90
  -3  24  -3    3.30    6.50
   3  24   3    9.90    8.90
  -3 -24  -3   15.20    8.90
   3 -24   3   17.60    9.50
   3  24   4  -10.30    4.40
  -3  24  -4    3.60    7.30
   3 -24   4   18.50   13.10
  -3 -24  -4   14.30    8.90
   3  25  -5   15.70   10.00
  -3  25   5    0.70    7.10
   3 -25  -5   10.90    8.70
  -3 -25   5   11.40    5.90
  -3  25   4   -7.20    5.80
   3  25  -4   -8.00    7.00
  -3 -25   4   -3.30    3.80
   3 -25  -4   11.30    7.50
  -3  25   3   -8.40    4.30
   3  25  -3   18.80    8.70
   3 -25  -3    4.20    5.50
  -3 -25   3   10.30    8.90
  -3  25   2    0.80    5.40
   3  25  -2    9.00    6.90
  -3 -25   2   -1.00    4.10
   3 -25  -2   13.10    6.80
   3  25  -1   -4.70    4.50
  -3  25   1    2.40    6.80
  -3 -25   1   -1.20    3.80
   3 -25  -1   15.40    8.10
  -3  25   0    3.60    4.20
   3  25   0    5.10    6.90
  -3 -25   0   14.80    8.40
   3 -25   0    8.90    5.20
   3  25   1   14.40    7.70
  -3  25  -1   -5.30    4.20
   3 -25   1   15.90    7.70
  -3 -25  -1    4.90    4.60
   3  25   2   24.20   10.80
  -3  25  -2   16.10    8.80
  -3 -25  -2   16.60    9.60
   3 -25   2   20.30   10.40
  -3  25  -3    2.60    5.30
   3  25   3   -3.70    4.70
  -3 -25  -3    0.50    5.70
   3 -25   3   -3.80    7.40
   3  26  -4   -9.60    5.30
  -3  26   4   -7.80    5.80
  -3 -26   4    2.60    5.70
   3 -26  -4   10.20    9.20
   3  26  -3   -3.30    5.10
  -3  26   3    0.00    6.00
  -3 -26   3    3.10    4.40
   3 -26  -3    9.00    7.10
  -3  26   2   -4.10    7.80
   3  26  -2   -4.90    6.60
  -3 -26   2    0.20    6.70
   3 -26  -2   -4.90    4.20
  -3  26   1    0.30    5.00
   3  26  -1    3.20    6.00
  -3 -26   1    6.60    6.90
   3 -26  -1   -6.90    3.40
   3  26   0    9.20    5.20
  -3  26   0   -4.50    5.10
   3 -26   0   -4.60    3.90
   3  26   1   13.00    9.00
  -3  26  -1    7.90    6.80
  -3 -26  -1    6.10    4.60
   3 -26   1    4.70   12.00
  -3  26  -2   13.70    5.50
   3 -26   2    6.10    5.60
  -3 -26  -2    2.50    6.20
   3  27  -3    9.10    7.90
  -3  27   3   -2.20    5.90
  -3 -27   3    6.00    7.50
  -3  27   2   -4.60    6.40
   3  27  -2    0.10    6.50
  -3 -27   2    2.90    4.90
   3 -27  -2    6.10    5.60
   3  27  -1    2.40    6.50
  -3  27   1    4.60    8.60
  -3 -27   1   -0.80    4.10
   3 -27  -1   10.80   11.50
   3  27   0    1.60    6.20
  -3  27   0    3.00    6.20
   3 -27   0   -4.30    5.50
   3  27   1    7.30    5.00
  -3  27  -1    2.10    6.40
   3 -27   1    7.00    5.10
  -3 -27  -1    6.20    6.50
   4   0 -11    5.10    5.70
  -4   0  11  -16.10    8.20
  -4   0  11   -2.20    6.00
  -4   0  10  -10.70    4.10
   4   0 -10   -1.70    4.10
  -4   0  10   -7.40    4.90
   4   0  -9   11.00    5.20
  -4   0   9    6.90    6.30
  -4   0   9   -1.10    5.30
  -4   0   8    2.70    6.20
  -4   0   8   -2.90    4.20
   4   0  -8    4.10    4.60
  -4   0   7    4.20    4.00
  -4   0   7   -0.50    4.20
   4   0  -7    2.70    2.10
  -4   0   6   30.30    4.50
   4   0  -6   22.70    7.00
  -4   0   6   31.20    8.60
   4   0  -5   -0.40    1.90
  -4   0   5    2.30    4.10
  -4   0   4   27.00    7.10
   4   0  -4   26.60    6.90
   4   0  -3   -2.10    1.80
  -4   0   3    0.80    2.90
   4   0  -2   78.99    4.80
   4   0  -2   69.19    5.20
  -4   0   2   76.09    7.00
   4   0  -2   66.79    7.80
  -4   0   1   -1.70    1.50
   4   0  -1   -1.50    1.50
  -4   0   1    2.60    2.80
   4   0  -1    1.50    1.70
  -4   0   0 1578.54   46.20
  -4   0   0 1651.03   42.80
   4   0   0 1633.84   37.70
   4   0   0 1579.34   42.40
   4   0   0 1695.73   44.50
  -4   0  -1   -1.70    1.90
  -4   0  -1   -0.60    1.10
   4   0   1    2.20    4.80
   4   0   1    0.90    1.20
   4   0   2 1179.78   43.10
  -4   0  -2 1326.97   40.60
  -4   0  -3    3.00    4.20
   4   0   3   -1.70    2.70
  -4   0  -4   91.29   10.90
   4   0   4  103.79   13.70
  -4   0  -5    3.50    2.50
   4   0   5    0.60    4.70
   4   0   6   69.59   18.70
  -4   0  -6   62.09   13.30
   4   0   7   -2.80    5.70
  -4   0  -7   -0.60    3.00
   4   0   8   45.80   17.80
  -4   0  -8   54.19   12.10
  -4   0  -9    0.40    6.00
   4   0   9   -9.20   11.80
  -4   1  11   -3.80    6.90
   4   1 -11    7.50    6.10
   4  -1 -11    1.30    4.80
  -4  -1  11    9.50    6.60
  -4  -1  11   -1.70    5.00
   4   1 -10   -6.40    4.20
  -4   1  10   -2.80    6.40
  -4  -1  10   -4.00    4.60
  -4  -1  10  -10.00    4.00
   4  -1 -10    1.20    5.80
  -4   1   9   62.39   15.10
   4   1  -9   56.59   11.70
  -4  -1   9   48.40   12.20
   4  -1  -9   28.10    7.90
  -4  -1   9   45.10    9.50
  -4   1   8   46.90    8.30
  -4   1   8   27.40    9.90
   4   1  -8   44.10   11.30
  -4   1   8   38.10    4.90
   4  -1  -8   40.50   11.00
  -4  -1   8   31.30    7.60
  -4  -1   8   30.90   10.60
  -4   1   7   -4.20    3.90
  -4   1   7    0.00    4.60
   4   1  -7    1.30    2.30
  -4  -1   7   -2.50    3.00
  -4  -1   7   -1.20    2.40
   4  -1  -7   -1.30    2.20
  -4  -1   7    7.60    4.40
  -4   1   6   19.10    8.50
   4   1  -6    6.60    3.90
  -4  -1   6   21.20    5.10
   4  -1  -6   19.50    7.20
  -4  -1   6   16.90    7.90
  -4  -1   6   22.10    3.10
   4   1  -5  121.49   12.70
  -4   1   5  114.79   11.60
   4  -1  -5  123.19   12.80
  -4  -1   5  115.49   11.60
   4   1  -4  166.18   14.00
  -4   1   4  180.68   13.00
  -4  -1   4  181.78   12.90
   4  -1  -4  197.78   15.10
   4   1  -3    1.20    2.10
  -4   1   3    6.60    4.40
   4  -1  -3    1.30    2.80
  -4  -1   3    3.40    3.40
   4   1  -2  142.69   11.00
  -4   1   2  126.69    9.50
   4   1  -2  138.89    7.70
   4   1  -2  135.09    6.50
   4  -1  -2  131.69   10.60
   4  -1  -2  138.29    6.60
  -4  -1   2  145.89    9.50
   4  -1  -2  139.59    7.00
  -4   1   1  164.68   10.60
   4   1  -1  174.48   11.00
  -4   1   1  164.88   10.40
   4   1  -1  161.98   10.40
  -4  -1   1  170.08   10.40
   4  -1  -1  162.18   10.00
  -4  -1   1  156.58   10.30
   4  -1  -1  176.58   11.10
   4   1   0  703.93   21.50
   4   1   0  695.03   25.30
  -4   1   0  686.93   34.00
   4   1   0  677.63   25.80
  -4   1   0  622.94   24.10
  -4  -1   0  677.23   24.60
   4  -1   0  688.43   25.50
   4  -1   0  686.63   21.30
   4   1   1  375.16   21.50
  -4   1  -1  376.46   12.60
   4   1   1  387.16   13.10
  -4   1  -1  366.46   18.10
   4  -1   1  380.36   24.90
   4  -1   1  384.56   12.90
  -4  -1  -1  359.26   18.10
  -4  -1  -1  374.06   12.80
   4   1   2    2.60    5.10
  -4   1  -2    3.80    2.30
   4  -1   2    7.00    4.80
  -4  -1  -2    2.00    3.10
   4   1   3  324.67   22.90
  -4   1  -3  342.17   20.00
   4  -1   3  321.17   22.60
  -4  -1  -3  301.47   18.80
   4   1   4    6.50    4.00
  -4   1  -4    0.60    3.80
   4  -1   4    3.90    4.70
  -4  -1  -4    4.30    4.50
   4   1   5   -0.20    4.30
  -4   1  -5    4.20    4.60
   4  -1   5   10.60    7.70
  -4  -1  -5    0.90    3.50
   4   1   6    2.90    6.00
  -4   1  -6   -2.90    2.80
  -4  -1  -6    2.10    3.40
   4  -1   6   -0.80    5.60
   4   1   7   46.80   14.90
  -4   1  -7   44.80   12.00
  -4  -1  -7   42.30   11.50
   4  -1   7   43.70   14.40
   4   1   8    3.10    8.40
  -4   1  -8    5.80    5.90
   4  -1   8   -4.00    7.60
  -4  -1  -8    1.70    5.80
   4   1   9   10.20   13.10
  -4   1  -9   -0.50    3.90
  -4  -1  -9    1.00    6.10
   4  -1   9  -20.90   11.10
  -4   2  11   17.40   13.90
   4   2 -11   14.90    6.00
  -4  -2  11   -8.10    5.50
   4  -2 -11    4.90    6.00
  -4  -2  11   -5.70    6.20
  -4   2  10  -10.30    5.50
  -4   2  10  -10.40    5.40
   4   2 -10   -3.50    5.50
  -4  -2  10    4.80    6.30
   4  -2 -10   -9.10    3.50
  -4  -2  10   -0.80    6.00
  -4   2   9   19.70    8.50
   4   2  -9   12.20    5.60
  -4  -2   9   15.50    9.00
  -4  -2   9   16.40    6.80
   4  -2  -9   16.90    6.90
  -4   2   8    0.40    4.60
   4   2  -8    5.00    5.00
  -4   2   8   -6.00    4.30
  -4   2   8    5.00    2.40
  -4  -2   8   10.10    5.70
  -4  -2   8    9.00    5.50
   4  -2  -8   -3.70    2.80
   4   2  -7   92.99   12.10
  -4   2   7   81.29    7.50
  -4   2   7   71.29   13.30
  -4   2   7   88.89    6.60
   4  -2  -7   65.49   13.00
  -4  -2   7  101.99   12.60
  -4  -2   7   98.79    9.20
   4   2  -6    4.80    4.30
  -4   2   6    9.00    5.90
   4   2  -6   10.10    4.20
  -4  -2   6    8.10    3.90
   4  -2  -6   10.60    5.00
  -4  -2   6    6.90    5.90
  -4   2   5  489.15   24.00
   4   2  -5  494.65   15.40
   4   2  -5  507.55   26.40
   4  -2  -5  517.25   26.90
  -4  -2   5  509.15   24.00
  -4  -2   5  510.05   15.10
  -4   2   4   59.49   10.00
   4   2  -4   56.89   10.10
   4   2  -4   56.09    4.40
  -4  -2   4   64.79    8.10
   4  -2  -4   66.29   11.20
  -4  -2   4   58.49    3.60
   4   2  -3 1470.65   43.40
   4   2  -3 1421.26   30.00
  -4   2   3 1401.46   37.30
  -4  -2   3 1377.76   36.20
  -4  -2   3 1455.75   29.50
   4  -2  -3 1399.36   42.60
   4   2  -2   17.90    5.00
   4   2  -2   32.20    3.40
  -4  -2   2   33.40    4.00
   4  -2  -2   27.40    6.10
   4  -2  -2   30.50    4.00
  -4  -2   2   27.10    5.40
   4   2  -1 1158.98   30.50
  -4   2   1 1151.08   31.60
  -4   2   1 1170.78   32.60
   4   2  -1 1201.38   33.60
  -4   2   1 1214.58   37.80
   4  -2  -1 1144.39   33.00
  -4  -2   1 1190.98   31.40
   4  -2  -1 1175.38   30.60
  -4  -2   1 1150.28   32.70
  -4   2   0  316.87   23.20
   4   2   0  268.47   12.90
   4   2   0  286.27   16.40
  -4   2   0  259.27   14.90
  -4   2   0  282.17   12.90
   4  -2   0  280.07   13.00
  -4  -2   0  264.37   14.10
  -4  -2   0  277.37   12.80
   4  -2   0  280.17   15.50
  -4   2  -1  252.07   10.40
  -4   2  -1  268.37   15.30
   4   2   1  270.57   17.60
   4   2   1  258.77   10.80
   4  -2   1  271.17   11.00
  -4  -2  -1  278.87   15.60
  -4  -2  -1  258.07   10.90
   4  -2   1  271.07   17.80
  -4   2  -2  454.45   21.90
   4   2   2  460.15   25.40
  -4  -2  -2  450.25   21.70
   4  -2   2  476.95   25.30
   4   2   3  255.07   20.60
  -4   2  -3  261.57   17.30
   4  -2   3  263.77   20.30
  -4  -2  -3  246.18   16.80
   4   2   4   15.20    7.00
  -4   2  -4   16.10    6.10
  -4  -2  -4   17.90    5.60
   4  -2   4   16.10    7.80
  -4   2  -5   62.89   12.50
   4   2   5   42.10   12.20
  -4  -2  -5   57.79   11.70
   4  -2   5   32.80   10.50
   4   2   6    3.20    6.30
  -4   2  -6    3.10    3.60
   4  -2   6    0.80    6.10
  -4  -2  -6    0.70    4.20
  -4   2  -7   40.60   11.00
   4   2   7   39.90   12.90
  -4  -2  -7   29.30    9.00
   4  -2   7   30.10   14.60
  -4   2  -8   -3.20    4.60
   4   2   8   -2.80    8.30
  -4  -2  -8   10.80    6.20
   4  -2   8   -8.80    9.50
  -4   2  -9   30.60   10.50
   4   2   9   27.10   16.50
   4  -2   9    1.20   14.70
  -4  -2  -9   18.40    8.40
  -4   3  11   10.30   12.30
   4   3 -11    7.60    6.20
  -4  -3  11    5.10    5.80
   4  -3 -11    5.00    7.00
  -4  -3  11    7.30    9.60
  -4   3  10    6.70    6.00
   4   3 -10   -5.80    5.30
   4  -3 -10   -2.40    3.90
  -4  -3  10    1.80    5.10
  -4  -3  10   -5.20    5.00
  -4   3   9  -11.70    5.90
   4   3  -9   -0.40    3.70
  -4   3   9    4.10    6.70
  -4  -3   9    4.30    5.90
  -4  -3   9    7.80    5.90
   4  -3  -9    0.90    4.30
  -4   3   8    8.00    2.60
  -4   3   8    0.50    4.60
  -4   3   8   10.70    6.10
   4   3  -8    3.10    4.10
   4  -3  -8   -1.10    3.90
  -4  -3   8    4.70    6.30
  -4   3   7    1.50    3.90
  -4   3   7    8.70    6.80
   4   3  -7   -0.10    3.20
  -4   3   7    7.30    2.10
   4   3  -7    5.10    4.10
   4  -3  -7   10.40    5.90
  -4  -3   7    9.40    4.80
  -4  -3   7    3.30    5.20
  -4   3   6   28.20    8.10
   4   3  -6   30.20    7.30
   4   3  -6   38.00    7.20
  -4  -3   6   35.10    7.20
  -4  -3   6   33.50    8.30
   4  -3  -6   28.40    7.40
   4   3  -5   11.00    4.30
   4   3  -5   18.50    4.50
  -4   3   5   17.30    6.30
  -4  -3   5   23.70    6.80
  -4  -3   5   21.00    4.90
   4  -3  -5   14.90    6.10
  -4   3   4  419.56   20.10
   4   3  -4  430.26   22.90
   4   3  -4  418.06   13.30
  -4  -3   4  421.06   19.30
   4  -3  -4  406.76   22.40
  -4  -3   4  429.06   13.00
  -4   3   3  152.58   10.90
   4   3  -3  132.09   12.00
   4   3  -3  136.49    8.20
  -4  -3   3  146.09    7.40
   4  -3  -3  153.48   12.70
  -4  -3   3  143.39   10.10
  -4   3   2 1115.39   35.70
   4   3  -2 1184.98   36.30
  -4   3   2 1150.88   27.00
   4   3  -2 1061.09   30.90
   4  -3  -2 1176.58   36.10
  -4  -3   2 1191.78   29.50
   4  -3  -2 1180.48   25.70
  -4  -3   2 1141.99   30.10
  -4   3   1  163.38   12.20
  -4   3   1  166.28   11.00
   4   3  -1  178.78   11.60
  -4   3   1  144.59   10.20
   4  -3  -1  161.78   11.00
   4  -3  -1  154.98    9.70
  -4  -3   1  147.79   10.50
  -4  -3   1  155.98   10.00
  -4  -3   1  158.08   10.60
  -4   3   0   42.20    6.30
  -4   3   0   45.70    9.20
  -4   3   0   32.80   10.30
   4   3   0   37.20    4.90
  -4  -3   0   41.20    5.10
  -4  -3   0   35.60    6.90
   4  -3   0   40.30    5.00
  -4  -3   0   38.30    7.30
   4  -3   0   38.80    7.20
  -4   3  -1  415.06   19.30
  -4   3  -1  407.26   14.50
   4   3   1  407.26   14.90
   4   3   1  394.46   22.00
  -4  -3  -1  397.76   14.70
   4  -3   1  379.76   20.40
   4  -3   1  415.66   14.70
  -4  -3  -1  440.66   19.60
  -4   3  -2   23.10    5.90
   4   3   2   28.70    3.20
   4   3   2   31.80    9.30
  -4   3  -2   27.40    2.90
  -4  -3  -2   23.90    6.40
  -4  -3  -2   26.60    3.30
   4  -3   2   23.00    6.80
   4   3   3   16.80    7.20
  -4   3  -3   21.30    6.40
   4  -3   3   12.40    7.50
  -4  -3  -3   11.60    4.40
   4   3   4   72.69   16.20
  -4   3  -4   54.09   10.70
   4  -3   4   43.60   10.60
  -4  -3  -4   59.29   11.50
   4   3   5  102.09   14.90
  -4   3  -5   94.79   11.60
   4  -3   5  127.19   16.60
  -4  -3  -5  103.19   11.80
  -4   3  -6    3.70    4.80
   4   3   6   -0.10    5.00
  -4  -3  -6   -2.30    2.80
   4  -3   6    3.80    7.00
   4   3   7    2.50    7.30
  -4   3  -7   -2.70    3.30
   4  -3   7  -11.10    9.00
  -4  -3  -7    4.80    5.30
  -4   3  -8    4.40    5.50
   4   3   8    1.60   10.10
  -4  -3  -8    7.70    5.10
   4  -3   8    7.40   11.10
   4   3   9   -1.50    9.40
  -4   3  -9   -0.70    4.50
  -4  -3  -9    9.40    5.10
   4  -3   9  -16.30   20.90
  -4   4  11   18.90   10.50
   4   4 -11   -1.10    6.00
  -4  -4  11    3.40    9.40
  -4  -4  11   11.20    5.70
   4  -4 -11   11.30    8.60
  -4   4  10    2.00    6.20
   4   4 -10   -1.70    4.50
   4  -4 -10    3.80    4.50
  -4  -4  10   -6.40    3.70
  -4  -4  10    2.40    5.10
  -4   4   9  -10.70    6.00
  -4   4   9    5.80    5.40
   4   4  -9    6.20    4.70
  -4  -4   9   18.90    7.50
   4  -4  -9   10.80    6.10
  -4  -4   9    1.30    5.90
  -4   4   8    4.30    2.00
  -4   4   8   -1.30    4.80
   4   4  -8   -0.90    3.70
   4  -4  -8    0.70    2.90
  -4  -4   8    0.60    4.10
  -4  -4   8    2.90    4.80
   4   4  -7   23.50    6.40
  -4   4   7    8.50    4.40
  -4   4   7    8.70    5.90
  -4  -4   7    6.40    5.90
   4  -4  -7   12.10    5.50
  -4  -4   7   10.50    5.40
  -4   4   6   14.30    6.40
   4   4  -6   21.10    6.20
   4   4  -6   25.70    7.40
   4  -4  -6   14.90    5.40
  -4  -4   6   19.90    7.10
  -4  -4   6   17.70    5.90
   4   4  -5    8.50    4.60
  -4   4   5    5.30    4.70
  -4  -4   5    2.30    2.90
   4  -4  -5    3.90    3.20
  -4  -4   5    4.90    4.60
   4   4  -4    0.00    2.10
   4   4  -4    5.30    3.90
  -4   4   4    3.20    3.40
  -4  -4   4    3.30    1.90
   4  -4  -4    1.60    2.50
  -4  -4   4    4.10    4.00
  -4   4   3   37.20    7.50
   4   4  -3   15.10    5.10
   4  -4  -3   18.70    2.20
   4  -4  -3    7.70    3.40
  -4  -4   3   24.70    5.50
  -4  -4   3   28.70    4.90
  -4   4   2 2084.39   43.40
   4   4  -2 2066.89   45.30
  -4   4   2 2111.09   48.20
  -4  -4   2 2062.99   45.70
  -4  -4   2 2109.49   45.80
   4  -4  -2 2084.29   42.30
  -4   4   1  397.76   19.70
   4   4  -1  452.55   19.80
  -4   4   1  453.05   18.00
  -4  -4   1  459.25   19.00
   4  -4  -1  450.75   16.80
  -4  -4   1  456.55   17.50
   4  -4  -1  413.96   18.90
  -4   4   0   63.79    6.30
   4   4   0   65.39    6.60
  -4   4   0   66.49    7.20
   4  -4   0   70.19    8.20
   4  -4   0   60.59    6.50
  -4  -4   0   56.09    6.20
  -4  -4   0   70.19    7.20
  -4  -4   0   58.29    7.70
  -4   4  -1  127.79   10.60
   4   4   1  134.79    8.60
  -4   4  -1  140.89    9.80
   4  -4   1  120.79    8.10
  -4  -4  -1  128.19   10.20
   4  -4   1  125.59   11.70
  -4   4  -2   43.50    4.20
   4   4   2   46.30    4.50
   4   4   2   36.70    8.90
  -4   4  -2   46.40    4.50
  -4   4  -2   48.50    9.20
  -4  -4  -2   38.00    4.40
   4  -4   2   57.09   12.30
  -4  -4  -2   48.90    9.20
   4   4   3  112.89   14.10
  -4   4  -3  122.29   11.90
   4  -4   3  129.59   15.20
  -4  -4  -3  123.29   12.00
   4   4   4  125.99   15.80
  -4   4  -4   97.39   11.20
  -4  -4  -4  111.99   11.90
   4  -4   4  122.49   15.60
   4   4   5   -4.70    3.20
  -4   4  -5    0.30    3.20
   4  -4   5    6.80    5.60
  -4  -4  -5   -0.20    2.90
   4   4   6   70.89   16.20
  -4   4  -6   91.49   12.10
   4  -4   6   85.39   19.80
  -4  -4  -6   68.49   13.70
  -4   4  -7    2.40    4.10
   4   4   7   -2.80    6.20
   4  -4   7   -9.30    6.90
  -4  -4  -7    5.70    4.80
  -4   4  -8    8.90    6.10
   4   4   8   -7.20    7.60
  -4  -4  -8   -1.80    3.70
   4  -4   8   -2.40   10.20
   4   4   9    3.10   12.50
  -4   4  -9    4.50    7.70
   4  -4   9   -1.00   22.50
  -4  -4  -9   -4.10    5.70
  -4   5  11    2.80    9.10
   4   5 -11    6.00    7.20
  -4  -5  11    4.40    7.30
  -4  -5  11   24.50    7.30
   4  -5 -11    1.00    6.90
   4   5 -10   17.20    6.60
  -4   5  10    8.60    6.60
   4  -5 -10   21.40    8.00
  -4  -5  10   10.80    5.60
  -4  -5  10    7.60    8.30
   4   5  -9    1.40    4.70
  -4   5   9    3.00    6.00
  -4  -5   9   -6.90    3.80
  -4  -5   9    5.70    5.10
   4  -5  -9    5.30    5.20
  -4   5   8   -3.80    3.70
  -4   5   8   -0.90    5.10
   4   5  -8    1.00    3.80
   4  -5  -8    0.80    4.00
  -4  -5   8   -3.10    4.10
  -4  -5   8    2.70    5.30
  -4   5   7   10.00    4.10
  -4   5   7    6.80    5.90
   4   5  -7    3.40    3.20
  -4  -5   7    2.10    4.90
   4  -5  -7    0.60    3.60
  -4   5   6   74.99    5.50
  -4   5   6   81.59    6.20
  -4   5   6   96.09   14.80
   4   5  -6   82.99   14.70
  -4  -5   6   96.39   11.60
   4  -5  -6   53.09   10.10
  -4  -5   6   68.09    8.70
   4   5  -5   -4.90    3.60
   4   5  -5   -1.10    2.30
  -4   5   5   -1.80    3.60
   4  -5  -5    4.50    3.90
  -4  -5   5    5.70    4.30
  -4  -5   5   -2.00    2.80
   4   5  -4    7.80    4.00
  -4   5   4    9.80    5.20
   4   5  -4    5.30    4.00
   4  -5  -4    3.50    2.90
  -4  -5   4    2.60    3.30
  -4  -5   4    6.00    2.60
   4   5  -3   44.30    7.70
  -4   5   3   30.70    6.40
   4   5  -3   30.60    6.80
  -4   5   3   32.40    3.90
  -4  -5   3   36.70    4.40
  -4  -5   3   30.40    7.20
   4  -5  -3   27.20    3.20
   4  -5  -3   27.50    6.70
   4   5  -2  214.48   11.80
  -4   5   2  223.58   11.00
  -4   5   2  227.98   12.40
   4   5  -2  243.78   15.70
   4  -5  -2  216.78   11.30
   4  -5  -2  248.28   15.70
  -4  -5   2  224.98   12.00
  -4  -5   2  226.78   11.50
   4   5  -1    6.60    2.60
  -4   5   1    7.20    3.80
  -4  -5   1   14.50    5.00
   4  -5  -1   10.80    4.00
  -4  -5   1   10.40    3.60
   4  -5  -1   10.80    4.90
   4   5   0   56.99    6.60
  -4   5   0   49.70    6.30
  -4   5   0   37.90    7.90
   4  -5   0   54.19    6.40
   4  -5   0   57.69    8.20
  -4  -5   0   54.19    6.30
  -4   5  -1   63.99    6.10
   4   5   1   69.59    6.60
  -4   5  -1   62.09    7.50
  -4  -5  -1   69.19    9.30
   4  -5   1   70.79    9.80
  -4  -5  -1   78.19    7.00
   4  -5   1   75.59    6.80
  -4  -5  -1   78.59    8.20
   4   5   2   20.10    4.20
  -4   5  -2   19.80    3.80
  -4   5  -2   25.60    6.70
   4   5   2   22.20    8.70
  -4   5  -2   18.60    3.80
  -4  -5  -2   18.30    5.70
   4  -5   2   20.00    6.90
  -4  -5  -2   18.40    4.70
  -4   5  -3   74.29    9.70
   4   5   3   62.59    4.70
   4   5   3   84.69   16.00
   4   5   3   63.39    5.30
  -4  -5  -3   65.69    8.60
   4  -5   3  100.39   17.00
  -4   5  -4   76.09    9.40
   4   5   4   59.59   13.30
  -4  -5  -4   71.09    9.30
   4  -5   4   99.59   18.30
  -4   5  -5   82.89   14.60
   4   5   5   68.89   16.70
  -4  -5  -5   77.19   13.70
   4  -5   5  107.69   20.40
   4   5   6   -1.30    4.80
  -4   5  -6    7.00    4.60
  -4  -5  -6   -3.70    3.20
   4  -5   6    4.50    8.90
   4   5   7   17.10    9.30
  -4   5  -7   31.60   10.40
   4  -5   7   26.00   11.50
  -4  -5  -7   26.90    8.30
   4   5   8   41.70   17.50
  -4   5  -8   32.00    9.40
  -4  -5  -8   37.40   11.00
   4  -5   8   33.70   17.00
   4   5   9   -1.20   14.90
  -4   5  -9    2.10    5.40
  -4  -5  -9    7.60    5.60
   4  -5   9  -11.60   12.90
  -4   6  11   13.20    9.00
   4   6 -11    6.70    6.60
  -4  -6  11   39.80    9.40
  -4  -6  11   14.30   10.30
   4   6 -10    1.00    5.40
  -4   6  10    2.10    5.90
  -4  -6  10    9.60    6.80
   4  -6 -10   -4.60    5.30
  -4  -6  10   10.70    6.00
  -4   6   9    5.10    6.90
  -4   6   9   19.50    9.80
   4   6  -9   16.70    7.20
   4  -6  -9   26.00    7.40
  -4  -6   9   20.10    8.40
  -4  -6   9   15.10    6.90
  -4   6   8   -1.90    3.30
   4   6  -8    3.90    5.50
  -4   6   8   -0.10    4.90
  -4  -6   8   -9.60    3.60
   4  -6  -8   -4.90    5.00
  -4  -6   8    9.70    6.00
  -4   6   7  142.79   15.30
  -4   6   7  141.69    9.70
   4   6  -7  163.18   16.70
  -4   6   7  162.28    8.90
  -4  -6   7  152.58   15.40
  -4  -6   7  136.89   12.80
   4  -6  -7  136.19   15.80
  -4   6   6    3.70    2.30
   4   6  -6   -3.70    2.50
  -4   6   6    2.00    3.60
  -4   6   6    9.30    2.70
   4  -6  -6    3.60    4.70
  -4  -6   6    1.30    4.60
  -4  -6   6   -3.10    3.90
  -4   6   5   70.79    5.50
  -4   6   5   77.49    6.30
   4   6  -5   80.49   10.40
  -4   6   5   77.89   10.00
  -4  -6   5   72.39    8.30
  -4  -6   5   86.39   10.40
   4  -6  -5   77.09   10.00
   4   6  -4  304.97   20.20
  -4   6   4  307.47   10.90
  -4   6   4  297.57   16.80
   4   6  -4  304.27   14.90
   4  -6  -4  299.87   10.70
  -4  -6   4  299.07   14.20
  -4  -6   4  307.17   15.90
  -4   6   3  161.88   11.40
   4   6  -3  148.79   13.30
   4   6  -3  159.98   11.40
  -4   6   3  154.88    8.40
   4  -6  -3  159.88   13.60
  -4  -6   3  158.78    9.80
   4  -6  -3  169.78    8.50
   4   6  -2  134.99   12.00
  -4   6   2  153.08   11.30
  -4   6   2  150.68   10.20
   4  -6  -2  138.09    9.90
  -4  -6   2  131.39    8.80
   4  -6  -2  146.09   12.50
  -4  -6   2  153.58   10.20
  -4   6   1   14.20    4.20
  -4   6   1   11.50    3.90
   4  -6  -1    6.80    3.30
  -4  -6   1   15.10    4.70
  -4  -6   1   13.80    4.00
   4  -6  -1   10.50    5.10
   4   6   0   65.99    7.40
  -4   6   0   59.49    7.00
  -4  -6   0   61.09    6.70
   4  -6   0   71.19    7.50
   4  -6   0   67.19    9.50
  -4  -6   0   63.29    8.20
  -4   6  -1  156.28   11.70
  -4   6  -1  138.49    9.50
   4   6   1  126.89    9.60
  -4  -6  -1  143.79   10.10
   4  -6   1  140.39    9.70
  -4  -6  -1  149.79   13.70
  -4  -6  -1  135.49   10.70
   4  -6   1  153.58   13.70
  -4   6  -2  105.49   10.50
  -4   6  -2   98.69    7.70
  -4   6  -2   99.29    7.50
   4   6   2  111.99    8.30
  -4  -6  -2   84.49    9.20
  -4  -6  -2   91.19   11.60
   4  -6   2  108.39   12.80
   4   6   3   -0.60    3.30
   4   6   3    0.90    1.30
  -4   6  -3    1.70    1.70
  -4   6  -3   -1.10    1.60
  -4   6  -3    1.50    1.70
  -4  -6  -3   -0.20    2.50
   4  -6   3    3.20    4.70
   4   6   4    0.80    1.70
  -4   6  -4   -0.30    3.10
   4   6   4    0.30    1.60
   4   6   4    2.80    4.90
  -4  -6  -4   -5.00    2.30
   4  -6   4    6.40    6.40
  -4   6  -5   16.90    6.50
   4   6   5   16.90   12.30
  -4  -6  -5   19.90    8.30
   4   6   6   39.60   12.30
  -4   6  -6   35.70    9.00
   4  -6   6   23.10   11.00
  -4  -6  -6   43.20   10.10
  -4   6  -7   35.00   10.40
   4   6   7   58.99   17.30
   4  -6   7   54.49   18.10
  -4  -6  -7   44.30   11.20
  -4   6  -8    4.50    5.30
   4   6   8   -2.50    7.10
   4  -6   8    1.30   12.20
  -4  -6  -8    5.40    4.00
  -4   6  -9    2.30    5.60
   4   6   9   -2.00    8.10
  -4  -6  -9    1.40    4.40
   4  -6   9  -16.50   11.10
  -4   7  11    3.20    6.20
   4   7 -11   -2.40    5.80
  -4  -7  11    9.60   11.30
   4  -7 -11   10.00    8.20
  -4   7  10    2.00    6.00
   4   7 -10   -1.90    5.10
   4  -7 -10    7.70    6.10
  -4  -7  10    4.10    5.70
  -4  -7  10   15.80    6.20
   4   7  -9    1.00    4.90
  -4   7   9   -4.20    4.80
  -4   7   9    8.90    8.10
   4  -7  -9   -3.60    4.20
  -4  -7   9    1.10    4.60
  -4  -7   9   15.70    6.90
   4   7  -8    0.90    4.10
  -4   7   8    1.00    5.30
  -4   7   8   -7.80    3.60
  -4  -7   8    2.80    5.80
   4  -7  -8    8.10    5.50
  -4  -7   8    1.70    4.40
   4   7  -7    1.10    2.90
  -4   7   7    3.50    4.40
  -4   7   7    9.00    3.40
  -4  -7   7   13.10    6.50
  -4  -7   7    6.90    4.50
   4  -7  -7    2.40    5.00
   4   7  -6   23.10    8.00
  -4   7   6   28.00    8.60
  -4   7   6   32.10    4.70
   4  -7  -6   40.80   10.40
  -4  -7   6   35.70    9.60
  -4  -7   6   24.50    8.40
  -4   7   5   21.30    7.00
   4   7  -5   13.20    6.10
  -4   7   5   26.80    5.00
   4  -7  -5   19.90    4.10
  -4  -7   5   16.80    6.30
  -4  -7   5   17.40    6.00
   4  -7  -5   20.70    6.90
   4   7  -4  407.86   23.90
  -4   7   4  414.46   20.20
  -4   7   4  393.36   14.50
   4  -7  -4  385.86   23.60
  -4  -7   4  424.16   18.60
   4  -7  -4  424.66   14.30
  -4  -7   4  411.66   18.10
  -4   7   3  290.77   15.90
   4   7  -3  279.77   18.80
  -4   7   3  286.57   14.90
   4  -7  -3  274.87   18.70
  -4  -7   3  289.57   15.40
   4  -7  -3  270.07   12.20
  -4  -7   3  265.07   13.60
  -4   7   2  141.69   10.10
  -4   7   2  145.19    9.90
   4   7  -2  148.09   13.00
   4  -7  -2  152.18   12.80
  -4  -7   2  168.88    9.80
  -4  -7   2  145.59   10.50
   4  -7  -2  153.08   11.30
  -4   7   1  462.85   18.60
   4   7  -1  428.86   20.90
   4  -7  -1  431.86   21.40
  -4  -7   1  427.76   16.90
   4  -7  -1  452.35   20.00
  -4  -7   1  506.35   26.20
   4   7   0   35.00    6.90
  -4   7   0   39.50    7.00
   4  -7   0   51.29   10.00
  -4  -7   0   42.10    7.00
  -4  -7   0   54.29   10.50
   4  -7   0   37.30    7.30
  -4   7  -1   21.80    5.70
   4   7   1   16.60    4.20
  -4  -7  -1   12.30    5.60
  -4  -7  -1   21.00    4.90
   4  -7   1   20.40    5.30
   4  -7   1   13.20    6.50
  -4   7  -2    0.00    1.80
   4   7   2    1.30    1.60
  -4   7  -2   -2.70    2.10
  -4   7  -2   -2.50    1.40
   4  -7   2    4.00    7.00
  -4  -7  -2   -0.20    3.30
  -4  -7  -2    1.10    2.40
  -4   7  -3   26.10    4.80
  -4   7  -3   30.50    7.90
   4   7   3   31.00    9.90
   4   7   3   28.60    5.30
  -4   7  -3   40.10    6.20
   4   7   3   25.90    5.20
  -4  -7  -3   37.40    8.10
   4  -7   3   26.80    8.20
  -4   7  -4   49.30    5.00
  -4   7  -4   57.09    5.60
   4   7   4   62.29   14.10
  -4   7  -4   67.29   12.40
   4   7   4   51.99    5.70
   4   7   4   59.19    6.00
  -4  -7  -4   51.39    9.90
   4  -7   4   82.09   16.90
   4   7   5   68.59   19.90
  -4   7  -5   73.59   13.70
   4  -7   5   80.09   17.30
  -4  -7  -5   66.69   11.70
  -4   7  -6   35.60    9.10
   4   7   6   33.60   12.10
  -4  -7  -6   39.20    9.70
   4  -7   6   52.79   17.10
  -4   7  -7    3.00    5.00
  -4  -7  -7    1.20    3.60
   4  -7   7   24.20   13.90
   4   7   8   -1.70    5.90
  -4   7  -8    3.40    4.40
  -4  -7  -8   -0.70    3.60
   4  -7   8  -15.00   10.70
  -4   7  -9   -1.90    5.60
   4   7   9   10.20   11.10
   4  -7   9  -19.80    9.70
  -4  -7  -9    0.70    5.10
   4   8 -11    4.60    5.30
  -4   8  11    0.90    7.50
   4  -8 -11   -7.80    4.60
   4   8 -10   -1.90    4.60
  -4   8  10    8.00    7.40
   4  -8 -10    7.90    5.70
  -4  -8  10   10.30    6.80
  -4  -8  10   11.60    5.90
  -4   8   9    1.50    5.00
  -4   8   9   -5.60    4.80
   4   8  -9    5.70    5.60
  -4  -8   9   12.40    5.90
  -4  -8   9    5.00    4.90
   4  -8  -9   11.10    5.50
  -4   8   8    4.50    6.00
  -4   8   8    0.20    4.40
   4   8  -8    3.60    3.30
   4  -8  -8    0.90    4.30
  -4  -8   8   19.40    8.00
  -4  -8   8    9.30    5.80
  -4   8   7   41.70    7.90
   4   8  -7   21.70    7.50
  -4   8   7   36.50   10.30
  -4  -8   7   20.20    8.10
   4  -8  -7   27.30    9.10
  -4  -8   7   26.30    8.50
  -4   8   6    5.20    5.50
  -4   8   6   11.70    2.60
   4   8  -6    3.40    3.80
  -4   8   6    2.70    2.80
  -4  -8   6    2.40    4.80
   4  -8  -6    5.40    4.00
  -4  -8   6   -1.60    3.90
  -4   8   5   13.60    5.80
   4   8  -5   10.30    4.80
  -4   8   5   22.60    5.90
  -4  -8   5   30.20    8.60
   4  -8  -5   12.40    3.60
  -4  -8   5   23.90    6.70
   4  -8  -5   19.00    7.10
  -4   8   4  564.04   24.10
   4   8  -4  570.04   29.30
  -4   8   4  566.14   19.50
   4  -8  -4  591.14   18.70
  -4  -8   4  580.04   22.00
   4  -8  -4  601.84   30.40
  -4   8   3   -4.10    3.40
   4   8  -3    5.60    3.90
  -4   8   3    9.10    4.50
  -4  -8   3    4.30    3.20
   4  -8  -3    2.30    2.70
   4  -8  -3   -0.50    1.60
   4   8  -2   20.60    6.10
  -4   8   2   17.70    4.80
  -4   8   2   19.80    6.00
  -4  -8   2   22.30    5.80
   4  -8  -2   15.60    4.50
  -4  -8   2   23.80    4.80
   4  -8  -2   21.30    6.40
  -4   8   1   45.90    6.10
   4   8  -1   63.89    8.40
   4  -8  -1   59.09    8.80
  -4  -8   1   46.70    5.50
  -4  -8   1   59.29    7.80
   4  -8  -1   46.10    9.00
   4   8   0    2.00    2.00
  -4   8   0    0.60    2.50
   4  -8   0    0.30    5.30
  -4  -8   0    8.80    3.50
   4  -8   0    3.70    2.50
  -4  -8   0    2.30    3.30
   4   8   1   -0.80    1.20
  -4   8  -1    1.60    3.00
  -4  -8  -1    2.90    4.30
  -4  -8  -1    0.60    2.20
   4  -8   1    3.60    5.60
  -4   8  -2    1.70    2.40
  -4   8  -2    0.70    1.70
   4   8   2   -1.50    1.60
   4  -8   2    2.00    6.20
  -4  -8  -2   -1.50    2.10
  -4  -8  -2   -0.50    2.20
   4   8   3    5.60    3.00
  -4   8  -3   10.50    3.60
  -4   8  -3   10.20    5.80
  -4   8  -3    2.90    3.20
  -4  -8  -3   18.30    6.10
   4  -8   3   26.50   10.90
  -4  -8  -3   14.50    8.30
  -4   8  -4  153.38   14.40
   4   8   4  133.49   17.50
   4   8   4  126.49    9.20
  -4   8  -4  143.69    9.30
   4   8   4  155.78   10.30
  -4   8  -4  128.49    9.10
   4  -8   4  147.99   18.70
  -4  -8  -4  168.88   14.30
   4   8   5   22.80    4.50
  -4   8  -5   10.10    5.50
   4   8   5   14.40    9.50
   4   8   5   13.90    4.30
   4  -8   5   17.40   11.20
  -4  -8  -5   24.90    6.80
  -4   8  -6    9.00    6.30
   4   8   6   12.00    8.80
   4  -8   6    2.00   10.70
  -4  -8  -6    9.20    5.70
  -4   8  -7   -3.60    4.50
   4   8   7    0.80    6.00
  -4  -8  -7    2.10    4.10
   4  -8   7   14.80   12.50
  -4   8  -8    8.00    5.20
   4   8   8    8.90    8.60
  -4  -8  -8   11.50    6.10
   4  -8   8   -3.00   10.60
   4   8   9  -11.40    6.60
   4  -8   9   -5.50   11.30
   4   9 -11   -7.50    5.00
  -4   9  11   -1.20    8.20
   4  -9 -11   10.50    6.50
   4   9 -10   -5.60    4.80
  -4   9  10   -2.30    6.20
  -4  -9  10    0.40    5.80
   4  -9 -10   -5.60    4.20
  -4  -9  10   14.90    5.50
  -4   9   9    1.50    6.10
  -4   9   9   -6.40    4.00
  -4  -9   9    5.60    4.30
  -4  -9   9   -6.50    4.70
   4  -9  -9    0.70    4.70
  -4   9   8   -1.00    3.10
  -4   9   8    1.00    5.70
   4   9  -8   -1.60    3.60
   4  -9  -8    3.20    5.40
  -4  -9   8   -3.00    4.90
  -4  -9   8    4.60    3.70
  -4   9   7    1.80    3.50
   4   9  -7    3.90    3.90
  -4   9   7    0.70    5.30
   4  -9  -7    2.00    5.90
  -4  -9   7   -1.50    3.80
  -4  -9   7    1.20    4.30
  -4   9   6   56.59    7.70
  -4   9   6   41.60    9.80
   4   9  -6   52.79   12.00
  -4  -9   6   59.99   10.80
   4  -9  -6   35.90    9.30
  -4  -9   6   64.49   13.60
  -4   9   5  166.78   14.30
   4   9  -5  175.38   16.80
  -4   9   5  174.68   11.40
   4  -9  -5  199.38   17.90
   4  -9  -5  191.18   11.50
  -4  -9   5  203.88   15.70
  -4  -9   5  206.38   14.20
  -4   9   4    7.70    5.10
  -4   9   4    5.70    4.80
   4   9  -4    7.20    4.20
   4  -9  -4    3.10    3.30
   4  -9  -4    6.80    2.90
  -4  -9   4    6.20    4.00
  -4  -9   4   11.40    4.70
  -4   9   3   40.80    7.60
   4   9  -3   37.70    8.70
  -4   9   3   44.00    8.60
   4  -9  -3   47.30    8.40
   4  -9  -3   42.60    9.60
  -4  -9   3   33.20    5.60
  -4  -9   3   47.50    8.90
  -4   9   2    3.60    3.70
   4   9  -2    5.70    3.10
   4  -9  -2    2.70    2.90
  -4  -9   2    2.60    2.00
  -4  -9   2    5.80    3.80
   4  -9  -2    5.20    4.40
  -4   9   1  294.47   14.70
   4   9  -1  313.87   19.20
  -4  -9   1  277.47   13.10
   4  -9  -1  287.77   18.20
   4  -9  -1  280.17   18.10
  -4  -9   1  279.97   17.10
  -4   9   0  306.37   15.90
   4   9   0  305.27   18.50
  -4  -9   0  323.47   19.80
   4  -9   0  322.57   20.10
  -4  -9   0  323.57   15.20
   4  -9   0  306.47   18.30
  -4   9  -1   10.90    4.40
   4   9   1   10.50    3.80
  -4   9  -1    9.80    3.90
  -4  -9  -1    8.70    3.20
  -4  -9  -1   10.40    5.90
   4  -9   1    2.40    7.10
   4   9   2   28.30    6.10
  -4   9  -2   28.00    6.50
  -4   9  -2   40.10    9.10
   4  -9   2   35.00   10.20
  -4  -9  -2   39.40   11.10
  -4  -9  -2   30.10    7.30
  -4   9  -3   -0.70    2.20
  -4   9  -3    4.40    2.60
   4   9   3   -1.20    1.80
  -4  -9  -3    2.30    3.70
   4  -9   3   -3.00    5.90
  -4  -9  -3   -0.90    3.20
  -4   9  -4   32.00    8.10
  -4   9  -4   29.80    7.10
  -4   9  -4   38.60    6.80
   4   9   4   36.70   12.30
   4   9   4   40.90    7.20
   4  -9   4   34.30   11.30
  -4  -9  -4   33.40    7.70
  -4   9  -5  120.79   12.70
  -4   9  -5  124.79    9.10
  -4   9  -5  139.59    9.50
   4   9   5  155.58   19.80
   4   9   5  138.99   10.30
   4  -9   5  144.09   19.30
  -4  -9  -5  127.29   13.20
   4   9   6   92.99   22.20
  -4   9  -6   33.30    8.00
   4   9   6   46.70    5.70
   4  -9   6   36.10   13.50
  -4  -9  -6   37.00    8.40
  -4   9  -7    1.70    4.80
   4   9   7   -0.70    5.60
   4  -9   7   -2.60   10.00
  -4  -9  -7    0.90    3.60
   4   9   8    6.00    7.80
  -4   9  -8    3.60    3.80
  -4  -9  -8   13.40    7.40
   4  -9   8  -15.20    9.10
   4  10 -10    3.10    5.60
  -4  10  10    1.30    6.80
   4 -10 -10    3.90    5.10
  -4 -10  10   -3.20    5.00
  -4 -10  10   15.50    5.40
  -4  10   9    9.00    7.50
   4  10  -9   18.90    9.60
  -4  10   9   11.60    7.00
  -4 -10   9   19.10    9.20
  -4 -10   9   19.80    6.70
   4 -10  -9   13.40    6.10
   4  10  -8    7.90    3.90
  -4  10   8    8.10    5.40
  -4  10   8   15.00    5.30
  -4 -10   8   19.10    6.90
   4 -10  -8   -2.70    2.90
  -4 -10   8    4.80    5.40
  -4  10   7   32.30   10.10
   4  10  -7   25.50    9.00
   4 -10  -7   35.40   10.80
  -4 -10   7   41.50   10.30
  -4 -10   7   35.50   11.40
  -4  10   6   12.70    5.70
   4  10  -6    6.90    3.90
  -4 -10   6   12.80    7.10
   4 -10  -6   14.10    4.50
   4 -10  -6    7.40    3.90
  -4 -10   6    9.10    4.70
   4  10  -5   36.40   10.20
  -4  10   5   43.10    9.50
   4 -10  -5   40.40   10.80
  -4 -10   5   31.30    9.50
   4 -10  -5   40.80    6.10
  -4 -10   5   49.10    9.30
  -4  10   4   70.39    9.30
   4  10  -4   50.59    9.90
   4 -10  -4   60.99   12.10
  -4 -10   4   56.59    8.40
   4 -10  -4   59.79    6.20
  -4 -10   4   56.39    7.20
  -4  10   3   58.79    7.60
   4  10  -3   65.29   12.10
   4 -10  -3   26.40    7.10
  -4 -10   3   52.49    7.30
   4 -10  -3   39.70    6.10
  -4 -10   3   47.80    5.60
  -4  10   2    9.20    4.20
   4  10  -2    3.00    2.60
   4 -10  -2    1.80    4.80
  -4 -10   2    6.60    3.70
  -4 -10   2    7.30    3.00
   4 -10  -2    6.70    3.30
   4  10  -1  364.66   16.90
  -4  10   1  369.26   16.70
   4  10  -1  362.16   21.70
   4 -10  -1  378.06   21.70
  -4 -10   1  334.87   14.70
  -4 -10   1  337.67   19.50
   4 -10  -1  358.66   21.60
  -4  10   0   10.10    4.20
   4  10   0    7.10    3.80
   4 -10   0   10.40    4.40
   4 -10   0    3.20    6.80
  -4 -10   0    5.10    4.10
  -4 -10   0    9.40    3.50
   4  10   1   40.30    8.40
  -4  10  -1   25.00    6.60
  -4  10  -1   42.50    7.80
  -4 -10  -1   37.90    9.40
  -4 -10  -1   41.90    7.30
   4 -10   1   40.00   11.20
  -4  10  -2   10.90    4.90
  -4  10  -2    6.90    3.10
   4  10   2    9.50    4.00
  -4 -10  -2   11.30    6.70
  -4 -10  -2    3.30    3.10
   4 -10   2   13.40    9.60
   4  10   3   10.30    3.90
  -4  10  -3   13.00    4.70
  -4  10  -3   25.20    7.20
  -4 -10  -3   15.20    6.50
   4 -10   3    8.70    9.70
  -4 -10  -3   16.10    5.60
  -4  10  -4  125.09   12.90
   4  10   4  141.09   17.90
   4  10   4  133.49   11.50
  -4  10  -4  139.39   11.20
   4 -10   4  114.89   17.40
  -4 -10  -4  131.89   12.40
  -4  10  -5   23.80    5.40
   4  10   5   10.40    7.70
  -4  10  -5   13.80    5.50
   4 -10   5   17.50   11.30
  -4 -10  -5   14.60    6.70
  -4  10  -6   -1.00    2.70
   4  10   6   -1.70    2.50
   4  10   6    0.30    6.60
  -4  10  -6   -0.60    2.50
   4 -10   6    1.70    9.60
  -4 -10  -6   -1.60    2.80
  -4  10  -7    5.40    5.10
   4  10   7    1.20    4.90
   4 -10   7    6.40   10.30
  -4 -10  -7    6.00    5.30
   4  10   8    0.70    7.50
  -4  10  -8    6.60    5.00
   4 -10   8   -5.70   11.00
  -4 -10  -8    4.40    5.70
   4  11 -10   -0.70    5.90
  -4  11  10  -15.40    6.40
   4 -11 -10    4.50    6.10
  -4 -11  10   17.90    6.10
  -4 -11  10   -5.20    5.80
  -4  11   9   -7.60    4.50
  -4  11   9    0.90    4.40
   4  11  -9   -9.50    4.30
  -4 -11   9   -4.40    5.70
   4 -11  -9   10.40    6.20
  -4 -11   9   12.90    5.10
   4  11  -8   -3.00    3.50
  -4  11   8   -5.50    3.20
  -4  11   8    2.90    4.60
   4 -11  -8    7.40    5.40
  -4 -11   8    4.80    5.60
  -4 -11   8    3.50    5.50
   4  11  -7    5.50    4.50
  -4  11   7    2.50    3.50
  -4  11   7   -1.20    4.00
   4 -11  -7   -5.30    3.40
  -4 -11   7    5.90    5.40
  -4 -11   7   -1.00    4.20
   4  11  -6  104.39   13.60
  -4  11   6   90.29   14.70
  -4 -11   6   84.09   10.70
  -4 -11   6  102.59   14.10
   4 -11  -6   89.99    9.80
   4 -11  -6   80.99   15.90
  -4  11   5  171.78   14.60
   4  11  -5  195.98   18.80
  -4 -11   5  191.88   16.40
  -4 -11   5  186.48   13.30
   4 -11  -5  176.98   17.90
   4  11  -4   11.40    5.40
  -4  11   4   15.80    6.00
  -4 -11   4   21.60    5.80
  -4 -11   4   16.50    6.20
   4 -11  -4   11.10    6.00
   4  11  -3    7.80    5.00
  -4  11   3   13.40    5.10
   4 -11  -3    7.40    3.70
  -4 -11   3   14.60    4.30
  -4 -11   3    7.00    4.00
   4 -11  -3    6.80    3.70
  -4  11   2   97.99    8.80
   4  11  -2   96.99    7.80
   4  11  -2   89.89   11.50
   4 -11  -2  102.69   12.10
   4 -11  -2   99.69   11.70
  -4 -11   2   92.79   10.00
  -4 -11   2   92.79    7.30
   4  11  -1   58.29   10.90
  -4  11   1   64.99    7.20
   4  11  -1   48.10    5.50
  -4 -11   1   63.59    8.60
   4 -11  -1   42.90    7.90
  -4 -11   1   54.09    5.80
   4 -11  -1   92.59   16.30
  -4  11   0    5.60    3.40
   4  11   0    1.70    3.20
   4 -11   0   10.80    9.20
  -4 -11   0    3.80    2.50
   4 -11   0    4.80    3.50
  -4 -11   0    4.40    4.00
  -4  11  -1   13.90    5.20
  -4  11  -1   24.70    6.70
   4  11   1    9.40    4.20
  -4 -11  -1   17.80    4.40
   4 -11   1   21.90   11.30
  -4 -11  -1   18.10    7.40
   4  11   2  278.47   18.20
  -4  11  -2  268.67   16.80
  -4  11  -2  281.47   18.00
  -4 -11  -2  242.48   20.80
   4 -11   2  281.27   23.20
  -4 -11  -2  271.17   15.90
   4  11   3   91.59   10.10
  -4  11  -3   86.79    9.80
  -4  11  -3   90.69   10.20
  -4 -11  -3   82.99   17.30
  -4 -11  -3   91.89    9.50
   4 -11   3   86.99   17.80
  -4  11  -4   35.40    7.10
  -4  11  -4   40.10    9.00
   4  11   4   39.50    8.20
  -4 -11  -4   32.40    7.40
  -4 -11  -4   53.69   15.40
   4 -11   4   26.50   13.30
  -4  11  -5   -2.00    3.00
  -4  11  -5   -2.10    3.00
   4  11   5    2.00    6.30
   4 -11   5   13.60   10.90
  -4 -11  -5    0.30    2.70
   4  11   6   -2.70    2.50
   4  11   6   -0.80    5.50
  -4  11  -6    0.10    3.60
  -4  11  -6   -3.40    2.50
   4 -11   6    0.60   10.80
  -4 -11  -6    2.00    3.80
  -4  11  -7    9.40    6.10
   4  11   7   10.00    7.30
  -4 -11  -7   14.30    6.40
   4 -11   7    4.10   12.50
  -4  11  -8    3.20    5.20
   4  11   8    5.70   10.00
  -4 -11  -8    8.00    6.90
   4 -11   8    4.70   23.40
  -4  12   9   -4.50    4.80
   4  12  -9   -3.70    6.20
  -4  12   9   -0.60    4.80
  -4 -12   9   37.50   12.00
   4 -12  -9    0.20    5.90
  -4 -12   9    8.00    6.30
  -4  12   8   -2.20    3.60
   4  12  -8   -5.10    3.30
  -4  12   8   -0.90    3.80
   4 -12  -8   -5.10    3.50
  -4 -12   8   -4.10    4.90
  -4 -12   8   15.30    5.60
   4  12  -7   16.60    7.40
  -4  12   7   26.60    8.80
  -4 -12   7   31.30    8.90
   4 -12  -7   23.20    8.70
  -4 -12   7   50.49   12.70
  -4  12   6    4.50    5.90
   4 -12  -6    0.10    2.80
   4 -12  -6    4.20    4.40
  -4 -12   6   -1.70    2.70
  -4 -12   6    2.20    4.20
  -4  12   5   10.10    5.30
   4  12  -5    6.10    3.80
  -4 -12   5    9.30    5.10
  -4 -12   5   15.80    6.90
   4 -12  -5    6.10    4.70
   4 -12  -5    8.20    3.90
   4  12  -4    0.50    3.30
  -4  12   4    2.40    3.80
  -4 -12   4    2.70    3.70
  -4 -12   4    3.90    3.30
   4 -12  -4   -1.40    2.50
   4 -12  -4    2.10    2.40
  -4  12   3    9.10    4.20
   4  12  -3    4.60    4.20
   4 -12  -3   -0.30    2.00
   4 -12  -3    0.00    3.30
  -4 -12   3    4.00    2.80
  -4 -12   3   -0.70    2.60
  -4  12   2   54.19    8.70
   4  12  -2   47.80    5.40
   4  12  -2   50.79   11.10
  -4 -12   2   39.90    9.00
  -4 -12   2   47.40    5.10
   4 -12  -2   32.40    7.40
   4 -12  -2   82.89   14.90
   4  12  -1   43.10   10.00
   4  12  -1   37.40    5.50
  -4  12   1   43.00    7.40
   4 -12  -1   56.49   13.00
  -4 -12   1   38.00    8.50
  -4 -12   1   42.60    4.90
   4 -12  -1   31.50    7.40
  -4  12   0   41.40    8.10
   4  12   0   24.10    7.30
  -4 -12   0   42.10   10.90
   4 -12   0   33.10   11.10
  -4 -12   0   29.20    5.30
   4  12   1    5.70    3.20
  -4  12  -1   10.00    4.10
  -4  12  -1    8.70    4.90
  -4 -12  -1    4.60    4.00
   4 -12   1   13.00    9.70
  -4 -12  -1    6.50    3.80
   4  12   2   86.09   11.00
  -4  12  -2  100.29   11.20
  -4  12  -2   81.09    9.70
  -4 -12  -2  110.69   19.30
   4 -12   2   85.89   15.80
  -4 -12  -2   93.99    9.40
  -4  12  -3   80.99   10.30
  -4  12  -3   79.59    9.80
   4  12   3   72.29    9.80
   4 -12   3   97.69   19.20
  -4 -12  -3   76.29   16.70
  -4 -12  -3   80.29    9.10
  -4  12  -4    7.40    3.90
  -4  12  -4   14.70    5.20
   4  12   4    4.10    4.00
   4 -12   4    9.90    9.60
  -4 -12  -4    7.40    4.40
  -4 -12  -4    6.80    5.10
   4  12   5   14.90    8.90
  -4  12  -5    3.70    3.50
  -4  12  -5   13.40    5.10
   4  12   5   10.60    4.20
   4 -12   5   20.20   12.50
  -4 -12  -5   10.30    4.70
   4  12   6   -6.00    2.80
   4  12   6    2.00    6.50
  -4  12  -6    1.80    3.40
  -4  12  -6    0.60    4.60
   4 -12   6    0.90   10.20
  -4 -12  -6    0.90    4.00
   4  12   7   -0.20    5.50
  -4  12  -7    5.80    4.50
   4  12   7   -4.60    3.50
  -4 -12  -7    7.00    6.30
   4 -12   7   -5.40   10.60
  -4  12  -8    3.40    5.00
   4  12   8   -2.50    9.60
  -4 -12  -8    3.20    5.00
   4 -12   8    5.30   14.20
  -4  13  10   -4.40    7.00
   4  13 -10    6.60    6.10
  -4  13  10    3.70    7.70
  -4 -13  10    5.80    7.40
   4 -13 -10    3.70    6.40
   4  13  -9   -3.40    4.60
  -4  13   9    2.20    6.40
  -4  13   9    0.50    4.80
   4 -13  -9   -9.70    4.10
  -4 -13   9   -3.20    5.50
   4  13  -8    2.30    3.50
  -4  13   8    1.70    4.80
  -4  13   8    4.90    4.20
  -4 -13   8    1.50    5.60
   4 -13  -8    3.80    4.90
  -4  13   7   17.10    7.60
   4  13  -7    7.30    5.30
  -4 -13   7   19.80    7.60
   4 -13  -7   11.70    6.70
  -4 -13   7   19.30    8.10
  -4  13   6    0.00    4.40
   4  13  -6    4.40    4.50
   4 -13  -6    3.80    5.10
  -4 -13   6   11.40    6.40
   4 -13  -6    4.50    4.30
  -4 -13   6    1.30    4.40
  -4  13   5   13.30    5.90
   4  13  -5   12.90    5.80
  -4 -13   5   18.20    5.60
   4 -13  -5   14.20    5.50
  -4 -13   5   19.50    7.60
   4 -13  -5   14.50    5.10
  -4  13   4   25.10    7.10
   4  13  -4   16.20    7.50
   4 -13  -4   30.70    7.10
  -4 -13   4   31.20    6.00
  -4 -13   4   29.80    8.70
   4 -13  -4   17.90    6.40
  -4  13   3   95.79    9.60
   4  13  -3  116.29   14.00
   4 -13  -3   62.49   11.60
  -4 -13   3   82.79   10.40
   4 -13  -3   87.69   10.30
  -4 -13   3   84.09    7.00
   4  13  -2   94.29    6.80
   4  13  -2   66.29   11.70
  -4  13   2   84.19    8.50
  -4 -13   2   88.19   10.60
   4 -13  -2   77.29   11.30
  -4 -13   2   86.59    6.70
   4  13  -1   17.50    6.60
   4  13  -1   24.80    4.70
  -4  13   1   24.70    6.00
  -4 -13   1   35.30    5.70
  -4 -13   1   33.40    9.60
   4 -13  -1   25.00    7.10
   4 -13  -1   27.70   11.00
  -4  13   0  120.69   10.30
   4  13   0  135.29   14.10
  -4  13   0  123.39   13.90
  -4 -13   0  119.09    8.60
   4 -13   0  125.59   17.20
  -4 -13   0  125.99   13.70
   4  13   1  343.77   22.40
  -4  13  -1  345.47   22.10
  -4  13  -1  317.37   17.40
   4 -13   1  359.76   26.80
  -4 -13  -1  293.77   22.50
  -4 -13  -1  318.67   18.90
  -4  13  -2  221.28   15.30
   4  13   2  247.78   18.90
  -4  13  -2  217.28   17.50
   4 -13   2  228.58   22.70
  -4 -13  -2  221.08   20.70
  -4 -13  -2  214.38   13.60
  -4  13  -3   51.19   10.30
   4  13   3   49.30   10.70
  -4  13  -3   64.39   10.40
  -4 -13  -3   56.49    9.70
   4 -13   3   45.00   16.60
   4  13   4    8.40    4.50
  -4  13  -4    1.70    3.10
  -4  13  -4   15.20    4.30
   4 -13   4    5.50   10.50
  -4 -13  -4    1.90    3.20
  -4 -13  -4   -0.20    3.00
  -4  13  -5   -1.90    3.60
  -4  13  -5   -1.50    5.40
   4  13   5   -1.00    3.30
   4  13   5    1.60    5.90
   4 -13   5   -2.80    7.30
  -4 -13  -5   -4.80    2.80
   4  13   6    7.30    7.20
  -4  13  -6   -2.60    5.10
  -4  13  -6    1.60    4.40
   4  13   6   -4.50    2.90
   4 -13   6    2.50   12.10
  -4 -13  -6   11.20    6.10
   4  13   7   -2.20    3.90
  -4  13  -7   -9.80    5.10
  -4  13  -7   12.10    6.10
   4  13   7   13.70    9.20
  -4 -13  -7    3.30    3.90
   4 -13   7   -1.30   10.20
   4  13   8   -0.90    7.30
  -4  13  -8    2.80    6.70
  -4 -13  -8    6.00    5.90
   4 -13   8   -4.90   11.70
  -4  14   9   25.60   10.10
   4  14  -9   25.10    8.90
  -4  14   9   36.80    8.90
  -4 -14   9   13.40    7.50
   4 -14  -9   24.40    9.50
  -4  14   8   -5.30    5.50
   4  14  -8   -2.80    5.30
  -4  14   8   -2.70    4.80
   4 -14  -8    7.00    5.90
  -4 -14   8   20.60    7.60
  -4 -14   8   -2.40    4.20
  -4  14   7    2.50    5.50
   4  14  -7   -2.40    3.80
  -4 -14   7    0.70    4.40
   4 -14  -7    8.00    4.80
  -4 -14   7   19.20    5.80
   4 -14  -7    3.60    5.60
   4  14  -6    5.60    3.90
  -4  14   6    6.30    5.10
  -4 -14   6    6.20    5.00
   4 -14  -6    6.70    4.40
   4 -14  -6   -0.80    3.00
  -4 -14   6    6.80    4.80
  -4  14   5   20.80    6.70
   4 -14  -5   16.70    6.10
  -4 -14   5   19.30    5.50
   4 -14  -5   18.20    6.60
  -4 -14   5   18.30    6.90
  -4  14   4   71.99    8.80
   4  14  -4   48.20   11.00
  -4 -14   4   78.39   10.80
   4 -14  -4   78.59    9.00
   4 -14  -4   53.09   11.40
   4  14  -3  165.98   17.20
  -4  14   3  154.88   11.50
  -4 -14   3  143.69   14.10
  -4 -14   3  155.88    8.90
   4 -14  -3  152.08   16.00
   4 -14  -3  151.68   13.60
  -4 -14   3  154.38    8.10
  -4  14   2   55.09    8.60
   4  14  -2   32.90    8.10
  -4 -14   2   46.90    4.70
  -4 -14   2   44.70    9.80
  -4 -14   2   46.70    5.10
   4 -14  -2   49.90   11.50
   4 -14  -2   44.60   10.50
   4  14  -1  117.59   14.10
   4  14  -1  111.39    7.50
  -4  14   1  130.79   10.10
   4 -14  -1  151.48   15.50
  -4 -14   1  129.49    8.10
  -4 -14   1  114.29   12.70
   4 -14  -1  121.59   15.90
  -4  14   0   67.49   12.60
  -4  14   0   66.49    7.70
   4  14   0   68.79   12.50
   4  14   0   59.29    5.70
   4 -14   0  110.09   21.00
  -4 -14   0   64.99    6.20
  -4 -14   0   62.29   12.50
   4  14   1   43.20    9.40
  -4  14  -1   58.29    7.70
  -4  14  -1   56.59   11.70
   4 -14   1   76.39   17.50
  -4 -14  -1   47.50   12.00
   4  14   2   27.60    8.10
  -4  14  -2   29.40    8.20
  -4  14  -2   49.99    9.30
  -4 -14  -2   43.40   12.50
   4 -14   2   44.90   14.00
  -4 -14  -2   54.49    8.40
  -4  14  -3    5.20    4.40
  -4  14  -3   12.40    5.40
   4  14   3   11.30    5.60
  -4 -14  -3    8.10    4.20
  -4 -14  -3    6.20    5.00
   4 -14   3    1.10    6.90
   4  14   4    6.30    5.40
  -4  14  -4   17.90    4.90
   4 -14   4   24.50   13.50
  -4 -14  -4    9.20    4.70
  -4 -14  -4   26.90   10.90
   4  14   5   -1.10    3.40
  -4  14  -5   -3.20    2.90
  -4  14  -5   -2.20    6.60
   4 -14   5    2.00    9.70
  -4  14  -6    3.30    5.30
   4  14   6   -0.60    6.10
   4  14   6   -4.30    4.10
  -4  14  -6    1.80    5.00
  -4 -14  -6   13.50    6.60
   4 -14   6   14.20   13.90
  -4  14  -7    6.20    4.40
  -4  14  -7    1.10    6.20
   4  14   7   -8.90    4.30
   4  14   7   -2.40    6.90
   4 -14   7   -2.90   13.30
  -4 -14  -7    1.90    4.50
   4  15  -9    6.80    6.80
  -4  15   9   11.90    6.80
   4  15  -8    3.60    4.60
  -4  15   8    0.60    6.00
  -4  15   8    2.60    5.30
   4 -15  -8    5.60    5.80
  -4 -15   8   -2.60    5.50
  -4  15   7    1.50    5.00
   4  15  -7   18.40    6.80
   4 -15  -7   20.00    8.10
   4 -15  -7   10.20    5.30
  -4 -15   7    8.00    5.60
  -4 -15   7   10.40    7.50
   4  15  -6    2.00    4.10
  -4  15   6    1.80    5.20
   4 -15  -6   -4.10    3.00
  -4 -15   6   -2.00    4.10
  -4 -15   6    3.70    4.50
   4 -15  -6   -1.50    4.20
   4  15  -5   21.90    8.40
  -4  15   5   18.80    6.40
   4 -15  -5   23.20    6.80
  -4 -15   5   19.50    5.30
  -4 -15   5   25.00    8.50
   4 -15  -5   17.30    7.50
  -4  15   4    2.60    3.40
  -4 -15   4   -1.00    2.50
  -4 -15   4   -2.90    2.00
   4 -15  -4    2.00    2.90
   4  15  -3   16.10    6.20
  -4  15   3   24.20    5.90
   4 -15  -3   13.60    6.10
  -4 -15   3   12.40    5.20
  -4 -15   3   22.20    3.70
   4 -15  -3    5.90    4.30
  -4 -15   3   13.80    3.80
   4  15  -2    8.00    5.30
  -4  15   2   15.70    4.50
   4 -15  -2   11.10    6.00
   4 -15  -2    4.30    4.30
  -4 -15   2    9.90    5.40
  -4 -15   2   12.60    3.10
  -4  15   1  140.89   10.60
   4  15  -1  105.29   13.80
   4  15  -1  116.69    8.00
  -4 -15   1  132.89    7.70
   4 -15  -1  124.99   15.70
  -4 -15   1  130.49   14.00
   4  15   0  139.89   15.90
   4  15   0  143.79    8.40
  -4  15   0  148.99   11.10
  -4  15   0  151.18   16.20
   4 -15   0  136.09   17.90
  -4 -15   0  130.79   14.80
  -4 -15   0  159.08    9.10
   4  15   1  128.69   14.30
  -4  15  -1  117.69   10.30
  -4  15  -1  125.39   14.20
  -4 -15  -1  129.79    9.50
   4 -15   1  121.09   18.00
  -4 -15  -1  114.09   14.60
   4  15   2   55.89   11.70
  -4  15  -2   43.50    9.50
  -4  15  -2   71.29    7.80
  -4 -15  -2   61.19    7.00
   4 -15   2   30.30   12.50
  -4 -15  -2   68.39   16.90
  -4  15  -3    9.70    5.50
   4  15   3    1.10    3.00
  -4  15  -3   11.00    4.30
  -4 -15  -3    4.50    3.40
  -4 -15  -3   14.30    8.10
   4 -15   3   10.90    9.10
   4  15   4   -2.60    2.30
  -4  15  -4    2.60    3.80
  -4  15  -4    2.00    3.30
  -4 -15  -4    0.70    4.00
   4 -15   4   -5.80    7.50
  -4 -15  -4    1.00    3.10
  -4  15  -5    4.40    5.30
  -4  15  -5    5.40    5.00
   4  15   5    8.50    5.40
   4 -15   5   -2.20    8.90
  -4 -15  -5   -6.70    4.00
  -4 -15  -5   12.80    7.50
   4  15   6   -7.50    3.10
  -4  15  -6   -2.10    3.50
  -4  15  -6   -8.10    4.70
   4  15   6   -0.10    5.40
   4 -15   6    1.70   11.50
  -4 -15  -6   -2.30    3.60
  -4  15  -7   -8.50    6.40
   4  15   7   -2.90    8.10
   4  15   7   -2.50    5.90
  -4  15  -7   -9.80    4.10
  -4 -15  -7    0.20    4.70
   4 -15   7   22.10   28.60
  -4  16   9   11.70    7.60
  -4  16   8    2.10    5.00
  -4  16   8   -2.60    5.10
   4  16  -8    9.60    7.00
   4 -16  -8   -0.80    4.40
  -4 -16   8    1.50    6.30
  -4 -16   8   21.00    8.70
   4  16  -7    3.40    5.70
  -4  16   7    2.00    4.60
  -4 -16   7   -0.80    3.80
   4 -16  -7    2.90    5.10
  -4 -16   7    3.10    4.80
   4 -16  -7   10.80    7.00
   4  16  -6   -0.20    4.40
  -4  16   6   -0.20    4.40
  -4 -16   6    3.60    6.70
   4 -16  -6    7.70    4.50
  -4 -16   6   -1.50    3.00
   4 -16  -6    3.60    3.50
   4  16  -5   40.40   11.60
  -4  16   5   20.00    6.30
  -4 -16   5   31.10    9.80
   4 -16  -5   22.80    7.80
   4 -16  -5   39.10    9.80
  -4 -16   5   15.60    4.50
   4  16  -4   40.90   10.70
  -4  16   4   41.70    8.30
   4 -16  -4   50.49   10.00
  -4 -16   4   56.69   12.50
   4 -16  -4   34.90   10.50
  -4 -16   4   51.09    5.20
  -4  16   3    0.20    2.80
  -4 -16   3    2.70    3.60
  -4 -16   3    0.70    1.80
   4 -16  -3   -2.30    2.70
  -4 -16   3    4.00    2.10
   4  16  -2   33.90    9.10
  -4  16   2   41.70    6.90
   4 -16  -2   49.30   12.00
  -4 -16   2   39.20    3.90
   4 -16  -2   40.50   10.10
  -4 -16   2   62.59   13.30
  -4 -16   2   36.50    3.50
  -4  16   1    1.60    2.70
   4  16  -1    6.60    5.00
   4  16  -1   15.80    3.30
  -4  16   1    7.90    3.60
   4 -16  -1    4.80    5.80
  -4 -16   1   10.00    2.80
  -4 -16   1    4.30    4.10
   4  16   0   92.99    6.90
  -4  16   0  123.19    9.90
   4  16   0  122.59   14.80
  -4  16   0  127.49   15.80
  -4 -16   0  120.39   14.50
  -4 -16   0  106.99    7.10
   4 -16   0  122.69   17.10
  -4  16  -1    4.80    4.60
  -4  16  -1    7.30    2.50
   4  16   1    3.60    4.80
   4 -16   1    2.80    6.80
  -4 -16  -1    7.80    3.10
  -4  16  -2   16.90    7.00
  -4  16  -2   14.00    5.00
   4  16   2   10.30    4.90
  -4 -16  -2   11.10    3.70
   4 -16   2   17.40   11.10
  -4 -16  -2   29.30   11.10
   4  16   3   26.70    8.50
  -4  16  -3   37.70    7.60
  -4  16  -3   42.40   10.50
  -4 -16  -3   53.19    6.70
  -4 -16  -3   44.40   13.40
   4 -16   3   61.39   17.60
   4  16   4    2.90    4.00
  -4  16  -4    1.10    3.50
  -4  16  -4    1.60    3.60
  -4 -16  -4    2.30    3.00
   4 -16   4   -6.80    8.40
  -4 -16  -4    2.10    2.80
  -4  16  -5    7.50    3.60
  -4  16  -5   10.10    6.10
   4  16   5   -3.70    3.30
   4 -16   5   -4.80    8.90
  -4 -16  -5    3.50    6.30
  -4 -16  -5   10.60    6.80
  -4  16  -6    5.60    5.30
   4  16   6    1.00    7.10
  -4  16  -6    5.10    5.80
   4  16   6    1.20    5.30
  -4 -16  -6   11.80    4.80
   4 -16   6   32.10   16.00
  -4  16  -7  -10.60    6.10
   4  16   7    4.30    7.60
   4  16   7  -12.60    5.20
  -4  16  -7   -7.20    4.00
  -4 -16  -7   -6.40    3.90
   4 -16   7    5.00   14.40
  -4  17   8    1.80    4.80
   4 -17  -8   13.80    8.10
  -4 -17   8   35.90   10.80
  -4  17   7   -2.00    3.90
   4  17  -7   -5.80    4.10
   4 -17  -7   -0.20    3.40
  -4 -17   7   18.00    7.70
   4 -17  -7   15.70   10.60
  -4 -17   7   -1.60    4.20
   4  17  -6    0.40    4.70
  -4  17   6   -1.80    3.30
  -4 -17   6    0.40    3.00
  -4 -17   6   -3.50    3.20
   4 -17  -6    3.20    4.90
   4 -17  -6   11.30    6.80
  -4  17   5   18.20    6.00
   4  17  -5   17.60    8.10
  -4 -17   5   15.40    7.50
   4 -17  -5   16.30    6.50
  -4 -17   5   12.80    3.80
   4 -17  -5   22.20    7.10
  -4  17   4    4.70    3.90
   4  17  -4    0.10    4.10
  -4 -17   4   11.80    7.50
   4 -17  -4   13.10    5.40
   4 -17  -4    9.10    5.40
  -4 -17   4    0.30    4.10
  -4 -17   4   10.30    2.50
  -4  17   3   34.00    6.60
   4  17  -3   45.40   12.50
   4 -17  -3   35.70   11.00
   4 -17  -3   62.49   14.00
  -4 -17   3   41.20    3.70
  -4 -17   3   31.20    8.80
  -4 -17   3   35.30    4.00
  -4  17   2   36.30    6.20
   4  17  -2   32.80    8.80
   4 -17  -2   44.60   12.30
  -4 -17   2   27.10    2.60
  -4 -17   2   32.60    9.90
  -4 -17   2   28.20    2.60
  -4  17   1   23.90    5.40
   4  17  -1   26.60    8.90
  -4  17   1   17.30    7.30
  -4 -17   1   11.70    2.30
  -4 -17   1   16.80    2.70
   4 -17  -1   13.50    7.90
  -4 -17   1   16.90    6.60
   4  17   0   37.40    9.90
  -4  17   0   20.40    8.00
  -4  17   0   29.70    6.40
   4 -17   0   31.20   12.70
  -4 -17   0   30.90    4.50
  -4 -17   0   27.30    9.30
  -4  17  -1   10.70    4.10
  -4  17  -1    6.00    4.80
   4  17   1    5.50    5.30
   4 -17   1   16.00   10.40
  -4 -17  -1   13.90    3.40
  -4 -17  -1    7.60    5.80
  -4  17  -2    7.70    3.90
   4  17   2    8.10    5.60
  -4  17  -2    4.40    4.20
   4 -17   2   17.30   11.40
  -4 -17  -2    9.60    3.60
  -4 -17  -2    3.70    4.50
   4  17   3   24.00    6.40
  -4  17  -3   20.60    6.90
  -4  17  -3   46.20    8.10
  -4 -17  -3   42.20    7.80
   4 -17   3   64.79   17.40
  -4 -17  -3   36.60   12.00
   4  17   4   17.80    7.70
  -4  17  -4   11.50    4.80
  -4  17  -4   13.90    5.30
  -4 -17  -4    2.30    4.00
  -4 -17  -4    4.80    4.10
   4 -17   4    7.90   10.70
  -4  17  -5    3.10    4.40
   4  17   5   -0.10    5.00
  -4  17  -5   -5.30    3.80
  -4 -17  -5    8.80    5.60
  -4 -17  -5   -4.80    4.00
   4 -17   5   -0.20    8.80
   4  17   6    5.80    6.10
  -4  17  -6    4.00    4.70
   4  17   6    2.60    7.80
  -4  17  -6   14.00    5.70
  -4 -17  -6   -1.60    4.30
   4 -17   6   -8.80   10.10
   4  17   7  -12.10    6.20
  -4  17  -7    3.60    5.90
  -4  17  -7    0.30    6.10
   4  17   7   -2.00    8.10
  -4 -17  -7   12.50    6.00
   4 -17   7   16.60   14.60
   4  18  -8    0.40    6.40
  -4 -18   8   35.60    8.30
   4 -18  -8    0.80    5.80
  -4 -18   8   -1.50    6.20
   4 -18  -8   12.50   22.10
  -4  18   7   16.80    7.10
   4  18  -7   20.70   10.30
  -4 -18   7   31.90   13.80
   4 -18  -7   35.20   13.60
   4 -18  -7   20.30    8.70
  -4 -18   7    9.10    5.20
   4  18  -6   -0.50    4.30
  -4  18   6    4.30    4.80
   4 -18  -6   -3.40    4.60
  -4 -18   6    0.90    3.30
  -4 -18   6   -4.40    3.30
   4 -18  -6   -4.10    4.50
  -4  18   5   -1.80    3.80
   4  18  -5    0.60    5.30
  -4 -18   5    2.00    4.00
   4 -18  -5   10.50    5.40
   4 -18  -5   -0.30    3.10
   4  18  -4   10.80    6.40
  -4  18   4   19.40    6.00
   4 -18  -4   31.20    8.60
  -4 -18   4   13.00    6.40
   4 -18  -4   13.30    8.00
  -4 -18   4   22.00    3.70
   4  18  -3  238.28   23.20
  -4  18   3  217.18   13.40
  -4 -18   3  202.38   18.30
   4 -18  -3  225.58   18.90
   4 -18  -3  228.88   22.20
  -4  18   2  228.68   23.50
   4  18  -2  208.98   21.20
  -4  18   2  200.68   12.50
   4 -18  -2  226.38   19.60
  -4 -18   2  199.58   18.40
  -4  18   1   12.20    4.50
  -4  18   1   15.80    8.00
   4  18  -1    7.00    5.20
  -4 -18   1   16.80    6.90
   4 -18  -1   11.90    5.70
  -4  18   0    8.60    7.00
   4  18   0    7.70    2.60
  -4  18   0    5.80    3.60
   4  18   0   11.50    6.40
  -4 -18   0    7.20    5.50
  -4 -18   0    5.70    1.70
   4 -18   0    7.80    8.00
  -4  18  -1    5.10    3.40
   4  18   1    1.10    1.90
  -4  18  -1   -5.60    2.70
   4 -18   1   10.90    9.80
  -4 -18  -1   -0.20    3.20
  -4 -18  -1    0.80    2.00
   4  18   2    5.60    5.30
  -4  18  -2    4.60    4.30
  -4  18  -2    1.90    3.20
  -4 -18  -2   10.50    7.00
   4 -18   2   18.10   12.10
  -4 -18  -2    9.20    3.60
  -4  18  -3   11.40    6.10
  -4  18  -3    6.50    4.30
   4  18   3   12.80    6.70
  -4 -18  -3    9.00    7.40
   4 -18   3   10.30    7.90
  -4 -18  -3   21.40    5.40
  -4  18  -4    4.80    4.40
  -4  18  -4    1.90    4.60
   4  18   4   -8.40    3.50
  -4 -18  -4    7.00    2.70
  -4 -18  -4    0.00    4.10
   4 -18   4    4.40    9.80
   4  18   5   -3.50    4.40
  -4  18  -5   -5.70    4.40
   4 -18   5    0.60   11.10
  -4 -18  -5   -2.80    4.70
   4  18   6    4.30    7.90
  -4  18  -6   -3.30    4.30
   4 -18   6   10.40   17.30
  -4 -18  -6   -3.60    4.40
  -4  19   8   -1.90    5.70
   4  19  -8    0.70    6.00
   4 -19  -8   -0.60   14.70
  -4 -19   8    0.90    4.40
   4 -19  -8    0.80    5.70
  -4  19   7    7.30    6.90
   4  19  -7   -1.10    4.50
   4 -19  -7   33.40   13.10
  -4 -19   7   33.80   12.00
  -4 -19   7   11.00    5.60
   4 -19  -7   10.30    5.80
  -4  19   6   -3.40    3.90
   4  19  -6    1.00    4.90
   4 -19  -6   -1.70    3.80
  -4 -19   6    6.60    4.20
  -4 -19   6   -2.90    3.30
   4 -19  -6   -1.80    7.40
   4  19  -5   -7.60    3.50
  -4  19   5   -0.30    3.10
  -4 -19   5    6.90    2.40
   4 -19  -5    0.70    5.70
   4 -19  -5    4.60    5.00
  -4 -19   5    3.90    5.10
   4  19  -4   -3.10    3.20
  -4  19   4    5.60    4.10
  -4 -19   4    7.10    2.90
  -4 -19   4    1.50    3.60
   4 -19  -4    1.50    3.00
   4 -19  -4   13.10    6.60
  -4 -19   4    9.90    2.20
  -4  19   3    6.70    7.10
  -4  19   3    7.90    3.80
   4  19  -3   -1.30    2.60
  -4 -19   3    4.20    3.90
   4 -19  -3    3.40    4.60
  -4  19   2   11.60    4.00
  -4  19   2   16.20    8.60
   4  19  -2   -1.70    4.30
   4 -19  -2   22.10    7.60
  -4 -19   2   15.50    6.70
  -4  19   1   19.90    4.60
   4  19  -1    2.90    5.30
  -4  19   1   16.10    7.70
  -4 -19   1    8.30    5.70
   4 -19  -1    9.50    7.30
  -4  19   0   -3.70    2.80
  -4  19   0   -5.70    2.30
   4  19   0    0.70    4.20
  -4 -19   0   -4.10    2.90
   4 -19   0   -0.20    3.60
  -4  19  -1   -4.20    3.60
   4  19   1   -2.90    2.90
  -4  19  -1    5.70    3.10
   4  19   1   -3.60    3.30
  -4 -19  -1   -1.10    4.10
  -4 -19  -1    5.00    2.50
   4 -19   1    2.80    7.30
  -4  19  -2   -1.40    4.00
  -4  19  -2    3.30    2.70
   4  19   2    0.40    3.70
   4 -19   2    4.40    8.50
  -4 -19  -2    9.70    4.80
  -4 -19  -2    2.80    3.20
   4 -19   3   16.00   13.20
  -4 -19  -3   17.30    9.80
  -4  19  -4   10.50    4.60
   4  19   4   -7.80    4.00
  -4  19  -4    1.20    4.90
  -4 -19  -4    0.20    3.10
   4 -19   4    2.80    9.10
  -4 -19  -4   11.00    5.80
   4  19   5    5.30    5.60
  -4  19  -5   12.50    6.90
  -4  19  -5    8.40    5.50
  -4 -19  -5   21.50    6.10
  -4 -19  -5   24.50   10.90
   4 -19   5   27.30   13.80
  -4  19  -6    3.80    5.30
   4  19   6   -5.70    5.00
   4  19   6   17.00    9.80
  -4  19  -6    4.80    6.20
   4 -19   6    9.20   12.60
  -4  20   8    3.50    5.70
   4  20  -8    1.40    6.50
   4 -20  -8   -6.10    6.40
   4 -20  -8    7.40   17.60
  -4 -20   8   -1.40    5.50
  -4  20   7   -9.50    4.10
   4  20  -7   -7.30    5.80
  -4 -20   7   30.20    8.40
  -4 -20   7   -2.50    4.70
   4 -20  -7    3.50   10.20
   4 -20  -7    3.90    7.50
   4  20  -6    0.10    4.10
  -4  20   6    1.40    4.00
  -4 -20   6    4.10    3.50
  -4 -20   6   10.40    7.20
   4 -20  -6    0.30    6.40
   4 -20  -6   -1.70    7.00
  -4  20   5   23.30    6.40
   4  20  -5   14.20    8.40
   4 -20  -5   36.90   10.40
  -4 -20   5   34.60    3.90
  -4 -20   5   35.50   12.00
   4  20  -4   19.90    8.30
  -4  20   4   10.00    7.10
  -4  20   4   23.40    5.90
   4 -20  -4   42.60   12.30
  -4 -20   4   32.20   11.40
  -4  20   3   28.10    5.90
  -4  20   3   26.30   10.50
   4  20  -3   20.90    9.00
  -4 -20   3   26.30    9.00
   4 -20  -3   30.30    9.40
  -4  20   2    6.10    3.30
  -4  20   2    8.80    6.10
   4  20  -2    1.50    4.10
   4 -20  -2   14.70    7.10
  -4 -20   2   10.40    5.90
  -4  20   1   10.10    3.00
  -4  20   1    2.50    5.80
   4  20  -1    2.70    4.20
   4 -20  -1    4.30    5.60
  -4 -20   1    5.50    4.90
  -4  20   0   15.70    4.30
  -4  20   0   12.10    7.70
   4  20   0   12.30    5.20
   4 -20   0   25.00   10.10
  -4 -20   0   23.30   10.00
  -4  20  -1    1.40    2.90
   4  20   1   -5.20    2.50
  -4  20  -1   -1.00    4.20
  -4 -20  -1   -0.70    1.60
  -4 -20  -1    0.10    3.10
   4 -20   1    1.10    7.00
  -4  20  -2   -4.70    2.90
  -4  20  -2    4.40    4.50
   4  20   2    4.80    5.10
  -4 -20  -2    4.50    3.70
  -4 -20  -2    0.30    2.60
   4 -20   2    3.40    8.80
  -4  20  -3   -4.90    3.70
  -4  20  -3   -0.40    4.10
   4  20   3    3.80    4.80
   4 -20   3   15.40   10.90
  -4 -20  -3   -5.60    3.30
  -4 -20  -3    3.40    6.00
  -4  20  -4   12.90    6.50
   4  20   4   17.50    8.80
  -4  20  -4   16.10    6.00
   4 -20   4   19.00   12.90
  -4 -20  -4   13.50    5.60
  -4 -20  -4   25.10   11.50
  -4  20  -5   -6.80    4.60
   4  20   5    5.10    6.40
  -4  20  -5   -1.40    4.10
  -4 -20  -5    6.70    6.20
   4 -20   5   19.50   18.20
  -4 -20  -5    1.80    6.60
   4 -20   6   12.00   10.40
   4  21  -7    7.80    9.00
  -4  21   7   -5.10    4.30
   4 -21  -7   -6.80   10.90
  -4 -21   7   -3.10    8.90
  -4 -21   7   18.80    9.20
  -4 -21   6   36.70   12.60
   4 -21  -6   40.40   12.90
  -4  21   5    5.10    4.10
   4  21  -5    9.50    7.80
  -4  21   5    9.80    7.00
  -4 -21   5    9.30    8.00
   4 -21  -5    7.00    6.50
   4  21  -4   42.70   12.10
  -4  21   4   65.69    7.40
  -4  21   4   52.89   14.90
   4 -21  -4   96.59   13.10
  -4 -21   4   58.59   14.50
  -4  21   3   31.30    6.20
  -4  21   3   22.50    9.10
   4  21  -3   28.60   10.00
  -4 -21   3   22.50    8.10
   4 -21  -3   45.70   12.70
  -4  21   2    2.50    2.60
   4  21  -2   -1.20    3.40
  -4  21   2    3.60    5.80
  -4 -21   2   -0.60    3.40
   4 -21  -2    7.10    5.60
  -4  21   1    0.10    5.00
   4  21  -1    8.90    5.00
   4 -21  -1    7.90    4.00
  -4 -21   1    1.00    3.80
  -4  21   0   -4.60    5.40
   4  21   0    5.10    6.00
  -4  21   0    0.40    4.30
   4 -21   0   10.90    7.20
  -4 -21   0    6.70    5.90
   4  21   1   -1.70    4.30
  -4  21  -1   -0.80    4.00
  -4  21  -1    2.40    2.90
  -4 -21  -1    0.00    3.40
   4 -21   1    0.60    6.40
  -4  21  -2   -4.40    4.20
   4  21   2    4.70    4.70
   4 -21   2   10.70    7.90
  -4 -21  -2    4.70    4.90
  -4 -21  -2   -4.00    2.50
   4  21   3   -2.40    4.20
  -4  21  -3   -3.40    3.60
  -4  21  -3   -1.60    4.90
  -4 -21  -3   -7.20    3.10
   4 -21   3   11.30   13.80
  -4 -21  -3   -5.50    3.20
  -4  21  -4   -4.70    3.90
  -4  21  -4    5.50    3.60
   4  21   4    4.10    4.90
  -4 -21  -4    1.70    3.50
   4 -21   4   18.30   11.60
  -4 -21  -4   10.60    6.90
  -4  21  -5   16.20    8.40
   4  21   5    1.80    5.30
  -4  21  -5    1.50    6.80
   4 -21   5    1.10   11.00
  -4 -21  -5    3.80    4.10
   4  22  -7    2.20    6.30
  -4  22   7   -6.60    5.70
  -4  22   7  -10.10    4.20
   4 -22  -7   12.30   13.10
  -4 -22   7   18.60    8.70
  -4  22   6    3.30    5.30
   4  22  -6    7.80    8.00
   4 -22  -6    7.60   11.40
  -4 -22   6    7.70    8.20
  -4  22   5   15.70    9.60
  -4  22   5   40.40    8.20
  -4 -22   5   58.99   16.10
   4 -22  -5   58.89   13.80
  -4  22   4   16.70    8.00
  -4  22   4   31.50    5.80
   4  22  -4   22.00    9.20
   4 -22  -4   33.20    9.70
  -4 -22   4   24.90    8.50
  -4  22   3    8.80    3.00
  -4  22   3   -1.30    5.00
   4  22  -3    2.50    5.20
   4 -22  -3   11.20    6.00
  -4 -22   3    7.50    6.20
  -4  22   2   -4.90    3.50
   4  22  -2   -3.20    4.30
   4 -22  -2   -2.10    4.80
  -4 -22   2    0.40    3.60
  -4  22   1   13.50    7.20
   4  22  -1   28.40   10.60
  -4  22   1   10.20    3.50
   4 -22  -1   14.00    6.10
  -4 -22   1   19.00    9.20
   4  22   0    2.70    5.00
  -4  22   0    6.70    5.40
  -4  22   0   -2.10    2.50
  -4 -22   0   -2.90    3.10
   4 -22   0    2.10    5.70
  -4  22  -1   -1.70    2.90
   4  22   1   -0.90    4.50
  -4  22  -1   -3.10    3.10
   4 -22   1    4.20    3.80
  -4 -22  -1   -3.50    3.20
  -4  22  -2   -3.70    3.00
   4  22   2   -3.00    4.60
   4 -22   2    2.20    6.50
  -4 -22  -2    1.30    4.10
   4  22   3   -5.00    5.10
  -4  22  -3   -1.80    5.50
  -4  22  -3    2.70    3.70
  -4 -22  -3    9.70    7.60
   4 -22   3   11.20   11.00
   4  22   4    0.20    5.50
  -4  22  -4   -2.00    5.10
  -4  22  -4   -1.00    4.20
  -4 -22  -4   -2.70    4.70
   4 -22   4    3.20   10.50
   4  22   5   30.70   10.80
  -4  22  -5   39.00   10.80
  -4 -22  -5   35.10   11.60
   4 -22   5   53.99   18.20
   4  23  -6    3.60    7.30
  -4  23   6    0.40    6.10
  -4 -23   6   30.00   12.30
   4 -23  -6    3.90   12.50
  -4  23   5   -3.40    8.20
   4  23  -5    9.60    7.50
   4 -23  -5   28.00    9.40
  -4 -23   5   14.00    8.00
  -4  23   4    6.80    3.00
   4  23  -4    7.30    7.70
  -4  23   4    9.20    8.70
  -4 -23   4    3.40    4.00
   4 -23  -4    5.60    6.80
   4  23  -3   -5.10    4.30
  -4  23   3   10.40    7.70
  -4  23   3    0.30    3.20
   4 -23  -3    3.60    5.90
  -4 -23   3    5.30    5.00
  -4  23   2    2.50    7.00
   4  23  -2    1.50    4.20
  -4  23   2    2.00    2.90
  -4 -23   2   -1.60    4.40
   4 -23  -2   -0.70    4.80
  -4  23   1   32.10   10.80
  -4  23   1   26.80    4.40
   4  23  -1   18.80    9.10
  -4 -23   1   22.90   10.10
   4 -23  -1   27.00   10.80
   4  23   0    9.30    6.20
  -4  23   0    2.10    6.40
  -4  23   0    0.60    3.20
   4 -23   0    2.90    5.20
  -4 -23   0   -2.30    4.50
  -4  23  -1    5.80    8.00
   4  23   1   -0.40    6.10
   4 -23   1    2.30    7.10
  -4 -23  -1    4.20    5.90
  -4  23  -2   -1.60    4.40
   4  23   2    0.40    4.40
   4 -23   2    9.30    7.60
  -4 -23  -2   10.70    7.70
  -4  23  -3   -4.90    5.60
   4  23   3    6.20    5.20
  -4 -23  -3    0.80    5.20
   4 -23   3   13.80    8.50
  -4  23  -4    5.40    8.10
   4  23   4   -3.90    5.90
   4 -23   4    1.90    7.80
  -4 -23  -4    8.10    7.90
  -4  24   5   -0.90    6.20
  -4  24   5   12.20    3.70
   4  24  -5    3.80    6.90
   4 -24  -5   31.60   11.30
  -4 -24   5    1.20    5.50
  -4  24   4   10.10    4.10
   4  24  -4   -2.80    5.50
  -4  24   4    5.10    6.60
  -4 -24   4    2.60    5.70
   4 -24  -4    5.60    6.80
  -4  24   3   -3.80    4.20
   4  24  -3    4.30    7.50
   4 -24  -3   17.80    8.90
  -4 -24   3    7.80    6.20
   4  24  -2    7.60    6.30
  -4  24   2   -0.10    3.60
  -4 -24   2   -1.80    3.00
   4 -24  -2    1.60    6.20
  -4  24   1   16.60    7.50
   4  24  -1   13.40    7.20
   4 -24  -1   29.80   11.00
  -4 -24   1   18.30    8.70
  -4  24   0    0.40    4.40
   4  24   0   -1.60    5.40
  -4 -24   0    0.50    4.90
   4 -24   0   -3.70    3.00
  -4  24  -1  -10.90    5.10
   4  24   1    6.00    6.40
   4 -24   1   12.50    8.60
  -4 -24  -1   -0.20    3.70
   4  24   2   -5.40    5.50
  -4  24  -2   -4.40    4.60
  -4 -24  -2   10.30    8.90
   4 -24   2    7.30    7.20
  -4  24  -3    2.50    6.10
   4  24   3    6.10    6.40
   4 -24   3    8.40    7.20
  -4 -24  -3   -1.70    4.50
   4  25  -5   -2.80    6.30
  -4  25   5   -6.60    7.20
   4 -25  -5   18.30   11.00
  -4 -25   5   19.40    9.20
  -4  25   4    3.60    7.50
   4  25  -4    7.80    6.60
   4 -25  -4   18.10    8.80
  -4 -25   4   12.10    8.60
  -4  25   3    2.00   11.50
   4 -25  -3   14.80    9.20
  -4 -25   3    0.60    6.00
  -4  25   2   -0.50    5.70
   4  25  -2    4.80    6.50
  -4 -25   2   -6.00    3.00
   4 -25  -2    7.10    5.60
  -4  25   1   -8.30    3.90
   4  25  -1    3.20    6.30
  -4 -25   1    4.20    5.90
   4 -25  -1    2.30    6.90
   4  25   0    8.30    5.90
  -4  25   0    4.00    5.70
  -4 -25   0    6.20    6.40
   4 -25   0    5.60    5.70
   4  25   1    1.00    5.40
  -4  25  -1    8.10    6.30
   4 -25   1    5.60    5.60
  -4 -25  -1   18.80   11.10
  -4  25  -2    4.40    6.10
   4  25   2    7.40    8.00
  -4 -25  -2    1.80    4.70
   4 -25   2   10.50    6.80
  -4  26   3  -13.50    7.50
   4  26  -3  -11.40    4.40
   4 -26  -3   13.20    7.30
  -4 -26   3    0.70    3.70
  -4  26   2    1.40    7.30
   4  26  -2    0.60    5.20
   4 -26  -2   10.60    6.70
  -4 -26   2    0.00    4.00
  -4  26   1   11.20    8.70
   4  26  -1    6.20    6.50
   4 -26  -1   12.70    8.40
  -4 -26   1   10.20    8.90
  -4  26   0    2.10    8.10
   4  26   0    2.90    6.90
  -4 -26   0   11.50    8.10
  -4  26  -1   -3.20   12.60
   4  26   1    6.50    6.30
   4 -26   1   11.90    4.60
  -4 -26  -1    6.70    5.40
   5   0 -11    0.80    5.30
   5   0 -10   12.30    7.50
  -5   0  10   25.80   12.00
   5   0  -9    2.10    3.70
  -5   0   9   -6.60    3.90
   5   0  -8   26.10    9.40
  -5   0   8    9.80    7.50
   5   0  -7   -2.20    3.40
  -5   0   7   -1.80    4.90
  -5   0   6  256.67   18.80
   5   0  -6  244.58   20.00
   5   0  -5    2.90    2.90
  -5   0   5    1.90    3.30
   5   0  -4  239.88   17.70
  -5   0   4  263.57   15.80
   5   0  -3    2.40    1.60
   5   0  -3    1.70    3.20
  -5   0   3    0.10    3.00
   5   0  -2  700.53   27.70
  -5   0   2  670.53   24.40
   5   0  -2  701.23   22.10
   5   0  -1    2.90    2.20
  -5   0   1    5.20    3.70
   5   0  -1   -0.70    3.20
   5   0  -1    3.40    2.30
  -5   0   0  282.27   16.40
   5   0   0  292.07   14.20
   5   0   0  271.67   26.50
  -5   0   0  258.67   13.30
  -5   0  -1   -1.50    1.50
   5   0   1    0.20    1.60
  -5   0  -1   -4.20    2.40
   5   0   1    2.80    3.70
   5   0   2  128.79   14.40
  -5   0  -2  142.69   13.00
  -5   0  -3   -0.10    2.70
   5   0   3   -2.70    3.00
  -5   0  -4   25.40    7.60
   5   0   4   34.90   11.00
   5   0   5   10.60    6.80
  -5   0  -5   -3.70    3.10
   5   0   6    6.40    6.80
  -5   0  -6    6.10    5.80
   5   0   7    3.60    8.80
  -5   0  -7    3.60    4.80
   5   0   8   13.30   12.30
  -5   0  -8   15.70    6.30
  -5   1  11   -8.50    8.00
   5   1 -11    8.30    5.90
   5  -1 -11   -3.50    4.80
  -5   1  10    0.40    9.10
   5  -1 -10   -6.70    4.70
  -5  -1  10   -4.50    5.90
   5   1  -9   -1.30    3.20
  -5   1   9    1.50    6.10
  -5  -1   9    4.10    6.10
   5  -1  -9    1.40    4.00
   5   1  -8    6.30    5.80
  -5   1   8    8.80    5.30
  -5  -1   8   13.90    6.90
   5  -1  -8    8.60    6.10
   5   1  -7   29.50    7.90
  -5   1   7   59.09   13.70
   5  -1  -7   47.80   10.40
  -5  -1   7   34.50   10.10
  -5   1   6   40.00   10.40
   5   1  -6   39.70    9.10
   5  -1  -6   49.50   11.40
  -5  -1   6   51.49   11.30
  -5   1   5   80.09   10.50
   5   1  -5   83.19   11.10
   5  -1  -5   82.29   11.10
  -5  -1   5   85.59   10.20
  -5   1   4  130.79   11.50
   5   1  -4  132.39   13.20
  -5  -1   4  119.39   10.70
   5  -1  -4  123.79   12.70
   5   1  -3   14.20    5.20
  -5   1   3   15.30    5.10
   5   1  -3   17.00    3.10
   5   1  -3   17.90    2.70
   5  -1  -3   21.00    6.50
  -5  -1   3   12.20    4.80
  -5   1   2   20.10    5.00
   5   1  -2   18.10    5.20
   5   1  -2   18.50    4.60
   5  -1  -2   25.00    5.40
   5  -1  -2   16.80    3.90
  -5  -1   2   25.50    6.10
   5  -1  -2   18.90    5.40
   5   1  -1 1998.60   50.19
   5   1  -1 1969.20   47.90
   5   1  -1 2017.70   50.39
  -5   1   1 2009.00   49.90
  -5  -1   1 2050.29   49.80
   5  -1  -1 1963.30   48.30
   5  -1  -1 1999.70   49.30
   5  -1  -1 2010.00   50.09
   5   1   0   25.30    5.10
  -5   1   0   25.40    5.10
  -5   1   0   21.00    5.90
   5   1   0   28.80    7.70
   5  -1   0   19.70    4.60
  -5  -1   0   21.70    6.50
  -5  -1   0   26.90    5.40
   5  -1   0   12.30    8.00
   5   1   1   46.60   11.10
   5   1   1   41.20    4.80
  -5   1  -1   42.00    6.90
  -5   1  -1   50.39   10.10
   5  -1   1   36.70    4.50
  -5  -1  -1   51.39    9.70
   5  -1   1   70.59   13.40
   5   1   2   46.50   10.20
  -5   1  -2   77.89   12.90
  -5  -1  -2   70.49   12.00
   5  -1   2   57.49   11.30
  -5   1  -3   54.39   11.40
   5   1   3   55.39   13.20
  -5  -1  -3   42.20    9.10
   5  -1   3   64.29   14.90
  -5   1  -4    1.90    3.50
   5   1   4    0.80    4.20
   5  -1   4    4.90    5.10
  -5  -1  -4    6.70    4.30
   5   1   5   13.00    6.80
  -5   1  -5   24.50    8.50
   5  -1   5   14.60    8.80
  -5  -1  -5   19.10    7.80
  -5   1  -6    2.70    4.10
   5   1   6   10.90    8.10
   5  -1   6   14.40    9.30
  -5  -1  -6   15.90    5.80
   5   1   7   47.20   15.10
  -5   1  -7   64.79   14.30
   5  -1   7   56.29   17.50
  -5  -1  -7   47.80   11.90
  -5   1  -8   12.00    7.70
   5   1   8   12.70   12.70
  -5  -1  -8    2.40    6.30
   5  -1   8    5.00   12.70
  -5   2  11    1.60    8.60
   5   2 -11   -4.10    5.80
   5  -2 -11  -10.00    5.20
   5   2 -10   10.90    7.30
  -5   2  10   -1.40    6.40
  -5  -2  10   -2.80    6.70
   5  -2 -10   14.30    7.30
  -5   2   9   15.80    9.20
   5   2  -9   15.30    7.00
  -5  -2   9   16.70    9.40
   5  -2  -9    8.90    4.80
  -5   2   8    5.50    5.90
   5   2  -8    5.50    3.80
   5  -2  -8    9.70    5.90
  -5  -2   8    5.50    5.80
  -5   2   7   29.10   10.00
   5   2  -7   21.70    7.30
  -5  -2   7   24.60    9.20
   5  -2  -7   30.20    8.80
   5   2  -6   -1.60    2.70
  -5   2   6    0.90    4.90
  -5  -2   6    6.40    6.00
   5  -2  -6    3.40    4.20
  -5   2   5    2.80    4.70
   5   2  -5    1.30    3.10
   5  -2  -5    3.10    3.80
  -5  -2   5    1.30    4.10
  -5   2   4   74.89    9.00
   5   2  -4   42.50    8.30
   5  -2  -4   46.10    8.40
  -5  -2   4   67.69   10.50
  -5   2   3  396.26   18.20
   5   2  -3  350.16   20.60
   5   2  -3  411.86   13.90
   5  -2  -3  376.36   21.40
  -5  -2   3  408.66   17.90
   5   2  -2  607.94   25.80
  -5   2   2  565.84   22.20
   5   2  -2  590.74   18.60
   5   2  -2  615.24   21.80
   5  -2  -2  583.74   18.70
   5  -2  -2  589.44   25.30
  -5  -2   2  597.54   22.40
   5  -2  -2  588.24   19.70
  -5   2   1  156.98   11.20
   5   2  -1  166.08   12.30
   5   2  -1  171.88   12.10
  -5   2   1  171.58   12.00
   5  -2  -1  176.88   12.40
   5  -2  -1  173.38   11.90
  -5  -2   1  181.48   12.20
  -5   2   0   90.49    9.40
   5   2   0   98.39    8.20
  -5   2   0   85.69    7.50
   5   2   0   88.19   10.00
  -5  -2   0   95.49    9.50
   5  -2   0  101.39    8.30
   5  -2   0   73.49   11.00
  -5  -2   0   83.69    7.50
  -5   2  -1  159.88   13.00
   5   2   1  157.08   14.90
  -5   2  -1  170.48   13.40
   5   2   1  158.78    9.40
  -5  -2  -1  151.48   12.80
   5  -2   1  161.98    9.30
   5  -2   1  165.38   14.70
   5   2   2    8.70    5.00
  -5   2  -2   14.40    5.30
   5  -2   2   20.20    8.50
  -5  -2  -2   13.10    5.70
  -5   2  -3   27.20    8.60
   5   2   3   27.80    8.90
  -5  -2  -3   25.70    6.80
   5  -2   3   29.60    9.60
  -5   2  -4    3.70    3.70
   5   2   4   15.90    8.40
  -5  -2  -4   12.20    6.20
   5  -2   4   10.10    7.20
  -5   2  -5    2.60    4.20
   5   2   5   10.00    7.90
  -5  -2  -5   -0.20    3.80
   5  -2   5   14.90    9.10
  -5   2  -6    2.50    3.90
   5   2   6    3.90    6.20
   5  -2   6   -3.50    5.90
  -5  -2  -6    6.70    4.70
  -5   2  -7    6.90    5.50
   5   2   7   15.20   10.80
   5  -2   7    6.60   11.10
  -5  -2  -7    7.70    6.70
   5   2   8   -8.00    6.60
  -5   2  -8   16.40    8.70
   5  -2   8   -5.90   11.10
  -5  -2  -8    1.40    5.30
   5   3 -11   -1.00    5.00
  -5   3  11   -1.20    6.20
   5  -3 -11    8.00    5.80
   5   3 -10   -4.30    4.70
  -5   3  10   -3.80    5.10
  -5  -3  10    6.70    7.90
   5  -3 -10   -3.50    4.20
  -5   3   9    6.00    6.90
   5   3  -9    7.70    5.40
  -5  -3   9    3.10    5.90
   5  -3  -9    6.40    5.60
  -5   3   8  118.79   15.30
   5   3  -8  110.79   14.70
  -5  -3   8  140.29   16.40
   5  -3  -8  116.69   15.00
  -5  -3   8  109.79    8.20
  -5   3   7   29.00   10.50
   5   3  -7   29.50    8.90
   5  -3  -7   31.20    9.60
  -5  -3   7   15.60    7.60
  -5  -3   7   34.10    3.80
  -5   3   6   77.39   14.10
   5   3  -6   69.89   13.80
  -5  -3   6   66.49   12.50
   5  -3  -6   43.20    9.50
   5   3  -5   48.00    8.70
  -5   3   5   90.79   11.10
   5   3  -5   71.99    5.30
  -5  -3   5   87.69   10.40
   5  -3  -5   75.09   13.10
   5   3  -4  172.18    8.60
  -5   3   4  175.28   13.20
   5   3  -4  174.98   15.20
   5  -3  -4  167.98   14.80
  -5  -3   4  169.28    8.10
  -5  -3   4  183.08   12.80
  -5   3   3   96.79    9.30
   5   3  -3   93.39    8.00
   5   3  -3   92.89   10.50
  -5  -3   3  100.29    7.10
  -5  -3   3   92.89    8.90
   5  -3  -3  101.29   11.00
   5   3  -2   52.69    5.20
   5   3  -2   36.40    6.90
  -5   3   2   46.10    8.00
  -5  -3   2   50.69    6.10
   5  -3  -2   46.50    8.10
   5  -3  -2   51.99    6.10
  -5  -3   2   61.19    9.20
   5   3  -1    0.00    1.80
   5   3  -1    0.50    2.40
  -5   3   1    0.40    2.00
  -5   3   1   -1.50    2.00
  -5  -3   1   -2.70    1.60
   5  -3  -1    0.40    3.10
   5  -3  -1   -2.30    1.70
   5   3   0   45.60   10.20
  -5   3   0   38.30    6.70
  -5   3   0   42.40    8.20
   5   3   0   37.80    6.70
   5  -3   0   44.60    7.10
   5  -3   0   35.20    8.60
  -5  -3   0   34.80    7.80
  -5  -3   0   32.60    5.70
   5   3   1  363.66   22.90
  -5   3  -1  356.96   19.80
   5   3   1  354.66   15.00
  -5   3  -1  361.86   15.00
  -5  -3  -1  355.06   19.50
   5  -3   1  373.96   22.10
  -5  -3  -1  349.17   14.70
   5  -3   1  348.17   14.70
   5   3   2   44.50   10.90
   5   3   2   39.90    3.60
  -5   3  -2   37.00    8.70
   5  -3   2   45.20   11.10
  -5  -3  -2   31.70    3.90
  -5  -3  -2   51.19    9.80
  -5   3  -3   -1.50    2.60
   5   3   3    5.70    4.50
  -5  -3  -3    9.00    5.10
   5  -3   3   11.90    7.10
   5   3   4   56.29   15.70
  -5   3  -4   64.49   12.70
  -5  -3  -4   50.19   10.00
   5  -3   4   51.49   13.00
   5   3   5   81.09   18.10
  -5   3  -5   71.39   14.30
  -5  -3  -5   95.49   16.10
   5  -3   5  102.79   21.60
  -5   3  -6   26.70    9.30
   5   3   6   21.10   10.80
   5  -3   6   37.90   13.10
  -5  -3  -6   37.10   11.20
   5   3   7   17.10   11.20
  -5   3  -7   25.20    9.30
  -5  -3  -7   26.00    8.10
   5  -3   7   27.40   14.70
  -5   3  -8   13.00    7.00
   5   3   8   -2.90    7.90
   5  -3   8  -15.10    9.70
  -5  -3  -8    5.30    6.80
   5   4 -11    2.70    6.90
  -5   4  11    8.50    7.10
   5  -4 -11   -4.60    5.20
   5   4 -10   -4.90    4.40
  -5   4  10    7.20    7.30
   5  -4 -10    2.10    5.50
  -5  -4  10    1.20    6.80
  -5   4   9    5.00    6.00
   5   4  -9    1.60    4.00
  -5  -4   9    2.20    6.00
  -5   4   8    4.40    5.10
   5  -4  -8   11.40    5.20
  -5  -4   8    5.00    6.20
  -5   4   7   17.70    7.20
   5   4  -7   22.80    7.70
   5   4  -7   17.90    5.60
   5  -4  -7    5.20    3.80
  -5  -4   7   20.60    8.60
  -5  -4   7   30.80    4.30
  -5   4   6   18.40    7.70
   5   4  -6   13.40    6.00
   5  -4  -6    7.60    3.90
  -5  -4   6    2.30    4.00
  -5  -4   6   20.20    4.00
  -5   4   5   41.70    9.50
   5   4  -5   18.40    5.70
   5   4  -5   36.00    6.10
  -5  -4   5   30.40    7.90
   5  -4  -5   27.50    7.80
  -5  -4   5   23.90    3.20
   5   4  -4  284.37   14.60
   5   4  -4  309.77   20.70
  -5   4   4  308.37   17.50
  -5  -4   4  295.77   12.10
  -5  -4   4  309.67   16.80
   5  -4  -4  292.77   20.30
   5   4  -3   50.09    5.60
  -5   4   3   38.40    3.70
  -5   4   3   51.39    9.10
   5   4  -3   40.80    9.10
  -5  -4   3   53.29    8.50
  -5  -4   3   44.60    5.10
   5  -4  -3   24.80    5.90
   5  -4  -3   35.70    4.50
   5   4  -2    2.90    2.20
  -5   4   2    6.70    4.00
   5   4  -2   10.50    3.30
  -5  -4   2    3.70    2.80
   5  -4  -2    5.20    3.10
  -5  -4   2    6.80    3.80
   5  -4  -2    2.90    3.50
   5   4  -1   36.90    8.30
  -5   4   1   52.99    9.00
   5  -4  -1   50.99    7.30
  -5  -4   1   62.39    9.40
  -5  -4   1   57.59   10.30
  -5   4   0   60.69    7.80
   5   4   0   60.29    7.10
   5   4   0   65.89    9.20
  -5  -4   0   59.69    7.50
   5  -4   0   63.79    9.30
   5  -4   0   57.99    6.90
  -5   4  -1 1037.40   28.60
   5   4   1 1024.90   40.80
  -5   4  -1 1053.29   36.20
   5   4   1 1045.70   29.80
  -5  -4  -1  961.20   29.00
   5  -4   1 1070.59   29.80
  -5  -4  -1 1042.20   35.60
   5  -4   1 1012.70   37.70
  -5   4  -2    0.40    1.40
   5   4   2   -1.80    2.70
   5   4   2    0.00    1.30
  -5   4  -2    0.10    1.50
  -5   4  -2    0.10    2.90
  -5  -4  -2    1.90    2.80
   5  -4   2   -1.40    4.40
  -5  -4  -2   -0.40    1.70
  -5   4  -3    3.90    3.50
   5   4   3    1.30    3.80
  -5  -4  -3   -4.00    2.10
   5  -4   3    9.90    6.70
  -5   4  -4   -2.20    2.10
   5   4   4   -1.30    3.80
   5  -4   4    6.20    7.00
  -5  -4  -4   -1.80    3.40
  -5   4  -5   49.10   12.10
   5   4   5   48.70   13.80
  -5  -4  -5   57.69   12.10
   5  -4   5   78.39   18.10
   5   4   6    8.20    8.40
  -5   4  -6    6.70    3.70
   5  -4   6    7.30    8.40
  -5  -4  -6    8.60    5.00
  -5   4  -7   15.00    5.70
   5   4   7    9.10    8.50
  -5  -4  -7   20.00    9.00
   5  -4   7   19.80   13.10
  -5   4  -8    9.40    5.00
   5   4   8   17.20   13.10
  -5  -4  -8    8.90    4.90
   5  -4   8    5.90   11.90
  -5   5  11  -12.60    5.50
   5   5 -11    2.10    6.70
   5  -5 -11   -4.60    5.60
  -5   5  10   -3.10    5.70
   5   5 -10   -3.60    4.20
   5  -5 -10   -5.20    3.70
  -5  -5  10    7.10    6.10
  -5   5   9    3.20    7.00
   5   5  -9    3.50    6.00
   5  -5  -9    9.00    6.50
  -5  -5   9   15.30    9.50
  -5   5   8   15.00    7.90
   5   5  -8    8.40    5.90
   5  -5  -8   18.10    8.00
  -5  -5   8    3.00    5.60
   5   5  -7  102.69   13.60
   5   5  -7   92.39    8.90
  -5   5   7  115.39   21.20
  -5  -5   7   99.49    8.40
  -5  -5   7   94.99   12.30
   5  -5  -7   95.59   16.30
   5   5  -6   50.69    8.50
  -5   5   6   56.39   12.30
   5   5  -6   26.00    7.10
  -5  -5   6   40.70    4.70
   5  -5  -6   38.40    9.90
  -5  -5   6   53.39   11.50
   5   5  -5   41.00   10.50
   5   5  -5   34.70    7.30
  -5   5   5   33.90    9.40
   5  -5  -5   27.20    8.00
  -5  -5   5   30.60    8.00
  -5  -5   5   25.10    3.60
  -5   5   4   22.70    7.30
   5   5  -4   17.30    6.10
   5   5  -4   38.60    7.50
   5  -5  -4   18.70    6.10
  -5  -5   4   25.10    6.60
  -5  -5   4   35.10    4.50
  -5   5   3  121.49    7.40
   5   5  -3  121.19    9.50
   5   5  -3  123.49   12.60
  -5   5   3  131.59   10.90
  -5  -5   3  115.59    8.70
   5  -5  -3  128.29    7.90
   5  -5  -3  123.09   12.30
  -5  -5   3  119.39    9.90
  -5   5   2  261.87   13.50
  -5   5   2  262.07   15.10
   5   5  -2  278.77   17.90
  -5  -5   2  265.27   14.80
  -5  -5   2  281.67   14.60
   5  -5  -2  276.37   13.40
   5  -5  -2  279.47   17.60
   5   5  -1  183.08   13.30
  -5   5   1  173.28   12.50
  -5  -5   1  185.48   16.00
  -5  -5   1  176.18   11.90
   5  -5  -1  211.88   14.30
   5  -5  -1  179.78   12.40
   5   5   0    9.90    3.30
  -5   5   0   11.50    5.00
   5  -5   0   15.10    6.40
  -5  -5   0    5.90    3.70
   5  -5   0    5.70    2.70
  -5  -5   0    5.30    2.80
   5   5   1    7.40    3.40
   5   5   1    5.90    4.90
  -5   5  -1    6.00    2.70
  -5   5  -1    9.80    4.50
   5  -5   1    6.80    3.00
   5  -5   1   18.30    7.90
  -5  -5  -1    5.60    4.00
  -5  -5  -1    6.90    3.10
  -5   5  -2    5.90    2.80
   5   5   2    3.50    3.20
  -5   5  -2    4.80    2.90
   5   5   2    4.60    2.30
  -5  -5  -2    3.90    3.10
  -5  -5  -2    4.60    2.70
   5  -5   2   17.10    8.10
   5   5   3   39.40   13.20
  -5   5  -3   27.90    8.00
   5  -5   3   42.40   11.90
  -5  -5  -3   27.40    7.40
  -5   5  -4   81.19   14.10
   5   5   4   87.49   19.20
   5  -5   4   58.59   14.80
  -5  -5  -4   69.19   12.70
   5   5   5   55.69   14.80
  -5   5  -5   75.39   14.40
  -5  -5  -5   88.29   15.20
   5  -5   5   95.29   19.90
  -5   5  -6   20.90    7.80
   5   5   6   28.10   12.70
   5  -5   6   23.60   12.30
  -5  -5  -6   33.30    9.80
   5   5   7   10.90   10.60
  -5   5  -7    5.00    4.40
   5  -5   7    1.00    9.70
  -5  -5  -7   -3.50    2.40
  -5   5  -8    0.70    3.70
   5   5   8   -6.50    7.10
   5  -5   8    1.80   14.20
  -5  -5  -8    0.70    3.70
  -5   6  11   -9.80    5.50
   5  -6 -11   -2.10    7.80
  -5   6  10    0.30    7.30
  -5  -6  10   -0.60    6.30
  -5   6   9   10.00    7.60
  -5  -6   9    3.00    6.20
   5  -6  -9    6.10    6.40
   5   6  -8    4.30    5.20
  -5   6   8   -1.10    6.10
   5  -6  -8   -2.00    3.10
  -5  -6   8   18.30    5.90
  -5  -6   8   13.10    7.70
   5   6  -7   58.49   11.70
   5  -6  -7   50.29   11.90
  -5  -6   7   86.79    8.70
  -5  -6   7   89.39   15.10
   5   6  -6   22.80    9.10
  -5   6   6   32.60    8.60
   5   6  -6   20.20    7.00
  -5  -6   6   26.60    5.40
  -5  -6   6   23.80    7.10
   5  -6  -6   10.90    6.40
   5   6  -5  114.29   13.70
   5   6  -5   87.89    9.10
  -5   6   5   80.89   10.20
   5  -6  -5   89.19   12.00
  -5  -6   5   93.89    7.40
  -5  -6   5  111.79   11.50
  -5   6   4  367.06   19.10
   5   6  -4  350.36   16.70
   5   6  -4  347.97   22.80
  -5  -6   4  353.36   17.60
  -5  -6   4  349.57   15.00
   5  -6  -4  338.27   22.30
  -5   6   3   20.60    5.90
  -5   6   3   29.90    5.30
   5   6  -3   18.10    5.80
   5  -6  -3   17.20    4.80
   5  -6  -3   16.60    5.80
  -5  -6   3   20.70    5.50
  -5  -6   3   25.50    5.70
  -5   6   2  332.97   17.10
  -5   6   2  306.07   15.30
   5   6  -2  360.76   20.60
   5  -6  -2  327.27   15.70
   5  -6  -2  336.17   20.00
  -5  -6   2  321.47   17.00
  -5  -6   2  344.37   16.40
   5   6  -1   90.79   10.00
  -5   6   1   83.39    9.00
  -5  -6   1   88.99    8.70
   5  -6  -1   85.29    9.60
   5  -6  -1   91.79   10.10
  -5  -6   1   76.99    9.20
  -5   6   0  237.38   15.40
   5  -6   0  248.68   15.00
   5  -6   0  250.27   16.60
  -5  -6   0  259.77   18.10
  -5  -6   0  253.57   15.40
   5   6   1   51.29    6.60
  -5   6  -1   54.99   10.50
  -5   6  -1   58.19    9.80
   5  -6   1   60.79   11.90
  -5  -6  -1   44.40   10.20
   5  -6   1   46.60    6.30
  -5  -6  -1   53.99    9.90
   5   6   2    6.00    2.50
  -5   6  -2   10.90    3.00
   5   6   2    3.20    4.10
  -5   6  -2   13.80    5.50
  -5   6  -2    7.70    2.60
  -5  -6  -2    5.80    4.20
  -5  -6  -2    7.90    3.40
   5  -6   2   15.50    8.60
  -5   6  -3  355.46   12.80
  -5   6  -3  363.06   22.70
   5   6   3  383.76   28.20
   5   6   3  364.66   14.20
   5  -6   3  383.56   25.80
  -5  -6  -3  355.66   22.00
   5   6   4   44.50   12.60
  -5   6  -4   78.39   14.30
  -5  -6  -4   49.99   11.20
   5  -6   4   56.79   15.30
  -5   6  -5   65.99   14.00
   5   6   5   52.99   15.60
  -5  -6  -5   46.10   10.10
   5  -6   5   48.00   14.60
  -5   6  -6   -0.60    4.30
   5   6   6    4.40    6.00
  -5  -6  -6   -2.80    4.40
   5  -6   6   -2.20    9.70
  -5   6  -7    3.00    5.10
   5   6   7   -3.80    6.60
  -5  -6  -7    0.90    5.20
   5  -6   7   -6.90   11.50
   5   6   8   -7.60    8.00
  -5   6  -8    5.10    5.20
  -5  -6  -8   -4.80    3.80
  -5   7  11   -6.40    5.80
   5   7 -11   -1.70    6.50
  -5  -7  11   -0.80   13.00
  -5   7  10   22.00    9.20
   5  -7 -10   -0.30    6.20
  -5  -7  10    4.60    7.80
   5   7  -9    8.00    5.80
  -5   7   9    5.70    6.70
   5  -7  -9    8.50    6.50
  -5   7   8   -7.30    4.60
   5   7  -8   -1.90    4.40
  -5  -7   8    1.70    5.50
   5  -7  -8    4.00    5.40
  -5  -7   8   17.60    5.30
   5   7  -7   38.80   15.50
  -5   7   7   40.30   12.20
  -5  -7   7   51.39   11.20
   5  -7  -7   46.60   14.90
  -5  -7   7   73.19    8.50
  -5   7   6  240.28   18.70
   5   7  -6  263.47   21.80
   5  -7  -6  248.38   21.30
  -5  -7   6  241.18   17.30
  -5  -7   6  226.18   13.30
   5   7  -5   33.30    8.80
  -5   7   5   36.00    9.10
  -5  -7   5   30.80    6.40
  -5  -7   5   19.20    6.80
   5  -7  -5   22.60    8.10
  -5   7   4   30.10    5.60
[truncated: 282,291 more chars]
