# Supplementary material for: Crystal structure and Hirshfeld surface analysis of 3-[2-(3,5-di­methyl­phen­yl)hydrazinyl­idene]benzo­furan-2(3H)-one
Source: Acta Crystallogr E Crystallogr Commun. 2021 Nov 12;77(Pt 12):1280–4. doi: 10.1107/S2056989021011749 (PMC8647749; doi:10.1107/S2056989021011749)
Supplement: Supplementary file 2 [file e-77-01280-Isup2.hkl]

data_I                                                                          
_shelx_title ' SON-REV-is5559 in P2(1)/c'                                       
_shelx_refln_list_code          4                                               
_shelx_F_calc_maximum       95.17                                               
_exptl_crystal_F_000       560.00                                               
_reflns_d_resolution_high  0.7005                                               
                                                                                
loop_                                                                           
 _space_group_symop_operation_xyz                                               
 'x, y, z'                                                                      
 '-x, y+1/2, -z+1/2'                                                            
 '-x, -y, -z'                                                                   
 'x, -y-1/2, z-1/2'                                                             
                                                                                
_cell_length_a     8.8644                                                       
_cell_length_b    19.9222                                                       
_cell_length_c     8.1736                                                       
_cell_angle_alpha  90.000                                                       
_cell_angle_beta  107.240                                                       
_cell_angle_gamma  90.000                                                       
                                                                                
_shelx_F_squared_multiplier     1.000                                           
                                                                                
loop_                                                                           
 _refln_index_h                                                                 
 _refln_index_k                                                                 
 _refln_index_l                                                                 
 _refln_F_squared_calc                                                          
 _refln_F_squared_meas                                                          
 _refln_F_squared_sigma                                                         
 _refln_observed_status                                                         
   1   0   0       1634.79       1479.44        13.99 o                         
   2   0   0        364.09        335.61         4.37 o                         
   3   0   0        458.04        426.37         6.40 o                         
   4   0   0       1332.58       1420.78        16.86 o                         
   5   0   0        212.75        241.24         6.95 o                         
   6   0   0        111.33        107.26         5.75 o                         
   7   0   0         18.38         13.70         2.76 o                         
   8   0   0        579.97        563.72        16.16 o                         
   9   0   0          0.70          3.62         2.76 o                         
  10   0   0          0.75         -1.21         2.05 o                         
  11   0   0          1.75          1.74         2.69 o                         
  12   0   0          0.83         -2.52        11.12 o                         
   1   1   0       3103.63       2973.10        16.64 o                         
   2   1   0          2.66          4.56         0.49 o                         
   3   1   0         27.84         30.05         1.17 o                         
   4   1   0        578.70        593.84         7.59 o                         
   5   1   0         13.92         20.36         1.77 o                         
   6   1   0          0.17          0.70         0.84 o                         
   7   1   0         21.05         24.02         2.58 o                         
   8   1   0         22.57         27.13         2.85 o                         
   9   1   0          0.95         -0.88         1.25 o                         
  10   1   0          2.71          3.83         2.01 o                         
  12   1   0          3.75         -0.53         3.49 o                         
   1   2   0        160.82        142.30         1.78 o                         
   2   2   0        215.38        213.01         2.72 o                         
   3   2   0        158.03        155.74         2.46 o                         
   4   2   0        186.25        241.56         4.19 o                         
   5   2   0         74.84         79.19         2.68 o                         
   6   2   0         33.44         37.16         3.27 o                         
   7   2   0         18.45         19.25         2.48 o                         
   8   2   0        146.25        132.96         5.66 o                         
   9   2   0          4.76          4.18         1.76 o                         
  10   2   0          0.06         -1.09         1.72 o                         
  11   2   0          5.07         -0.37         2.87 o                         
  12   2   0          2.27         -1.09         5.42 o                         
   1   3   0        633.60        565.58         4.16 o                         
   2   3   0        456.57        450.67         4.33 o                         
   3   3   0        251.81        248.21         3.35 o                         
   4   3   0         28.49         34.47         1.84 o                         
   5   3   0         25.93         33.66         2.25 o                         
   6   3   0          0.17          1.21         1.00 o                         
   7   3   0          3.06          1.05         1.07 o                         
   8   3   0         73.06         83.51         4.58 o                         
   9   3   0          0.00          0.55         1.39 o                         
  10   3   0          2.37          4.47         3.23 o                         
  11   3   0          5.41          7.20         2.79 o                         
  12   3   0         10.00        -11.51        11.51 o                         
   0   4   0       5259.00       5081.42       100.10 o                         
   1   4   0        702.26        657.50         4.60 o                         
   2   4   0        121.98        110.58         2.07 o                         
   3   4   0        861.03        871.65         7.59 o                         
   4   4   0         55.12         55.62         2.13 o                         
   5   4   0         52.36         53.14         2.78 o                         
   6   4   0         43.66         51.87         3.98 o                         
   7   4   0         53.66         58.07         4.05 o                         
   8   4   0          8.96          9.67         2.39 o                         
   9   4   0          0.07         -0.44         1.22 o                         
  10   4   0          0.65         -1.79         1.79 o                         
  11   4   0          1.42         -2.29         2.29 o                         
   1   5   0         15.87         13.11         0.85 o                         
   2   5   0          1.96          0.83         0.45 o                         
   3   5   0         99.44        117.97         2.53 o                         
   4   5   0         33.87         46.10         2.43 o                         
   5   5   0          6.29          6.98         1.27 o                         
   6   5   0          2.38          3.77         1.23 o                         
   7   5   0        278.52        270.60         7.24 o                         
   8   5   0         17.84         18.90         2.51 o                         
   9   5   0         18.35         17.73         2.88 o                         
  10   5   0          0.49         -1.86         1.86 o                         
  11   5   0          0.81          1.25         2.66 o                         
   0   6   0        339.57        338.90         8.16 o                         
   1   6   0        407.89        442.10         4.32 o                         
   2   6   0         37.60         41.02         1.34 o                         
   3   6   0        105.27        111.68         2.39 o                         
   4   6   0         49.09         56.30         2.70 o                         
   5   6   0        213.40        217.59         6.24 o                         
   6   6   0         59.13         53.29         4.29 o                         
   7   6   0          6.85          5.83         1.69 o                         
   8   6   0         42.49         49.89         4.07 o                         
   9   6   0         30.16         31.03         3.51 o                         
  10   6   0          2.14         -0.10         1.79 o                         
  11   6   0          0.35          1.33         2.15 o                         
   1   7   0         16.62         14.43         1.12 o                         
   2   7   0         24.31         26.22         1.80 o                         
   3   7   0        132.33        145.40         3.49 o                         
   4   7   0         35.53         36.72         2.76 o                         
   5   7   0        131.59        131.44         4.48 o                         
   6   7   0          7.83         11.73         2.16 o                         
   7   7   0        508.56        478.22        10.03 o                         
   8   7   0        141.10        135.55         5.65 o                         
   9   7   0          2.96          4.27         1.75 o                         
  10   7   0          0.12         -0.30         1.89 o                         
  11   7   0          0.21         -0.75         3.33 o                         
   0   8   0        305.80        307.22        10.43 o                         
   1   8   0        282.46        245.47         2.86 o                         
   2   8   0        288.74        271.70         4.09 o                         
   3   8   0         81.81         79.10         2.63 o                         
   4   8   0          0.54          2.51         0.99 o                         
   5   8   0         39.63         51.81         3.33 o                         
   6   8   0        185.78        185.44         5.87 o                         
   7   8   0         13.74         13.89         2.43 o                         
   8   8   0          4.76          4.90         1.83 o                         
   9   8   0         23.42         25.38         3.11 o                         
  10   8   0          1.13         -1.54         2.94 o                         
  11   8   0          1.35          1.08         2.30 o                         
   1   9   0       1295.63       1241.26        10.61 o                         
   2   9   0        854.89        843.07        16.12 o                         
   3   9   0       1517.53       1544.12        13.56 o                         
   4   9   0        262.66        274.40         6.29 o                         
   5   9   0        261.45        254.79         6.52 o                         
   6   9   0        422.72        398.14         8.87 o                         
   7   9   0        125.93        122.35         5.20 o                         
   8   9   0          0.82          1.76         1.35 o                         
   9   9   0          9.83          8.95         2.35 o                         
  10   9   0          0.07         -0.47         1.76 o                         
  11   9   0          7.23          3.24         2.91 o                         
   0  10   0         41.75         28.03         4.02 o                         
   1  10   0        172.19        181.30         3.68 o                         
   2  10   0         27.36         23.41         1.40 o                         
   3  10   0         13.71         15.85         1.48 o                         
   4  10   0          5.53          6.85         1.49 o                         
   5  10   0         41.84         40.99         3.37 o                         
   6  10   0        478.26        444.30        10.09 o                         
   7  10   0          0.26          2.92         1.32 o                         
   8  10   0          0.04          0.17         1.26 o                         
   9  10   0          0.11          3.53         1.71 o                         
  10  10   0          0.34         -2.06         2.06 o                         
  11  10   0          5.45          4.84         2.73 o                         
   1  11   0         47.89         52.47         1.95 o                         
   2  11   0        680.41        650.52         6.95 o                         
   3  11   0        129.93        128.96         3.48 o                         
   4  11   0          2.44          3.88         1.23 o                         
   5  11   0        523.66        503.60         9.77 o                         
   6  11   0        132.23        123.74         5.07 o                         
   7  11   0         21.14         23.74         2.99 o                         
   8  11   0          4.46          7.64         2.14 o                         
   9  11   0          5.69          0.62         2.00 o                         
  10  11   0          0.06         -1.96         1.96 o                         
  11  11   0          2.24          3.82         3.10 o                         
   0  12   0        561.48        560.81        17.85 o                         
   1  12   0         31.89         31.65         1.82 o                         
   2  12   0         15.82         18.69         1.10 o                         
   3  12   0         48.41         40.07         2.67 o                         
   4  12   0         30.34         28.96         2.97 o                         
   5  12   0         32.19         41.29         3.50 o                         
   6  12   0          0.69         -1.08         1.08 o                         
   7  12   0         12.47         10.19         2.19 o                         
   8  12   0         20.89         26.62         3.31 o                         
   9  12   0         16.74         21.92         3.02 o                         
  10  12   0          3.89          7.84         2.77 o                         
   1  13   0         59.12         62.24         2.59 o                         
   2  13   0         84.25         82.58         1.89 o                         
   3  13   0         34.32         34.72         2.24 o                         
   4  13   0        107.17        107.73         4.26 o                         
   5  13   0         66.55         69.51         4.56 o                         
   6  13   0          0.08          0.82         1.16 o                         
   8  13   0         40.08         40.65         4.39 o                         
   9  13   0         19.00         21.01         3.44 o                         
  10  13   0          0.01         -0.50         1.89 o                         
   0  14   0        338.60        367.41        15.25 o                         
   1  14   0         53.92         50.39         2.12 o                         
   2  14   0         23.57         20.65         2.61 o                         
   3  14   0          1.70          1.30         0.77 o                         
   4  14   0         66.52         57.27         3.08 o                         
   5  14   0          0.03         -0.31         1.21 o                         
   6  14   0         10.69         10.41         2.93 o                         
   7  14   0         26.96         32.12         4.34 o                         
   8  14   0          3.54          4.23         2.11 o                         
   9  14   0          0.83          3.21         1.98 o                         
  10  14   0         24.61         30.13         3.94 o                         
   1  15   0        104.86         96.56         5.69 o                         
   2  15   0         27.12         26.44         1.88 o                         
   3  15   0         55.29         54.22         3.35 o                         
   4  15   0        129.85        128.57         3.91 o                         
   5  15   0         26.91         23.68         2.70 o                         
   6  15   0          3.40          4.64         1.50 o                         
   7  15   0         16.51         19.01         3.15 o                         
   8  15   0          2.82          4.96         1.75 o                         
   9  15   0         19.21         26.87         3.54 o                         
  10  15   0          7.07          9.71         3.41 o                         
   0  16   0         10.44         11.32         4.28 o                         
   1  16   0          2.22          0.20         1.43 o                         
   2  16   0         19.56         20.82         3.00 o                         
   3  16   0          7.04          5.86         0.77 o                         
   4  16   0        105.36         96.42         4.31 o                         
   5  16   0          0.20         -0.56         1.09 o                         
   6  16   0          0.53          0.95         1.33 o                         
   7  16   0          3.76          3.31         1.90 o                         
   8  16   0         12.26         13.41         2.69 o                         
   9  16   0          1.37         -0.76         1.79 o                         
   1  17   0         43.47         46.93         5.24 o                         
   2  17   0         94.20         90.64         2.85 o                         
   3  17   0          4.35          4.87         1.35 o                         
   4  17   0         21.97         26.11         2.55 o                         
   5  17   0          0.11         -0.23         1.50 o                         
   6  17   0         11.05         10.95         2.11 o                         
   7  17   0          4.57          3.08         1.86 o                         
   8  17   0          3.57          1.65         2.07 o                         
   9  17   0          0.05         -1.05         2.04 o                         
   0  18   0          1.99          1.57         1.80 o                         
   1  18   0         30.16         28.93         4.15 o                         
   2  18   0          0.01         -0.54         0.54 o                         
   3  18   0          0.11          0.84         1.05 o                         
   4  18   0          4.92          6.17         1.07 o                         
   5  18   0         16.07         16.98         2.19 o                         
   6  18   0          0.11          3.95         1.60 o                         
   7  18   0          2.30          7.21         1.96 o                         
   8  18   0          3.15          9.99         3.13 o                         
   9  18   0         10.06         10.20         2.97 o                         
   1  19   0          0.01         -0.21         1.29 o                         
   2  19   0          4.69          4.86         2.18 o                         
   3  19   0         44.20         47.88         4.61 o                         
   4  19   0          0.47         -1.16         1.16 o                         
   5  19   0          5.03          4.43         1.80 o                         
   6  19   0          0.01         -0.49         1.34 o                         
   7  19   0          1.59          1.20         1.83 o                         
   8  19   0         11.03         12.95         2.78 o                         
   0  20   0         64.82         63.58         9.39 o                         
   1  20   0         47.01         43.80         5.37 o                         
   2  20   0          9.39         12.43         2.78 o                         
   3  20   0         33.42         29.34         2.59 o                         
   4  20   0         12.28         14.30         2.44 o                         
   5  20   0          3.41          3.47         2.37 o                         
   6  20   0          0.84          0.12         1.63 o                         
   7  20   0          8.11         10.74         2.53 o                         
   8  20   0          0.58          0.25         1.99 o                         
   1  21   0         23.61         24.39         4.27 o                         
   2  21   0          0.21          2.83         1.91 o                         
   3  21   0         43.70         40.68         2.00 o                         
   4  21   0          3.95          2.68         2.15 o                         
   5  21   0          3.66          4.79         1.74 o                         
   6  21   0          1.54          4.64         1.85 o                         
   7  21   0          4.51          2.63         2.36 o                         
   8  21   0          1.12         -0.05         2.37 o                         
   0  22   0         15.55         16.97         4.96 o                         
   1  22   0          1.37          1.13         1.49 o                         
   2  22   0        150.97        150.82         8.77 o                         
   3  22   0         15.32          7.58         2.85 o                         
   4  22   0          1.24          0.25         1.44 o                         
   5  22   0         12.91         14.97         2.75 o                         
   6  22   0          3.48          4.25         1.94 o                         
   7  22   0          2.37          3.11         2.69 o                         
   1  23   0          5.05          6.62         2.63 o                         
   2  23   0          0.74          0.10         1.99 o                         
   3  23   0         31.57         34.43         5.22 o                         
   4  23   0          0.12          1.72         1.80 o                         
   5  23   0          9.17         14.24         2.97 o                         
   6  23   0          0.09          1.43         2.42 o                         
   7  23   0          6.93          6.74         3.54 o                         
   0  24   0          8.28         15.57         4.71 o                         
   1  24   0          3.83          6.76         2.15 o                         
   2  24   0          6.69          3.35         2.20 o                         
   3  24   0         15.52         14.82         3.65 o                         
   4  24   0          0.25         -1.23         1.78 o                         
   5  24   0          4.96          4.25         2.61 o                         
   6  24   0          0.61          2.49         5.60 o                         
   1  25   0         17.19         14.34         3.54 o                         
   2  25   0          2.13          1.95         2.08 o                         
   3  25   0          5.64          6.37         2.43 o                         
   4  25   0          0.23          5.23         2.57 o                         
   5  25   0          1.17          1.25         3.11 o                         
   0  26   0          0.01         -2.57         2.57 o                         
   1  26   0          0.04          1.88         2.27 o                         
   2  26   0          7.63          7.51         3.77 o                         
   3  26   0          0.20         -0.40         3.67 o                         
   4  26   0          0.08          4.67         3.84 o                         
   1  27   0          0.15         -2.10         2.10 o                         
   2  27   0          1.11          1.25         2.56 o                         
   3  27   0          0.01         -0.07         2.99 o                         
   0  28   0          0.91          5.67         4.40 o                         
   1  28   0          0.33          5.72         2.71 o                         
   2  28   0          0.56          4.08         2.77 o                         
 -12   1   1          3.51          9.76         4.16 o                         
 -10   1   1         27.40         20.96         2.74 o                         
  -9   1   1         91.86         87.04         4.86 o                         
  -8   1   1         50.87         64.43         4.77 o                         
  -7   1   1         24.47         27.81         2.71 o                         
  -6   1   1        728.02        710.73        11.43 o                         
  -5   1   1       1684.02       1745.60        15.25 o                         
  -4   1   1        107.35        145.04         3.24 o                         
  -3   1   1         30.58         34.59         1.23 o                         
  -2   1   1       3688.57       3337.94        25.07 o                         
   0   1   1       1768.95       1652.12         8.67 o                         
   1   1   1       1325.71       1321.37         7.91 o                         
   2   1   1         20.68         19.14         0.78 o                         
   3   1   1        259.32        272.39         3.41 o                         
   4   1   1        308.74        328.86         4.72 o                         
   5   1   1         36.29         38.18         2.81 o                         
   6   1   1         24.22         28.26         2.01 o                         
   7   1   1         27.85         25.65         2.12 o                         
   8   1   1         23.16         26.55         3.03 o                         
   9   1   1          2.49          1.93         1.56 o                         
  10   1   1          4.50          2.35         1.76 o                         
  11   1   1          0.48         -3.43         3.50 o                         
 -12   2   1          1.71          1.61         6.42 o                         
 -11   2   1          2.43         -0.42         3.69 o                         
 -10   2   1          6.10          3.25         1.80 o                         
  -9   2   1          5.27          3.49         1.42 o                         
  -8   2   1        505.62        472.56        10.09 o                         
  -7   2   1        212.14        193.04         5.82 o                         
  -6   2   1         82.14         82.54         3.72 o                         
  -5   2   1        145.94        149.24         3.95 o                         
  -4   2   1       1006.53       1022.02         9.44 o                         
  -3   2   1        759.87        768.03         5.93 o                         
  -2   2   1        173.94        178.35         2.11 o                         
  -1   2   1       3169.07       2912.84        31.30 o                         
   0   2   1       1508.13       1372.67         8.60 o                         
   1   2   1         69.20         61.06         1.24 o                         
   2   2   1        494.88        463.16         4.04 o                         
   3   2   1        290.93        298.96         3.94 o                         
   4   2   1        226.10        230.04         3.93 o                         
   5   2   1        126.33        140.12         3.92 o                         
   6   2   1         12.38         15.10         1.51 o                         
   7   2   1         12.37         12.41         1.73 o                         
   8   2   1        190.37        188.01         6.06 o                         
   9   2   1         16.03         15.10         2.24 o                         
  10   2   1          0.25          0.17         1.68 o                         
  11   2   1          4.91          6.91         4.56 o                         
 -12   3   1          0.08          1.05         4.48 o                         
 -11   3   1          2.15          2.69         2.55 o                         
 -10   3   1          0.87          1.92         1.79 o                         
  -9   3   1          7.29          7.36         1.81 o                         
  -8   3   1         15.08         15.89         2.42 o                         
  -7   3   1          1.89          5.10         2.06 o                         
  -6   3   1        372.38        360.73         7.91 o                         
  -5   3   1          0.10         -0.65         0.65 o                         
  -4   3   1        116.52        138.45         3.10 o                         
  -3   3   1         23.68         21.76         1.18 o                         
  -2   3   1         94.27         87.45         1.66 o                         
  -1   3   1         23.52         29.77         0.94 o                         
   0   3   1       3906.78       3682.11        18.15 o                         
   1   3   1       7747.86       7413.26        46.08 o                         
   2   3   1        966.45        970.78         7.23 o                         
   3   3   1        337.96        340.93         4.61 o                         
   4   3   1        312.73        355.89         5.19 o                         
   5   3   1        290.32        310.67         5.28 o                         
   6   3   1          0.05          0.81         1.09 o                         
   7   3   1          0.88          1.34         1.27 o                         
   8   3   1         36.07         42.36         4.25 o                         
   9   3   1         18.76         16.60         2.36 o                         
  10   3   1         12.19         10.80         2.37 o                         
  11   3   1          0.03         -3.74         3.74 o                         
 -12   4   1          0.98         -0.60         2.68 o                         
 -11   4   1          0.43         -1.61         1.61 o                         
 -10   4   1          0.38         -0.77         1.93 o                         
  -9   4   1          0.05         -1.21         1.21 o                         
  -8   4   1         57.01         64.32         4.50 o                         
  -7   4   1         29.05         29.14         3.03 o                         
  -6   4   1         53.60         59.90         3.54 o                         
  -5   4   1         35.74         45.85         3.38 o                         
  -4   4   1        331.10        386.13         6.71 o                         
  -3   4   1        469.71        495.07         4.89 o                         
  -2   4   1        325.03        318.50         3.29 o                         
  -1   4   1        242.32        224.79         2.59 o                         
   0   4   1         46.45         47.87         1.04 o                         
   2   4   1        556.02        501.53         4.72 o                         
   3   4   1        775.42        784.77         8.00 o                         
   4   4   1        107.25        113.25         3.42 o                         
   5   4   1        914.47        899.44        10.06 o                         
   6   4   1        215.27        224.59         5.01 o                         
   7   4   1        155.46        152.56         5.29 o                         
   8   4   1          7.01          8.05         2.22 o                         
   9   4   1         79.80         80.76         6.71 o                         
  10   4   1          0.06          0.05         2.20 o                         
  11   4   1          4.84         -0.40         7.05 o                         
 -12   5   1          0.07         -1.94         2.13 o                         
 -11   5   1          1.85          0.14         2.02 o                         
 -10   5   1          1.57          1.43         2.39 o                         
  -9   5   1          6.09          3.74         1.53 o                         
  -8   5   1          0.61          0.82         1.41 o                         
  -7   5   1         24.64         30.28         3.10 o                         
  -6   5   1         11.06         14.18         2.26 o                         
  -5   5   1        149.29        160.78         4.70 o                         
  -4   5   1          5.29          8.35         1.32 o                         
  -3   5   1        572.12        568.94         5.82 o                         
  -2   5   1          9.41         11.48         1.29 o                         
  -1   5   1         52.35         55.70         1.33 o                         
   0   5   1       9056.52       8601.13        58.10 o                         
   1   5   1       6659.93       6619.10        41.73 o                         
   2   5   1       1003.48        956.24         7.42 o                         
   3   5   1        673.31        678.31         8.32 o                         
   4   5   1         54.67         62.09         2.28 o                         
   5   5   1          5.87          6.57         1.12 o                         
   6   5   1        133.72        139.23         4.79 o                         
   7   5   1         58.45         52.65         5.96 o                         
   8   5   1        180.95        171.33         6.05 o                         
   9   5   1         28.65         22.41         3.68 o                         
  10   5   1          7.51          7.10         2.11 o                         
  11   5   1          1.40          4.29         5.14 o                         
 -12   6   1         10.17          5.89         2.97 o                         
 -11   6   1          7.52          5.19         3.13 o                         
 -10   6   1         20.71         18.41         2.79 o                         
  -9   6   1          2.15          1.43         1.54 o                         
  -8   6   1         30.68         30.33         3.43 o                         
  -7   6   1          9.21          8.11         1.88 o                         
  -6   6   1          0.59         -0.04         0.86 o                         
  -5   6   1         79.71         75.22         3.34 o                         
  -4   6   1          9.86         10.36         1.45 o                         
  -3   6   1        110.48        130.28         2.56 o                         
  -2   6   1        223.74        227.78         3.20 o                         
  -1   6   1          9.73         11.60         0.83 o                         
   0   6   1       2644.62       2615.73        14.93 o                         
   1   6   1        743.94        670.75         5.65 o                         
   2   6   1        119.38        115.68         3.06 o                         
   3   6   1          3.54          5.95         1.13 o                         
   4   6   1        118.42        123.66         3.32 o                         
   5   6   1         43.58         45.29         2.84 o                         
   6   6   1          2.54          3.53         1.20 o                         
   7   6   1        394.09        359.73         8.43 o                         
   8   6   1         25.54         30.16         3.21 o                         
   9   6   1         37.69         35.01         3.50 o                         
  10   6   1          4.88          1.78         3.13 o                         
  11   6   1          0.14          0.79         2.99 o                         
 -11   7   1         11.16          9.80         3.74 o                         
 -10   7   1          0.35          3.58         1.76 o                         
  -9   7   1         14.59         13.01         2.51 o                         
  -8   7   1          5.48          9.31         2.09 o                         
  -7   7   1         14.58         17.08         2.47 o                         
  -6   7   1         41.02         37.72         3.24 o                         
  -5   7   1        127.36        130.89         4.59 o                         
  -4   7   1        364.67        391.11         8.65 o                         
  -3   7   1        505.18        522.88         5.92 o                         
  -2   7   1         37.19         37.86         1.34 o                         
  -1   7   1        992.64        945.71         7.61 o                         
   0   7   1        240.24        231.19         2.63 o                         
   1   7   1         67.11         76.07         1.75 o                         
   2   7   1          1.50          1.43         0.55 o                         
   3   7   1         22.09         21.69         1.72 o                         
   4   7   1         17.14         15.76         1.86 o                         
   5   7   1         29.55         37.79         3.08 o                         
   6   7   1        152.80        153.95         5.49 o                         
   7   7   1        159.90        149.17         5.49 o                         
   8   7   1         26.35         31.20         3.35 o                         
   9   7   1          6.37          7.43         2.14 o                         
  10   7   1          2.15         -0.75         2.87 o                         
  11   7   1          0.20         -0.88         3.50 o                         
 -11   8   1         10.48         13.22         2.96 o                         
 -10   8   1          8.80         12.32         2.46 o                         
  -9   8   1          1.67          1.32         1.77 o                         
  -8   8   1        134.79        143.73         5.85 o                         
  -7   8   1        143.31        145.97         5.51 o                         
  -6   8   1         17.52         17.23         2.24 o                         
  -5   8   1         64.00         60.94         3.24 o                         
  -4   8   1         42.58         45.96         2.83 o                         
  -3   8   1        166.02        177.10         4.60 o                         
  -2   8   1        352.27        356.65         4.42 o                         
  -1   8   1       1418.62       1329.13        12.54 o                         
   0   8   1        106.64         97.66         1.93 o                         
   1   8   1        233.87        233.73         3.37 o                         
   2   8   1        349.43        356.01         5.56 o                         
   3   8   1         61.73         55.38         2.42 o                         
   4   8   1          0.63          0.62         0.83 o                         
   5   8   1         26.11         22.03         2.50 o                         
   6   8   1         17.96         20.43         2.60 o                         
   7   8   1         41.51         41.24         3.77 o                         
   8   8   1          1.86         -0.53         1.58 o                         
   9   8   1          0.78         -1.06         2.38 o                         
  10   8   1          0.04          4.43         2.53 o                         
  11   8   1          0.62         -0.32         5.01 o                         
 -11   9   1          2.21          3.15         4.04 o                         
 -10   9   1          7.73          7.54         2.72 o                         
  -9   9   1          0.08         -1.21         1.66 o                         
  -8   9   1         35.20         37.56         3.95 o                         
  -7   9   1         27.82         37.57         3.52 o                         
  -6   9   1         54.44         52.77         3.92 o                         
  -5   9   1          5.47          7.78         1.57 o                         
  -4   9   1        245.58        251.03         5.79 o                         
  -3   9   1       1161.26       1159.56        11.63 o                         
  -2   9   1          2.12          1.55         0.59 o                         
  -1   9   1        748.37        730.00        15.54 o                         
   0   9   1         26.30         23.81         0.86 o                         
   1   9   1       1823.22       1835.14        13.90 o                         
   2   9   1        431.74        443.14         6.20 o                         
   3   9   1         13.18         18.37         2.06 o                         
   4   9   1          6.39          8.00         1.51 o                         
   5   9   1        218.32        216.78         6.86 o                         
   6   9   1         17.82         16.60         2.44 o                         
   7   9   1         29.85         32.26         3.28 o                         
   8   9   1          9.12          9.29         2.05 o                         
   9   9   1          4.99          0.71         1.93 o                         
  10   9   1          6.24          0.89         2.50 o                         
  11   9   1          1.56          4.61         4.52 o                         
 -11  10   1          0.88         -0.60         2.08 o                         
 -10  10   1          0.86         -2.14         2.39 o                         
  -9  10   1         14.75         12.32         2.44 o                         
  -8  10   1         99.38         97.51         4.89 o                         
  -7  10   1        302.67        276.37         7.77 o                         
  -6  10   1          6.02          5.60         1.52 o                         
  -5  10   1          0.81          0.96         1.02 o                         
  -4  10   1        300.51        310.91         6.06 o                         
  -3  10   1         36.31         44.05         2.34 o                         
  -2  10   1          5.07          6.17         1.01 o                         
  -1  10   1         53.63         49.85         2.15 o                         
   0  10   1        145.63        139.74         2.00 o                         
   1  10   1        654.01        678.57         6.78 o                         
   2  10   1        174.03        161.06         3.43 o                         
   3  10   1          3.11          4.90         1.00 o                         
   4  10   1         26.03         33.31         2.88 o                         
   5  10   1        172.66        163.67         5.49 o                         
   6  10   1         51.57         49.20         4.38 o                         
   7  10   1          0.21          1.31         1.79 o                         
   8  10   1         17.96         23.17         3.22 o                         
   9  10   1         21.00         18.55         2.85 o                         
  10  10   1         28.15         29.97         3.96 o                         
 -11  11   1          0.03          3.18         2.26 o                         
 -10  11   1          5.94          7.38         2.08 o                         
  -9  11   1          0.01         -0.15         1.55 o                         
  -8  11   1         19.16         18.52         2.71 o                         
  -7  11   1         66.35         66.75         4.47 o                         
  -6  11   1         16.61         14.33         2.56 o                         
  -5  11   1         71.21         73.25         3.72 o                         
  -4  11   1         45.08         49.73         3.93 o                         
  -3  11   1          1.07          0.96         0.68 o                         
  -2  11   1          0.05          0.00         0.65 o                         
  -1  11   1         48.55         42.88         2.45 o                         
   0  11   1        597.97        615.43         7.70 o                         
   1  11   1          0.85          0.55         0.43 o                         
   2  11   1          8.27          5.64         0.97 o                         
   3  11   1         42.37         38.89         2.16 o                         
   4  11   1         12.87         14.70         1.98 o                         
   5  11   1        224.61        220.30         6.54 o                         
   6  11   1          0.46          1.12         1.22 o                         
   7  11   1         13.41         13.82         2.43 o                         
   8  11   1         25.63         29.41         3.55 o                         
   9  11   1          1.36          1.01         1.95 o                         
  10  11   1         15.89         15.24         3.33 o                         
 -11  12   1          2.17          2.41         2.26 o                         
 -10  12   1          5.50          6.40         2.24 o                         
  -9  12   1          1.95          3.84         2.27 o                         
  -8  12   1         26.15         27.88         3.39 o                         
  -7  12   1         24.96         29.37         3.23 o                         
  -6  12   1        147.38        147.06         5.43 o                         
  -5  12   1        134.64        130.93         4.86 o                         
  -4  12   1         33.24         35.60         2.32 o                         
  -3  12   1         23.14         24.68         1.60 o                         
  -2  12   1        506.06        513.32         8.75 o                         
  -1  12   1        235.00        214.69         4.21 o                         
   0  12   1        401.90        392.11         5.68 o                         
   1  12   1         45.28         39.82         1.35 o                         
   2  12   1        639.40        631.54         7.45 o                         
   3  12   1         58.28         58.66         2.67 o                         
   4  12   1          4.93          6.46         1.49 o                         
   5  12   1         34.57         38.01         3.53 o                         
   6  12   1         24.21         32.63         3.82 o                         
   7  12   1          5.06          7.20         1.76 o                         
   8  12   1         50.25         43.76         4.12 o                         
   9  12   1         18.83         20.22         3.13 o                         
  10  12   1          6.26          1.12         2.39 o                         
 -11  13   1          2.60          3.67         4.11 o                         
 -10  13   1          9.16         18.25         3.70 o                         
  -9  13   1          1.17          4.95         1.91 o                         
  -8  13   1          2.28          1.56         1.59 o                         
  -7  13   1         27.00         35.60         3.83 o                         
  -6  13   1          4.21          5.36         1.79 o                         
  -5  13   1        298.52        292.42         7.48 o                         
  -4  13   1         20.36         23.97         2.14 o                         
  -3  13   1        100.34         98.28         2.81 o                         
  -2  13   1        110.28         98.23         3.41 o                         
  -1  13   1        667.44        670.01         8.62 o                         
   0  13   1          7.89          7.95         0.86 o                         
   1  13   1        182.52        185.64         2.89 o                         
   2  13   1         28.75         29.91         1.46 o                         
   3  13   1        185.30        178.73         4.35 o                         
   4  13   1        285.35        285.96         7.75 o                         
   5  13   1         21.03         18.82         2.62 o                         
   6  13   1          9.59         10.37         2.18 o                         
   7  13   1         32.12         38.66         4.28 o                         
   8  13   1         32.26         29.51         3.71 o                         
   9  13   1          4.41          6.57         2.17 o                         
  10  13   1          2.29          4.29         2.35 o                         
 -10  14   1         22.05         31.62         3.89 o                         
  -9  14   1         11.13         21.44         4.18 o                         
  -8  14   1         20.90         25.75         3.31 o                         
  -7  14   1          6.98         10.72         2.18 o                         
  -6  14   1         12.80         16.71         2.39 o                         
  -5  14   1        247.75        239.16         7.92 o                         
  -4  14   1        107.97        108.13         3.61 o                         
  -3  14   1          0.21          0.60         0.64 o                         
  -2  14   1          1.33          0.60         0.88 o                         
  -1  14   1         12.69         16.05         1.32 o                         
   0  14   1        242.14        264.46         9.75 o                         
   1  14   1          1.61          2.06         0.44 o                         
   2  14   1          5.08          3.92         0.71 o                         
   3  14   1         47.74         50.36         3.48 o                         
   4  14   1         50.22         48.31         4.08 o                         
   5  14   1          3.02          4.73         1.80 o                         
   6  14   1          0.17         -0.21         1.15 o                         
   7  14   1          0.00          0.59         1.43 o                         
   8  14   1          5.69          7.34         1.99 o                         
   9  14   1          0.32         -1.99         2.56 o                         
  10  14   1          1.57          1.71         2.35 o                         
 -10  15   1          6.19         11.66         2.95 o                         
  -9  15   1          0.43          2.16         1.75 o                         
  -8  15   1          1.66          0.18         2.31 o                         
  -7  15   1          5.29          6.69         1.95 o                         
  -6  15   1         24.86         32.49         3.57 o                         
  -5  15   1         36.52         41.94         3.32 o                         
  -4  15   1        112.51        110.88         3.72 o                         
  -3  15   1          6.07          7.04         1.27 o                         
  -2  15   1         22.52         19.63         4.24 o                         
  -1  15   1         59.84         54.35         4.44 o                         
   0  15   1        190.41        186.41         7.89 o                         
   1  15   1         21.47         17.70         1.04 o                         
   2  15   1          0.00          0.24         0.69 o                         
   3  15   1         30.62         29.95         2.28 o                         
   4  15   1        103.12        107.89         4.47 o                         
   5  15   1          3.11          2.68         1.43 o                         
   6  15   1         13.03         11.54         2.32 o                         
   7  15   1          0.03          0.89         1.38 o                         
   8  15   1          5.02          5.12         2.33 o                         
   9  15   1          0.00          2.51         2.11 o                         
 -10  16   1          2.74          7.89         2.59 o                         
  -9  16   1          5.58          3.55         3.11 o                         
  -8  16   1          0.18         -0.27         1.44 o                         
  -7  16   1         11.96         15.21         3.12 o                         
  -6  16   1         28.84         26.16         2.87 o                         
  -5  16   1          0.73          0.71         1.04 o                         
  -4  16   1          8.72          7.17         1.29 o                         
  -3  16   1         13.30         13.20         2.23 o                         
  -2  16   1         67.84         60.27         3.42 o                         
  -1  16   1         23.40         25.65         1.53 o                         
   0  16   1          7.84          4.29         1.75 o                         
   1  16   1         18.09         20.15         3.83 o                         
   2  16   1        207.26        187.60         4.06 o                         
   3  16   1         47.97         45.39         2.96 o                         
   4  16   1          4.04          5.14         1.42 o                         
   5  16   1         41.19         42.24         3.81 o                         
   6  16   1          1.93          1.48         1.38 o                         
   7  16   1          0.05         -0.38         1.51 o                         
   8  16   1          0.31          3.72         3.55 o                         
   9  16   1          1.26         -1.86         1.86 o                         
  -9  17   1          1.30          7.74         2.69 o                         
  -8  17   1          0.00          1.62         2.64 o                         
  -7  17   1          1.87          2.15         1.49 o                         
  -6  17   1          5.66          8.61         1.73 o                         
  -5  17   1         47.69         53.09         3.31 o                         
  -4  17   1         13.79         14.25         1.39 o                         
  -3  17   1         14.36         14.85         2.28 o                         
  -2  17   1          9.37         12.22         1.47 o                         
  -1  17   1         23.24         27.30         4.15 o                         
   0  17   1         39.96         33.15         4.24 o                         
   1  17   1         33.98         32.67         4.59 o                         
   2  17   1         56.44         52.13         2.68 o                         
   3  17   1         95.87         91.48         2.97 o                         
   4  17   1         10.48          8.86         1.70 o                         
   5  17   1          2.96          3.19         1.78 o                         
   6  17   1          7.86          9.20         2.10 o                         
   7  17   1          0.04          2.75         1.64 o                         
   8  17   1          6.60          6.87         2.59 o                         
   9  17   1          3.45          2.15         2.68 o                         
  -9  18   1          2.17          5.21         2.51 o                         
  -8  18   1          3.68          6.05         2.13 o                         
  -7  18   1          0.65          0.18         1.67 o                         
  -6  18   1         19.61         19.97         2.62 o                         
  -5  18   1          3.72          8.53         1.28 o                         
  -4  18   1         11.58         10.70         2.22 o                         
  -3  18   1         19.75         20.51         2.70 o                         
  -2  18   1         79.53         80.09         3.48 o                         
  -1  18   1        138.39        127.65         7.19 o                         
   0  18   1         10.10          5.08         1.99 o                         
   1  18   1          6.04          7.48         2.51 o                         
   2  18   1         51.13         50.43         2.75 o                         
   3  18   1         71.14         55.84         4.55 o                         
   4  18   1          0.65          0.60         1.45 o                         
   5  18   1          3.11          3.15         1.41 o                         
   6  18   1          7.00         12.85         2.37 o                         
   7  18   1          3.33          5.60         2.31 o                         
   8  18   1          0.81          4.00         1.98 o                         
  -9  19   1          4.48          3.27         2.56 o                         
  -8  19   1          1.70          3.62         2.42 o                         
  -7  19   1          0.01          2.25         1.78 o                         
  -6  19   1         15.90         11.48         3.79 o                         
  -5  19   1          0.36         -0.34         1.19 o                         
  -4  19   1          7.69         10.74         2.41 o                         
  -3  19   1         12.01          9.07         1.64 o                         
  -2  19   1        223.16        229.94         9.95 o                         
  -1  19   1         29.94         28.24         4.12 o                         
   0  19   1         10.05         13.03         3.48 o                         
   1  19   1         31.12         34.97         5.14 o                         
   2  19   1          9.19          4.84         2.29 o                         
   3  19   1         53.55         44.61         4.30 o                         
   4  19   1          1.58          0.30         1.30 o                         
   5  19   1          0.73          0.91         1.44 o                         
   6  19   1          7.59          8.27         2.20 o                         
   7  19   1          0.24          2.82         1.76 o                         
   8  19   1          7.02         12.50         3.64 o                         
  -8  20   1          3.13          3.83         3.48 o                         
  -7  20   1          1.02          1.23         1.96 o                         
  -6  20   1          1.70          2.04         1.46 o                         
  -5  20   1          1.44          1.59         1.34 o                         
  -4  20   1          2.39          5.04         1.67 o                         
  -3  20   1        121.32        122.89         4.07 o                         
  -2  20   1          5.25         11.20         2.87 o                         
  -1  20   1         47.19         51.35         7.33 o                         
   0  20   1          0.70          2.75         2.08 o                         
   1  20   1          0.03         -1.33         1.35 o                         
   2  20   1         56.02         65.19         7.25 o                         
   3  20   1          0.03          2.63         1.19 o                         
   4  20   1          1.20         -0.88         0.95 o                         
   5  20   1          0.77         -0.88         1.32 o                         
   6  20   1         13.49         19.25         2.62 o                         
   7  20   1          3.59          1.88         1.97 o                         
   8  20   1          0.30          0.20         2.39 o                         
  -8  21   1          0.11         -1.56         2.37 o                         
  -7  21   1          0.67         -0.40         2.67 o                         
  -6  21   1          0.08          5.24         1.99 o                         
  -5  21   1          3.47          1.78         1.67 o                         
  -4  21   1          2.19          3.86         1.98 o                         
  -3  21   1         34.87         35.65         2.86 o                         
  -2  21   1         50.43         56.54         7.31 o                         
  -1  21   1          4.09          3.59         2.15 o                         
   0  21   1         18.39         21.59         4.16 o                         
   1  21   1         18.85         20.11         3.89 o                         
   2  21   1          3.05          3.63         1.99 o                         
   3  21   1          0.15          0.64         1.40 o                         
   4  21   1          0.23          0.22         1.48 o                         
   5  21   1          1.03          2.90         2.05 o                         
   6  21   1         20.35         17.87         3.59 o                         
   7  21   1          1.57         -2.06         2.06 o                         
  -7  22   1          0.35          0.30         2.15 o                         
  -6  22   1         14.30         13.41         3.28 o                         
  -5  22   1          4.37          3.73         2.05 o                         
  -4  22   1         11.13         13.03         2.26 o                         
  -3  22   1          4.14          6.43         2.61 o                         
  -2  22   1          0.16         -1.46         1.57 o                         
  -1  22   1          3.66          4.29         2.14 o                         
   0  22   1          2.58          5.61         1.86 o                         
   1  22   1          1.12          1.66         1.71 o                         
   2  22   1         45.95         40.27         5.66 o                         
   3  22   1          1.14          7.20         3.56 o                         
   4  22   1          0.03         -1.06         1.32 o                         
   5  22   1          0.48          3.54         2.46 o                         
   6  22   1          1.94          0.70         2.21 o                         
   7  22   1          0.02         -1.91         5.89 o                         
  -7  23   1          1.88         15.01         4.47 o                         
  -6  23   1          2.83          0.24         3.22 o                         
  -5  23   1          5.73          9.57         2.20 o                         
  -4  23   1         22.29         22.60         2.90 o                         
  -3  23   1         15.96         19.38         4.22 o                         
  -2  23   1         10.81         10.59         2.78 o                         
  -1  23   1          0.21          2.50         1.77 o                         
   0  23   1         22.36         30.51         4.77 o                         
   1  23   1         14.29         10.49         2.76 o                         
   2  23   1         27.39         23.46         4.10 o                         
   3  23   1          4.54         11.12         4.02 o                         
   4  23   1          0.01          2.47         2.89 o                         
   5  23   1          0.00          2.20         2.53 o                         
   6  23   1          0.05          0.46         2.70 o                         
  -6  24   1          7.18          8.78         2.86 o                         
  -5  24   1          0.01          4.12         2.66 o                         
  -4  24   1          9.89         16.21         3.60 o                         
  -3  24   1          0.99          0.36         2.34 o                         
  -2  24   1         19.35         24.53         4.08 o                         
  -1  24   1          0.23          1.33         1.97 o                         
   0  24   1          1.69          2.40         1.87 o                         
   1  24   1          2.21          2.76         2.05 o                         
   2  24   1          4.74          3.20         3.15 o                         
   3  24   1          5.13          6.33         2.79 o                         
   4  24   1          0.00          0.24         3.73 o                         
   5  24   1          1.33          3.28         2.47 o                         
   6  24   1          1.38          1.42         2.88 o                         
  -5  25   1          0.20         10.11         4.15 o                         
  -4  25   1          3.97         -0.69         2.46 o                         
  -3  25   1          2.23          1.03         2.98 o                         
  -2  25   1          4.55          5.24         2.32 o                         
  -1  25   1          5.69          4.86         2.54 o                         
   0  25   1          1.12          3.29         2.07 o                         
   1  25   1          0.11          0.36         2.34 o                         
   2  25   1          0.19          0.88         4.48 o                         
   3  25   1          5.58          4.56         3.86 o                         
   4  25   1          5.33          5.93         2.76 o                         
   5  25   1          1.48          1.26         2.81 o                         
  -5  26   1          0.04          0.22         3.08 o                         
  -4  26   1          3.39          8.54         3.46 o                         
  -3  26   1          0.03         -0.52         2.29 o                         
  -2  26   1          0.13          3.49         2.32 o                         
  -1  26   1          6.92          7.21         2.69 o                         
   0  26   1          5.25          2.92         2.31 o                         
   1  26   1          0.42          4.47         2.58 o                         
   2  26   1          0.10         -0.45         2.24 o                         
   3  26   1          6.03          6.75         2.94 o                         
   4  26   1          5.44          6.27         2.59 o                         
  -3  27   1          0.34          2.39         2.70 o                         
  -2  27   1          1.75          2.01         2.15 o                         
  -1  27   1          3.95          9.14         2.79 o                         
   0  27   1          3.99         -0.99         5.39 o                         
   1  27   1          0.02          0.26         2.95 o                         
   2  27   1          0.03         -0.20         2.03 o                         
   3  27   1          0.04          5.08         2.45 o                         
  -2  28   1          0.02          4.75         2.71 o                         
  -1  28   1          0.01          2.55         2.32 o                         
   0  28   1          0.18          0.90         2.49 o                         
   1  28   1          0.63         -0.62         3.32 o                         
 -12   0   2          1.53         -4.65         4.65 o                         
 -11   0   2          2.42          5.39         7.98 o                         
 -10   0   2          6.71          8.74         2.98 o                         
  -9   0   2          0.04         -1.05         1.46 o                         
  -8   0   2          6.22          9.50         2.89 o                         
  -7   0   2         14.61         17.69         3.28 o                         
  -6   0   2         30.29         25.01         3.40 o                         
  -5   0   2        551.23        602.63        12.29 o                         
  -4   0   2         54.93         64.54         2.55 o                         
  -3   0   2        250.47        274.54         4.72 o                         
  -2   0   2         44.96         37.37         2.59 o                         
  -1   0   2       1097.44        956.77         8.66 o                         
   0   0   2       3844.60       3685.21        26.60 o                         
   1   0   2          3.07          4.45         0.63 o                         
   2   0   2         51.85         45.85         3.08 o                         
   3   0   2       1166.74       1242.84        25.60 o                         
   4   0   2       1063.29       1100.50        64.17 o                         
   5   0   2        111.54        119.29         8.41 o                         
   6   0   2         30.20         31.66         5.97 o                         
   7   0   2         17.96         18.48         5.54 o                         
   8   0   2          2.22          2.59         5.06 o                         
   9   0   2          5.75          3.80         7.46 o                         
  10   0   2          5.06          7.90         5.80 o                         
  11   0   2          4.91          0.77         5.62 o                         
 -12   1   2          0.48         -1.88         2.48 o                         
 -11   1   2          0.00          0.71         1.71 o                         
 -10   1   2          4.79          6.45         2.74 o                         
  -9   1   2          0.08         -1.16         1.16 o                         
  -8   1   2        153.81        141.99         5.31 o                         
  -7   1   2        173.57        154.71         5.62 o                         
  -6   1   2         38.79         43.65         2.36 o                         
  -5   1   2         17.25         17.64         1.63 o                         
  -4   1   2        106.88        119.99         2.48 o                         
  -3   1   2          9.40          7.46         0.75 o                         
  -2   1   2         63.74         67.03         1.58 o                         
  -1   1   2        442.33        460.62         3.72 o                         
   0   1   2        737.52        717.34         5.23 o                         
   1   1   2       3394.19       3378.56        17.68 o                         
   2   1   2        107.00         93.11         3.23 o                         
   3   1   2         40.51         44.19         3.17 o                         
   4   1   2          2.01          3.20         1.42 o                         
   5   1   2         52.92         55.30         5.59 o                         
   6   1   2          4.68          9.08         2.44 o                         
   7   1   2          4.89          4.71         1.95 o                         
   8   1   2          8.48          6.27         2.79 o                         
   9   1   2          0.00         -0.50         2.25 o                         
  10   1   2          0.47          2.82         3.10 o                         
  11   1   2          4.03          0.87         3.96 o                         
 -12   2   2          1.14         -0.03         3.76 o                         
 -11   2   2          1.57         -2.50         3.34 o                         
 -10   2   2          4.21          4.26         1.81 o                         
  -9   2   2          3.64          0.44         1.50 o                         
  -8   2   2         25.34         28.70         3.19 o                         
  -7   2   2         14.42         18.40         2.25 o                         
  -6   2   2         18.89         26.84         2.29 o                         
  -5   2   2        484.00        515.98         6.59 o                         
  -4   2   2         20.22         26.25         1.56 o                         
  -3   2   2        117.70        127.01         2.19 o                         
  -2   2   2         11.13         18.43         1.37 o                         
  -1   2   2        198.78        216.63         2.42 o                         
   0   2   2       5003.01       4862.02        24.20 o                         
   1   2   2       1816.61       1872.23        11.03 o                         
   2   2   2        273.06        285.21         4.62 o                         
   3   2   2         48.87         48.46         3.58 o                         
   4   2   2        377.03        400.64        10.19 o                         
   5   2   2         10.20         11.68         2.51 o                         
   6   2   2          8.40          5.74         2.22 o                         
   7   2   2         30.27         27.66         4.51 o                         
   8   2   2         33.85         29.79         4.88 o                         
   9   2   2          8.72          5.83         3.28 o                         
  10   2   2          2.17         -0.95         2.53 o                         
  11   2   2          0.04         -2.84         6.79 o                         
 -12   3   2          5.27         -0.66         3.59 o                         
 -11   3   2          3.04          7.10         2.22 o                         
 -10   3   2          4.24          6.72         2.00 o                         
  -9   3   2         11.06         10.94         1.79 o                         
  -8   3   2        735.88        673.41        11.91 o                         
  -7   3   2        283.62        259.72         6.66 o                         
  -6   3   2         37.33         39.72         2.54 o                         
  -5   3   2         47.28         43.76         2.22 o                         
  -4   3   2        957.35       1005.40        10.90 o                         
  -3   3   2          1.83          1.87         0.45 o                         
  -2   3   2          4.44         10.51         0.83 o                         
  -1   3   2       3942.13       3745.31        21.24 o                         
   1   3   2         41.79         42.63         1.23 o                         
   2   3   2         10.35         13.36         0.96 o                         
   3   3   2         51.85         56.34         2.06 o                         
   4   3   2         20.27         23.58         1.39 o                         
   5   3   2         31.69         33.68         2.26 o                         
   6   3   2         10.75         13.43         1.43 o                         
   7   3   2         52.47         58.70         4.32 o                         
   8   3   2         21.34         21.91         4.09 o                         
   9   3   2          1.69          1.21         2.35 o                         
  10   3   2          0.12         -0.54         2.42 o                         
  11   3   2          1.99          4.22         6.10 o                         
 -12   4   2          2.82         -1.64         4.32 o                         
 -11   4   2          0.27          0.67         2.16 o                         
 -10   4   2          2.15          0.57         1.77 o                         
  -9   4   2          2.90          3.18         2.05 o                         
  -8   4   2         55.03         59.96         4.47 o                         
  -7   4   2         39.03         47.35         3.71 o                         
  -6   4   2        168.04        151.64         4.62 o                         
  -5   4   2          3.66          4.64         1.01 o                         
  -4   4   2       1695.17       1819.06        16.02 o                         
  -3   4   2         99.16         95.39         2.05 o                         
  -2   4   2        210.51        193.36         2.98 o                         
  -1   4   2        108.12        103.17         2.02 o                         
   1   4   2         34.51         37.81         1.23 o                         
   2   4   2        494.00        527.93         5.73 o                         
   3   4   2        490.04        496.10         5.93 o                         
   4   4   2         39.37         38.74         1.74 o                         
   5   4   2          0.55         -0.03         0.57 o                         
   6   4   2         15.19         16.86         1.89 o                         
   7   4   2         62.54         59.16         4.62 o                         
   8   4   2         79.19         69.68         6.24 o                         
   9   4   2          0.32         -2.49         2.49 o                         
  10   4   2          1.25         -0.65         4.57 o                         
  11   4   2          0.23         -3.51         5.83 o                         
 -12   5   2          4.51          1.26         2.84 o                         
 -11   5   2          5.08          3.34         2.88 o                         
 -10   5   2          0.70          2.34         1.78 o                         
  -9   5   2         11.41          7.35         1.96 o                         
  -8   5   2         97.27         77.53         4.11 o                         
  -7   5   2         21.75         27.76         2.99 o                         
  -6   5   2         34.72         38.35         3.06 o                         
  -5   5   2        225.23        236.97         4.95 o                         
  -4   5   2        193.13        197.43         3.81 o                         
  -3   5   2       1678.74       1770.06        13.52 o                         
  -2   5   2       1290.77       1258.62         9.00 o                         
  -1   5   2        781.54        712.97         5.99 o                         
   0   5   2       2107.66       2046.57        18.87 o                         
   1   5   2        108.21         96.32         2.16 o                         
   2   5   2        545.26        548.36         6.28 o                         
   3   5   2        610.93        625.35         7.29 o                         
   4   5   2         19.00         17.40         1.52 o                         
   5   5   2          3.00          4.59         0.98 o                         
   6   5   2        197.96        199.89         4.49 o                         
   7   5   2         70.81         66.85         3.47 o                         
   8   5   2          2.61          1.60         1.32 o                         
   9   5   2         29.39         32.48         5.30 o                         
  10   5   2          5.55          4.49         3.16 o                         
  11   5   2         10.46          9.69         4.90 o                         
 -12   6   2         10.00          8.30         4.23 o                         
 -11   6   2          7.04          9.33         2.87 o                         
 -10   6   2          0.05          3.95         3.12 o                         
  -9   6   2          8.70          7.17         1.98 o                         
  -8   6   2          2.69         -0.19         1.29 o                         
  -7   6   2        335.53        295.50         7.39 o                         
  -6   6   2        113.40        109.78         4.24 o                         
  -5   6   2        270.25        288.72         5.65 o                         
  -4   6   2        126.50        125.42         3.46 o                         
  -3   6   2        996.11       1066.37        11.44 o                         
  -2   6   2       1416.55       1453.37        10.67 o                         
  -1   6   2          8.87         12.57         0.89 o                         
   0   6   2         48.03         46.12         1.36 o                         
   1   6   2        901.89        881.67         8.19 o                         
   2   6   2       1081.13       1157.47        10.42 o                         
   3   6   2         16.96         19.70         1.58 o                         
   4   6   2         75.86         87.76         3.02 o                         
   5   6   2          4.50          7.15         1.07 o                         
   6   6   2        282.89        262.49         5.31 o                         
   7   6   2          0.73         -0.09         1.02 o                         
   8   6   2         17.20         18.71         2.19 o                         
   9   6   2          1.58          4.59         1.87 o                         
  10   6   2          1.31         -2.58         2.58 o                         
 -12   7   2          0.06         -0.69         2.66 o                         
 -11   7   2          0.04         -0.96         1.89 o                         
 -10   7   2          4.74          6.10         2.15 o                         
  -9   7   2          0.08         -0.27         1.51 o                         
  -8   7   2          8.27          5.91         1.80 o                         
  -7   7   2          4.70          6.15         1.70 o                         
  -6   7   2          0.17         -0.41         1.06 o                         
  -5   7   2        172.24        159.16         4.33 o                         
  -4   7   2        124.14        132.04         3.58 o                         
  -3   7   2        265.42        273.37         4.39 o                         
  -2   7   2        396.93        392.20         4.57 o                         
  -1   7   2          0.99          2.11         0.77 o                         
   0   7   2        182.43        161.25         2.71 o                         
   1   7   2       1136.26       1198.23         9.78 o                         
   2   7   2        879.15        981.80        10.04 o                         
   3   7   2         58.09         68.66         2.46 o                         
   4   7   2          0.34         -0.35         0.66 o                         
   5   7   2        295.56        285.02         6.07 o                         
   6   7   2        482.59        469.52         8.65 o                         
   7   7   2          6.28          4.61         1.54 o                         
   8   7   2          5.72          6.62         1.81 o                         
   9   7   2          4.23          4.68         3.35 o                         
  10   7   2          0.54         -1.62         2.84 o                         
 -12   8   2          0.50         -2.26         2.26 o                         
 -11   8   2          5.91          7.49         2.46 o                         
 -10   8   2          1.33          0.65         1.71 o                         
  -9   8   2         22.78         27.40         3.65 o                         
  -8   8   2         48.44         44.86         4.85 o                         
  -7   8   2          7.55          5.94         1.76 o                         
  -6   8   2         56.84         59.44         3.62 o                         
  -5   8   2         11.79         11.53         2.08 o                         
  -4   8   2         11.48         17.65         1.76 o                         
  -3   8   2        885.05        880.97         9.00 o                         
  -2   8   2         16.83         24.27         1.36 o                         
  -1   8   2        376.64        394.13         4.79 o                         
   0   8   2        261.66        294.47         4.99 o                         
   1   8   2        831.68        883.32         8.88 o                         
   2   8   2         64.57         75.17         2.80 o                         
   3   8   2        454.77        433.54         7.34 o                         
   4   8   2          0.00         -0.14         0.75 o                         
   5   8   2        240.54        235.68         6.36 o                         
   6   8   2         11.72          8.78         2.26 o                         
   7   8   2        132.49        126.73         6.20 o                         
   8   8   2          4.18          1.78         2.18 o                         
   9   8   2          5.09          3.82         4.90 o                         
  10   8   2         11.02          7.79         3.20 o                         
 -11   9   2          0.01          4.19         1.99 o                         
 -10   9   2          3.06          2.50         1.62 o                         
  -9   9   2          1.28          3.33         1.78 o                         
  -8   9   2         22.94         21.66         2.83 o                         
  -7   9   2         68.91         65.15         3.92 o                         
  -6   9   2          2.96          1.07         1.13 o                         
  -5   9   2         11.76          8.37         1.66 o                         
  -4   9   2          6.28          3.51         1.07 o                         
  -3   9   2        155.65        161.53         3.68 o                         
  -2   9   2         28.74         29.83         1.41 o                         
  -1   9   2        200.42        232.82         3.68 o                         
   0   9   2         21.74         30.65         1.67 o                         
   1   9   2        271.79        268.85         4.40 o                         
   2   9   2        215.96        194.29         4.93 o                         
   3   9   2         17.65         25.03         2.46 o                         
   4   9   2         27.47         28.12         2.77 o                         
   5   9   2          2.42          0.69         1.96 o                         
   6   9   2          0.34          0.85         1.19 o                         
   7   9   2         17.85         24.66         2.95 o                         
   8   9   2         20.39         18.52         2.55 o                         
   9   9   2         26.48         30.63         3.38 o                         
  10   9   2          1.49          0.65         3.63 o                         
 -11  10   2          0.48         -1.06         2.23 o                         
 -10  10   2          7.48          8.15         2.12 o                         
  -9  10   2          1.13          2.72         1.89 o                         
  -8  10   2         29.18         36.65         3.71 o                         
  -7  10   2          5.25          5.25         1.49 o                         
  -6  10   2         10.37          7.03         1.74 o                         
  -5  10   2          9.91         15.02         2.19 o                         
  -4  10   2          5.69          5.00         1.20 o                         
  -3  10   2          0.53          0.57         0.74 o                         
  -2  10   2         11.04         14.27         1.16 o                         
  -1  10   2         23.30         22.65         1.23 o                         
   0  10   2        263.55        272.62         4.23 o                         
   1  10   2        417.36        404.45         5.60 o                         
   2  10   2        149.85        156.17         4.49 o                         
   3  10   2         75.75         78.74         3.97 o                         
   4  10   2          8.65          7.07         1.48 o                         
   5  10   2         10.10         12.15         2.22 o                         
   6  10   2         34.60         32.95         3.29 o                         
   7  10   2         63.60         61.81         4.46 o                         
   8  10   2         19.64         21.43         2.78 o                         
   9  10   2         17.92         15.67         2.76 o                         
  10  10   2          9.89          3.14         5.30 o                         
 -11  11   2          4.27          4.35         2.25 o                         
 -10  11   2          0.15          4.71         2.43 o                         
  -9  11   2         18.18         18.54         3.98 o                         
  -8  11   2          2.93          0.31         1.19 o                         
  -7  11   2        230.68        245.11         7.26 o                         
  -6  11   2         20.93         18.57         2.52 o                         
  -5  11   2         56.22         58.82         3.46 o                         
  -4  11   2         83.63         83.57         3.09 o                         
  -3  11   2         86.91         84.57         3.66 o                         
  -2  11   2        118.75        105.06         2.41 o                         
  -1  11   2          9.31         10.98         1.00 o                         
   0  11   2          2.89          2.38         0.63 o                         
   1  11   2          9.20         10.84         1.32 o                         
   2  11   2         36.13         34.46         2.24 o                         
   3  11   2        104.12        102.30         4.10 o                         
   4  11   2        235.71        236.80         6.54 o                         
   5  11   2         37.69         35.94         3.31 o                         
   6  11   2          0.00          1.46         1.53 o                         
   7  11   2         40.85         43.22         4.00 o                         
   8  11   2         13.81         15.47         2.56 o                         
   9  11   2         11.61         11.07         2.28 o                         
  10  11   2          6.66         14.44         6.40 o                         
 -11  12   2          0.08          5.34         2.25 o                         
 -10  12   2         10.19         14.83         2.81 o                         
  -9  12   2          0.46          4.10         1.72 o                         
  -8  12   2          0.58          2.36         1.49 o                         
  -7  12   2          8.78         10.00         1.85 o                         
  -6  12   2        193.60        184.65         6.07 o                         
  -5  12   2          0.54         -0.12         1.12 o                         
  -4  12   2         45.04         42.43         3.51 o                         
  -3  12   2         80.64         73.49         2.51 o                         
  -2  12   2         31.30         30.26         1.78 o                         
  -1  12   2          0.58          1.26         0.55 o                         
   0  12   2         68.88         74.11         2.21 o                         
   1  12   2         61.95         62.56         2.13 o                         
   2  12   2        239.31        227.50         5.70 o                         
   3  12   2         23.97         19.78         2.35 o                         
   4  12   2         89.66         79.92         4.12 o                         
   5  12   2         20.48         18.75         2.58 o                         
   6  12   2         28.70         22.31         2.88 o                         
   7  12   2          4.98          4.50         1.97 o                         
   8  12   2          0.02         -1.41         2.04 o                         
   9  12   2          2.17          3.20         2.14 o                         
  10  12   2          6.32          6.53         3.95 o                         
 -11  13   2          5.20          4.43         3.18 o                         
 -10  13   2          0.34          2.32         1.82 o                         
  -9  13   2          4.11          1.07         1.60 o                         
  -8  13   2         14.98         12.38         2.31 o                         
  -7  13   2         27.11         25.24         3.03 o                         
  -6  13   2         61.50         65.52         3.92 o                         
  -5  13   2        117.82        104.08         5.11 o                         
  -4  13   2         80.10         75.34         3.05 o                         
  -3  13   2         21.98         25.32         1.53 o                         
  -2  13   2         99.80         97.49         2.13 o                         
  -1  13   2        139.03        141.31         2.45 o                         
   0  13   2         20.73         22.20         1.57 o                         
   1  13   2          9.78         10.52         1.20 o                         
   2  13   2         31.19         33.53         2.04 o                         
   3  13   2        157.36        144.72         5.85 o                         
   4  13   2        206.45        195.04         6.16 o                         
   5  13   2         10.83          8.86         1.94 o                         
   6  13   2          0.09          2.29         1.54 o                         
   7  13   2          1.50          3.09         2.73 o                         
   8  13   2          0.38         -1.49         1.49 o                         
   9  13   2          1.41          1.23         2.21 o                         
 -10  14   2          0.49         -0.47         2.49 o                         
  -9  14   2          5.53          6.86         2.04 o                         
  -8  14   2          5.06          7.39         1.97 o                         
  -7  14   2          7.45          6.36         1.63 o                         
  -6  14   2        265.23        241.02         7.06 o                         
  -5  14   2         20.10         25.33         2.74 o                         
  -4  14   2         44.96         40.61         2.33 o                         
  -3  14   2        112.03        112.22         2.86 o                         
  -2  14   2         19.43         21.55         2.16 o                         
  -1  14   2         29.26         33.89         2.46 o                         
   0  14   2         11.05         10.06         1.16 o                         
   1  14   2         54.27         46.97         4.14 o                         
   2  14   2         71.29         71.99         3.22 o                         
   3  14   2          4.85          5.62         1.46 o                         
   4  14   2         35.46         37.83         3.36 o                         
   5  14   2         28.32         27.93         3.07 o                         
   6  14   2          1.41         -0.19         1.30 o                         
   7  14   2         10.07         14.37         2.50 o                         
   8  14   2          2.17          4.58         2.00 o                         
   9  14   2         12.76         11.17         2.71 o                         
 -10  15   2          0.03          7.07         4.08 o                         
  -9  15   2          0.04          1.05         2.58 o                         
  -8  15   2          8.29         12.37         2.42 o                         
  -7  15   2         15.92         13.87         3.12 o                         
  -6  15   2         34.82         37.08         3.43 o                         
  -5  15   2         32.65         38.83         3.37 o                         
  -4  15   2         10.83          9.36         1.58 o                         
  -3  15   2          0.31         -0.13         0.54 o                         
  -2  15   2         41.68         46.63         2.55 o                         
  -1  15   2         86.91         86.48         3.90 o                         
   0  15   2          9.34          9.29         1.48 o                         
   1  15   2         63.56         58.37         2.96 o                         
   2  15   2         91.61         87.87         2.99 o                         
   3  15   2         50.65         51.83         4.70 o                         
   4  15   2         50.12         52.31         4.63 o                         
   5  15   2          0.23         -0.62         0.92 o                         
   6  15   2          1.18          2.74         1.39 o                         
   7  15   2          6.59          6.64         2.43 o                         
   8  15   2          0.00         -1.77         1.77 o                         
   9  15   2          0.49          1.82         2.21 o                         
 -10  16   2          0.01          6.00         2.45 o                         
  -9  16   2          0.00          2.75         2.58 o                         
  -8  16   2          0.16          2.00         1.78 o                         
  -7  16   2          0.08          2.78         1.46 o                         
  -6  16   2         13.92         14.42         3.01 o                         
  -5  16   2          5.45         10.82         1.96 o                         
  -4  16   2         38.25         34.65         2.28 o                         
  -3  16   2          0.28         -0.35         1.01 o                         
  -2  16   2         15.55         19.84         1.97 o                         
  -1  16   2        208.09        213.59         6.09 o                         
   0  16   2        441.25        418.71         7.14 o                         
   1  16   2         19.69         20.43         1.42 o                         
   2  16   2         10.37         13.27         1.26 o                         
   3  16   2         55.55         57.34         3.40 o                         
   4  16   2         11.07         12.70         1.99 o                         
   5  16   2          2.93          3.35         1.39 o                         
   6  16   2          0.13         -1.17         2.61 o                         
   7  16   2         22.59         24.55         3.34 o                         
   8  16   2         23.59         23.03         3.41 o                         
   9  16   2         15.27          9.84         4.35 o                         
 -10  17   2          6.06          7.58         3.49 o                         
  -9  17   2          9.18         13.04         2.68 o                         
  -8  17   2          2.19          2.24         2.33 o                         
  -7  17   2         23.17         24.40         3.39 o                         
  -6  17   2          2.81          4.17         1.34 o                         
  -5  17   2         87.25         89.80         3.39 o                         
  -4  17   2         28.12         25.57         2.10 o                         
  -3  17   2         13.25         13.69         2.31 o                         
  -2  17   2          0.84         -0.49         0.87 o                         
  -1  17   2          5.53          7.79         1.28 o                         
   0  17   2          7.85          6.18         1.09 o                         
   1  17   2          3.24          4.07         0.72 o                         
   2  17   2         67.65         62.06         2.21 o                         
   3  17   2         85.55         81.61         4.21 o                         
   4  17   2          9.23          6.55         1.62 o                         
   5  17   2         10.71          5.22         1.64 o                         
   6  17   2          5.88          6.87         1.96 o                         
   7  17   2          6.20          4.49         2.01 o                         
   8  17   2          0.56         -0.77         2.78 o                         
  -9  18   2          7.68         15.92         4.84 o                         
  -8  18   2          0.22         -0.27         1.57 o                         
  -7  18   2          8.24         10.94         2.34 o                         
  -6  18   2          0.14          0.82         1.37 o                         
  -5  18   2         20.18         21.03         2.30 o                         
  -4  18   2        181.64        182.80         6.90 o                         
  -3  18   2         15.53         18.79         2.84 o                         
  -2  18   2         64.42         60.95         4.37 o                         
  -1  18   2         21.36         22.71         2.11 o                         
   0  18   2         46.13         51.93         1.97 o                         
   1  18   2          3.14          0.87         1.07 o                         
   2  18   2          5.72          7.16         1.51 o                         
   3  18   2         16.60         17.57         2.72 o                         
   4  18   2          4.57          5.83         1.67 o                         
   5  18   2         28.74         30.16         3.29 o                         
   6  18   2          1.08         -1.01         1.51 o                         
   7  18   2          2.32          0.52         1.77 o                         
   8  18   2          1.06         -2.05         2.05 o                         
  -9  19   2          4.90         12.72         3.15 o                         
  -8  19   2         14.80         16.56         2.74 o                         
  -7  19   2          3.60          4.53         2.39 o                         
  -6  19   2          1.37          3.26         1.38 o                         
  -5  19   2          4.04          2.98         1.06 o                         
  -4  19   2          9.86          9.53         2.99 o                         
  -3  19   2         79.14         84.12         4.54 o                         
  -2  19   2         88.98         97.67         5.85 o                         
  -1  19   2         10.33         13.66         1.68 o                         
   0  19   2          1.81         -0.15         1.72 o                         
   1  19   2         87.95         78.17         6.68 o                         
   2  19   2         39.95         36.25         1.71 o                         
   3  19   2         11.64         16.40         2.17 o                         
   4  19   2          4.05          2.51         1.33 o                         
   5  19   2          5.27          8.36         1.96 o                         
   6  19   2          0.28          1.84         1.66 o                         
   7  19   2          0.14          1.14         2.16 o                         
   8  19   2          0.01         -1.87         3.55 o                         
  -8  20   2          0.00          1.61         2.14 o                         
  -7  20   2          3.05          1.42         1.89 o                         
  -6  20   2          5.39          5.81         1.88 o                         
  -5  20   2          5.28          7.11         2.15 o                         
  -4  20   2          7.29          6.40         1.83 o                         
  -3  20   2         31.51         36.22         3.17 o                         
  -2  20   2          0.57         -1.09         1.09 o                         
  -1  20   2          4.51          3.17         1.66 o                         
   0  20   2          0.36         -1.16         1.25 o                         
   1  20   2          1.96          2.00         1.82 o                         
   2  20   2         24.79         19.44         1.65 o                         
   3  20   2          0.23         -1.18         1.18 o                         
   4  20   2          2.22          1.15         1.31 o                         
   5  20   2          1.09          1.14         1.64 o                         
   6  20   2          0.82          1.61         1.71 o                         
   7  20   2          6.52          5.13         2.94 o                         
  -8  21   2          2.43          1.69         2.68 o                         
  -7  21   2          0.03         -0.79         1.85 o                         
  -6  21   2          0.15          1.31         1.97 o                         
  -5  21   2          0.11          2.07         1.72 o                         
  -4  21   2          0.29          1.53         1.41 o                         
  -3  21   2         36.12         34.74         3.04 o                         
  -2  21   2          0.08          0.59         1.80 o                         
  -1  21   2         21.08         22.68         4.04 o                         
   0  21   2          9.79          8.78         2.78 o                         
   1  21   2         35.92         42.48         6.00 o                         
   2  21   2          1.17          1.28         1.56 o                         
   3  21   2          0.65         -0.76         1.43 o                         
   4  21   2          0.03          0.49         2.44 o                         
   5  21   2          7.17          8.57         2.02 o                         
   6  21   2          0.01          0.35         1.69 o                         
   7  21   2          0.28         -1.96         3.09 o                         
  -8  22   2          0.37          4.20         8.72 o                         
  -7  22   2          0.00         -0.42         2.77 o                         
  -6  22   2          0.58         -1.42         2.37 o                         
  -5  22   2         12.59         15.33         4.77 o                         
  -4  22   2          0.77         -1.72         1.72 o                         
  -3  22   2          0.98          2.47         1.40 o                         
  -2  22   2         10.50         12.99         3.28 o                         
  -1  22   2          0.20         -1.75         1.75 o                         
   0  22   2          2.80          4.40         2.19 o                         
   1  22   2          0.64          0.22         1.60 o                         
   2  22   2          0.45          0.52         1.65 o                         
   3  22   2          1.82          0.28         1.95 o                         
   4  22   2          0.21         -1.13         1.77 o                         
   5  22   2          3.40          0.06         2.03 o                         
   6  22   2          0.01         -1.02         3.64 o                         
  -7  23   2          0.48          3.33         8.85 o                         
  -6  23   2          0.15          2.57         2.19 o                         
  -5  23   2          1.80          3.30         2.15 o                         
  -4  23   2          1.50          0.67         1.62 o                         
  -3  23   2         13.98         11.90         2.76 o                         
  -2  23   2         15.87         15.02         3.46 o                         
  -1  23   2         15.07         10.61         3.08 o                         
   0  23   2          3.63          1.94         2.30 o                         
   1  23   2          1.28          2.45         1.98 o                         
   2  23   2          0.94          0.96         2.00 o                         
   3  23   2          0.00         -1.19         1.80 o                         
   4  23   2          4.55          2.85         2.67 o                         
   5  23   2          2.44          0.70         2.76 o                         
   6  23   2          0.26          4.36         3.10 o                         
  -6  24   2          0.07          3.63         2.86 o                         
  -5  24   2          0.71          0.79         4.54 o                         
  -4  24   2          0.02          0.78         1.78 o                         
  -3  24   2          3.94          5.19         2.47 o                         
  -2  24   2          9.09          8.02         2.59 o                         
  -1  24   2          5.18          6.97         2.99 o                         
   0  24   2          0.06         -1.78         2.16 o                         
   1  24   2          0.33         -1.84         2.32 o                         
   2  24   2          7.79         12.12         3.05 o                         
   3  24   2          0.06          0.04         2.03 o                         
   4  24   2          1.96          0.31         3.45 o                         
   5  24   2          0.29          6.66         2.94 o                         
  -6  25   2          0.06          5.93         7.41 o                         
  -5  25   2          0.59          0.91         6.38 o                         
  -4  25   2          0.10         -0.08         2.32 o                         
  -3  25   2          2.50          3.79         2.81 o                         
  -2  25   2         12.59         15.70         3.87 o                         
  -1  25   2          4.46          9.68         4.07 o                         
   0  25   2          0.69         -0.26         1.72 o                         
   1  25   2          4.45          5.02         2.76 o                         
   2  25   2          4.16          3.66         2.20 o                         
   3  25   2         12.81         16.63         4.28 o                         
   4  25   2          0.07          4.80         2.64 o                         
  -5  26   2          1.19          7.02         3.26 o                         
  -4  26   2          0.00          2.26         2.33 o                         
  -3  26   2          0.47         -2.53         2.53 o                         
  -2  26   2         21.54         21.99         5.51 o                         
  -1  26   2          0.06         -1.46         1.46 o                         
   0  26   2          0.29          4.12         2.17 o                         
   1  26   2          0.13         -0.03         1.82 o                         
   2  26   2          4.55          2.92         3.17 o                         
   3  26   2          2.33          6.66         2.89 o                         
  -3  27   2          0.03          1.23         2.50 o                         
  -2  27   2          0.88          4.68         2.94 o                         
  -1  27   2          1.33          2.91         2.47 o                         
   0  27   2          1.28          3.56         3.05 o                         
   1  27   2          0.07          1.04         2.10 o                         
   2  27   2          4.15          6.05         3.42 o                         
  -1  28   2          6.87          5.74         3.44 o                         
 -12   1   3          0.70         -1.69         8.72 o                         
 -11   1   3          0.56         -0.57         1.77 o                         
 -10   1   3          2.36          1.33         1.74 o                         
  -9   1   3          1.95          1.23         1.40 o                         
  -8   1   3         79.28         77.96         3.96 o                         
  -7   1   3        208.13        183.60         4.12 o                         
  -6   1   3        303.69        303.17         5.43 o                         
  -5   1   3          8.81         14.63         1.41 o                         
  -4   1   3          0.01          2.28         1.24 o                         
  -3   1   3        868.70        872.89        10.38 o                         
  -2   1   3        166.66        177.45         2.39 o                         
  -1   1   3       1072.19       1067.12         7.57 o                         
   0   1   3        712.49        680.27         5.77 o                         
   1   1   3        180.01        189.76         3.05 o                         
   2   1   3          3.97          7.08         1.67 o                         
   3   1   3         69.98         56.76         3.95 o                         
   4   1   3        263.02        281.04         9.09 o                         
   5   1   3         36.99         45.71         5.03 o                         
   6   1   3         11.95         14.28         3.50 o                         
   7   1   3         89.07         92.06         7.34 o                         
   8   1   3        163.96        167.27         9.19 o                         
   9   1   3          0.02         -2.21         2.21 o                         
  10   1   3          6.76          4.57         4.11 o                         
 -12   2   3         14.60          8.66         7.38 o                         
 -11   2   3          5.09          3.38         1.99 o                         
 -10   2   3          9.87          3.59         2.12 o                         
  -9   2   3          0.00         -1.10         1.10 o                         
  -8   2   3        187.25        171.05         6.20 o                         
  -7   2   3        125.18        121.63         3.44 o                         
  -6   2   3         79.30         84.87         2.76 o                         
  -5   2   3        346.19        344.79         8.27 o                         
  -4   2   3       1234.28       1241.06        12.55 o                         
  -3   2   3         33.70         26.38         1.64 o                         
  -2   2   3        193.37        219.45         2.80 o                         
  -1   2   3        643.59        607.87         5.26 o                         
   0   2   3        195.15        180.20         2.71 o                         
   1   2   3         24.12         25.35         1.71 o                         
   2   2   3        309.73        298.59         7.85 o                         
   3   2   3        134.25        140.19         5.86 o                         
   4   2   3        237.68        223.44         8.07 o                         
   5   2   3         18.87         23.80         3.60 o                         
   6   2   3         13.70         18.68         3.61 o                         
   7   2   3        376.27        374.80        12.99 o                         
   8   2   3          7.70         14.69         3.95 o                         
   9   2   3          0.06         -1.49         3.84 o                         
  10   2   3          0.33         -4.23         9.11 o                         
 -12   3   3          0.84         -0.62         2.66 o                         
 -11   3   3          0.01         -1.61         1.61 o                         
 -10   3   3          1.00         -0.90         1.51 o                         
  -9   3   3          0.69          0.30         1.48 o                         
  -8   3   3          5.67          4.32         1.42 o                         
  -7   3   3         51.01         49.50         4.13 o                         
  -6   3   3        130.70        121.55         3.12 o                         
  -5   3   3         79.99         84.15         3.14 o                         
  -4   3   3        120.11        125.43         3.43 o                         
  -3   3   3         75.68         66.77         2.43 o                         
  -2   3   3       1101.40       1133.93         9.42 o                         
  -1   3   3       1171.78       1173.90         8.59 o                         
   0   3   3          5.64          4.75         0.65 o                         
   1   3   3        401.10        403.57         5.15 o                         
   2   3   3        190.20        234.17         3.94 o                         
   3   3   3        184.46        188.70         6.82 o                         
   4   3   3         10.72         13.37         2.59 o                         
   5   3   3          4.25          3.82         2.43 o                         
   6   3   3        184.22        180.28         9.40 o                         
   7   3   3        113.56        131.04         7.72 o                         
   8   3   3          1.93          2.40         2.60 o                         
   9   3   3          0.43         -0.06         2.48 o                         
  10   3   3          0.20         -3.08         3.94 o                         
 -12   4   3          6.47          4.33         5.93 o                         
 -11   4   3          2.57         -0.08         2.10 o                         
 -10   4   3          6.73          1.51         2.35 o                         
  -9   4   3          4.39          8.67         1.93 o                         
  -8   4   3         62.60         61.48         3.89 o                         
  -7   4   3         99.12         87.76         3.43 o                         
  -6   4   3        326.30        320.03         5.31 o                         
  -5   4   3         29.12         36.41         2.46 o                         
  -4   4   3         15.66         18.19         3.19 o                         
  -3   4   3          0.03         -0.41         0.41 o                         
  -2   4   3          0.07          0.27         0.44 o                         
  -1   4   3        790.62        774.19         6.80 o                         
   0   4   3         17.32         16.72         1.09 o                         
   1   4   3        274.90        239.70         4.16 o                         
   2   4   3          1.16          7.40         0.99 o                         
   3   4   3         71.42         68.10         2.12 o                         
   4   4   3         93.55        106.52         5.70 o                         
   5   4   3          0.93          0.76         2.18 o                         
   6   4   3        104.42        115.85         6.79 o                         
   7   4   3         66.65         89.53        12.01 o                         
   8   4   3          0.25         -1.48         2.15 o                         
   9   4   3          0.81         -1.74         2.35 o                         
  10   4   3          0.15          0.60         3.24 o                         
 -12   5   3          5.37          2.95         4.03 o                         
 -11   5   3          5.29          6.22         3.63 o                         
 -10   5   3          0.12         -1.00         1.40 o                         
  -9   5   3         26.48         21.29         2.67 o                         
  -8   5   3        105.71        108.35         4.63 o                         
  -7   5   3         97.13        103.49         4.04 o                         
  -6   5   3          4.08          8.05         1.55 o                         
  -5   5   3        105.26        107.20         2.90 o                         
  -4   5   3         30.54         27.96         1.54 o                         
  -3   5   3         20.14         26.59         2.32 o                         
  -2   5   3         38.35         29.22         2.19 o                         
  -1   5   3        372.79        356.05         4.21 o                         
   0   5   3        712.14        695.92         6.80 o                         
   1   5   3        467.35        502.52         6.90 o                         
   2   5   3        152.57        177.34         4.35 o                         
   3   5   3         52.38         51.68         2.28 o                         
   4   5   3         54.89         58.59         4.40 o                         
   5   5   3         19.93         28.32         4.04 o                         
   6   5   3          1.04          2.37         1.79 o                         
   7   5   3          0.32          1.04         2.59 o                         
   8   5   3         24.23         27.17         4.59 o                         
   9   5   3          2.02          1.62         3.39 o                         
  10   5   3          0.15         -3.20         3.37 o                         
 -12   6   3          0.00          1.34         3.01 o                         
 -11   6   3          0.43          2.23         1.90 o                         
 -10   6   3          0.02         -0.56         1.48 o                         
  -9   6   3         12.00          8.81         2.08 o                         
  -8   6   3         27.34         33.35         3.40 o                         
  -7   6   3        614.25        567.57         9.11 o                         
  -6   6   3          0.20         -0.74         0.77 o                         
  -5   6   3         19.48         19.35         1.81 o                         
  -4   6   3        135.06        139.73         3.42 o                         
  -3   6   3        287.38        272.50         4.75 o                         
  -2   6   3         49.85         56.29         2.57 o                         
  -1   6   3        295.50        280.95         4.54 o                         
   0   6   3        314.20        289.17         4.71 o                         
   1   6   3       3919.99       3935.76        27.15 o                         
   2   6   3          1.40          0.71         0.78 o                         
   3   6   3          2.48          3.29         0.87 o                         
   4   6   3          1.56          0.58         0.62 o                         
   5   6   3        331.52        316.96         6.53 o                         
   6   6   3         51.62         57.17         8.44 o                         
   7   6   3          0.03          1.93         2.19 o                         
   8   6   3          0.22          2.02         2.37 o                         
   9   6   3          1.84          0.77         2.84 o                         
  10   6   3          3.20          3.02         4.93 o                         
 -12   7   3          0.06         -2.39         3.60 o                         
 -11   7   3          3.58          7.70         2.35 o                         
 -10   7   3          4.64          4.80         2.40 o                         
  -9   7   3         15.75         17.18         2.68 o                         
  -8   7   3        103.02        108.01         7.07 o                         
  -7   7   3         84.54         88.30         4.15 o                         
  -6   7   3         64.12         62.04         3.03 o                         
  -5   7   3        109.52        101.17         3.35 o                         
  -4   7   3        207.65        243.02         4.99 o                         
  -3   7   3         82.78         92.44         2.87 o                         
  -2   7   3          7.92          8.09         1.03 o                         
  -1   7   3         29.78         26.73         1.59 o                         
   0   7   3          1.63          0.19         0.63 o                         
   1   7   3       4098.81       3904.58        33.13 o                         
   2   7   3        490.30        461.56         6.65 o                         
   3   7   3         50.51         46.02         2.26 o                         
   4   7   3         22.11         26.79         1.96 o                         
   5   7   3          8.70          8.70         1.46 o                         
   6   7   3          8.92          8.22         1.50 o                         
   7   7   3          9.68         14.87         3.73 o                         
   8   7   3          0.05         -2.47         2.47 o                         
   9   7   3         19.55         21.17         4.81 o                         
  10   7   3         12.67         14.49         6.55 o                         
 -12   8   3          0.07         -2.40         2.51 o                         
 -11   8   3          4.74          2.91         2.04 o                         
 -10   8   3          3.35          0.58         3.19 o                         
  -9   8   3          2.06          1.33         1.44 o                         
  -8   8   3         16.44         15.06         2.32 o                         
  -7   8   3         82.40         84.36         4.28 o                         
  -6   8   3        103.74        105.43         3.86 o                         
  -5   8   3          1.56         -0.78         0.78 o                         
  -4   8   3          2.74          1.73         1.42 o                         
  -3   8   3        369.05        389.58         5.67 o                         
  -2   8   3        204.42        229.00         4.22 o                         
  -1   8   3          9.36          7.52         1.41 o                         
   0   8   3          0.00          1.16         0.72 o                         
   1   8   3       4438.56       4462.93        35.82 o                         
   2   8   3          0.46          2.24         0.96 o                         
   3   8   3         73.73         64.58         2.88 o                         
   4   8   3         12.12          8.66         2.12 o                         
   5   8   3        247.87        224.37         5.42 o                         
   6   8   3         50.86         52.96         2.99 o                         
   7   8   3          3.20          1.43         2.21 o                         
   8   8   3          3.63          3.05         2.96 o                         
   9   8   3          5.44          9.89         3.81 o                         
  10   8   3          1.48         -1.96         3.92 o                         
 -12   9   3          2.68         19.36         7.15 o                         
 -11   9   3          2.55          5.06         2.05 o                         
 -10   9   3          0.59          0.06         1.83 o                         
  -9   9   3          0.04          0.44         1.25 o                         
  -8   9   3         32.20         30.65         3.52 o                         
  -7   9   3        138.20        120.30         4.97 o                         
  -6   9   3         63.64         62.54         3.68 o                         
  -5   9   3          1.82          0.35         1.16 o                         
  -4   9   3         37.39         35.87         2.59 o                         
  -3   9   3         27.42         27.02         1.90 o                         
  -2   9   3         24.51         20.52         1.86 o                         
  -1   9   3         31.41         36.18         2.03 o                         
   0   9   3       1334.31       1352.14        13.34 o                         
   1   9   3       1616.91       1629.71        18.80 o                         
   2   9   3        341.79        338.66         7.65 o                         
   3   9   3         85.40         89.09         4.39 o                         
   4   9   3          0.70          0.22         0.94 o                         
   5   9   3         37.18         37.61         3.34 o                         
   6   9   3          2.26         -0.43         1.24 o                         
   7   9   3          9.53         10.27         1.82 o                         
   8   9   3         10.71         11.14         2.19 o                         
   9   9   3         24.21         28.81         5.38 o                         
  10   9   3          0.20         -2.98         2.98 o                         
 -11  10   3         15.09         19.14         3.19 o                         
 -10  10   3         13.92         17.31         2.62 o                         
  -9  10   3          1.25          3.80         1.60 o                         
  -8  10   3          4.88          7.84         1.83 o                         
  -7  10   3         44.85         50.44         3.69 o                         
  -6  10   3          0.04          0.84         1.05 o                         
  -5  10   3         24.57         25.88         2.52 o                         
  -4  10   3         35.42         42.27         4.07 o                         
  -3  10   3         58.33         61.93         2.65 o                         
  -2  10   3        278.56        258.83         5.37 o                         
  -1  10   3        287.82        287.34         5.18 o                         
   0  10   3         96.57         93.24         2.94 o                         
   1  10   3          4.43          4.27         1.13 o                         
   2  10   3         16.61         15.89         1.95 o                         
   3  10   3         10.28         12.05         1.98 o                         
   4  10   3         12.90         12.75         1.97 o                         
   5  10   3          3.93          4.05         1.65 o                         
   6  10   3          9.67          8.06         2.57 o                         
   7  10   3          1.52         -0.35         1.73 o                         
   8  10   3          1.38         -0.90         1.86 o                         
   9  10   3          6.59          2.25         2.82 o                         
 -11  11   3          5.74         12.93         2.48 o                         
 -10  11   3          0.59          1.49         2.30 o                         
  -9  11   3          4.61          7.82         1.86 o                         
  -8  11   3          1.97          1.01         1.28 o                         
  -7  11   3          4.98          3.93         1.35 o                         
  -6  11   3          4.21          5.92         1.56 o                         
  -5  11   3          3.47          1.31         1.12 o                         
  -4  11   3          5.20          8.19         1.49 o                         
  -3  11   3         16.59         20.27         1.84 o                         
  -2  11   3          4.22          3.34         0.97 o                         
  -1  11   3          3.64          5.53         1.07 o                         
   0  11   3          2.60          5.03         1.40 o                         
   1  11   3         14.10         16.49         1.98 o                         
   2  11   3         33.20         43.93         2.86 o                         
   3  11   3         22.80         24.85         2.78 o                         
   4  11   3         76.95         78.13         4.00 o                         
   5  11   3          8.66          9.35         1.82 o                         
   6  11   3          5.74          5.74         1.91 o                         
   7  11   3          2.69         -0.35         1.59 o                         
   8  11   3          1.47          0.59         2.01 o                         
   9  11   3          0.66         -1.84         3.07 o                         
 -11  12   3          2.51          4.92         2.89 o                         
 -10  12   3          1.69          5.69         2.43 o                         
  -9  12   3          1.40          4.62         1.88 o                         
  -8  12   3          0.01          1.34         1.50 o                         
  -7  12   3         27.50         39.06         4.07 o                         
  -6  12   3          0.41          2.00         1.11 o                         
  -5  12   3          0.01          0.22         1.03 o                         
  -4  12   3          1.26          1.84         1.22 o                         
  -3  12   3         89.00         87.71         2.89 o                         
  -2  12   3         87.27         89.95         3.45 o                         
  -1  12   3          5.25          5.55         1.40 o                         
   0  12   3         21.73         20.68         1.70 o                         
   1  12   3          0.08          0.65         0.89 o                         
   2  12   3         97.48         98.02         3.95 o                         
   3  12   3         38.38         41.76         3.46 o                         
   4  12   3         68.79         69.43         3.95 o                         
   5  12   3          2.24         -0.26         1.28 o                         
   6  12   3          9.09          8.04         2.11 o                         
   7  12   3          1.07          1.07         1.44 o                         
   8  12   3          6.07          4.81         2.22 o                         
   9  12   3          2.01          2.51         3.92 o                         
 -11  13   3          1.09         -1.75         2.29 o                         
 -10  13   3          3.62          5.61         2.37 o                         
  -9  13   3          9.10         12.26         2.29 o                         
  -8  13   3          2.25          2.14         1.98 o                         
  -7  13   3          8.60          7.04         1.75 o                         
  -6  13   3        115.80        125.09         4.92 o                         
  -5  13   3         54.78         52.95         3.23 o                         
  -4  13   3         77.15         77.07         4.67 o                         
  -3  13   3          5.03          4.75         1.38 o                         
  -2  13   3         30.48         29.83         2.35 o                         
  -1  13   3          4.61          4.36         1.23 o                         
   0  13   3          3.99          5.13         1.06 o                         
   1  13   3        147.26        144.40         4.52 o                         
   2  13   3        138.73        132.34         4.66 o                         
   3  13   3         30.09         32.60         3.13 o                         
   4  13   3         47.11         48.11         4.27 o                         
   5  13   3         14.39         15.25         2.59 o                         
   6  13   3         10.58          9.51         2.24 o                         
   7  13   3          1.39         -1.39         2.00 o                         
   8  13   3          7.16          7.55         2.19 o                         
   9  13   3         12.71         12.14         3.88 o                         
 -11  14   3          0.05         -1.92         5.49 o                         
 -10  14   3          0.77          8.25         3.05 o                         
  -9  14   3          0.08          4.29         3.15 o                         
  -8  14   3          0.77          3.14         1.41 o                         
  -7  14   3         21.64         24.19         2.83 o                         
  -6  14   3          0.71          2.73         1.33 o                         
  -5  14   3          0.27          1.10         0.98 o                         
  -4  14   3        136.51        134.48         3.78 o                         
  -3  14   3          8.74          7.55         1.47 o                         
  -2  14   3         52.72         48.90         2.24 o                         
  -1  14   3        189.62        176.78         4.09 o                         
   0  14   3         48.05         47.70         2.83 o                         
   1  14   3         13.31         13.03         1.74 o                         
   2  14   3         50.53         49.71         3.21 o                         
   3  14   3         95.42         91.84         4.29 o                         
   4  14   3          5.62          6.55         1.80 o                         
   5  14   3          2.93          2.39         1.20 o                         
   6  14   3          0.47          1.14         1.16 o                         
   7  14   3          0.28          1.18         1.68 o                         
   8  14   3         10.26          6.85         2.47 o                         
   9  14   3          2.09         -2.54         3.98 o                         
 -10  15   3          1.23          5.84         2.62 o                         
  -9  15   3          3.07          8.46         2.18 o                         
  -8  15   3         10.35         11.55         2.04 o                         
  -7  15   3          2.61          5.55         1.64 o                         
  -6  15   3        207.32        195.83         6.23 o                         
  -5  15   3          2.09          2.89         1.92 o                         
  -4  15   3         13.83         14.49         1.75 o                         
  -3  15   3          0.79          0.38         0.77 o                         
  -2  15   3        347.19        320.50         5.30 o                         
  -1  15   3        346.54        330.13         5.63 o                         
   0  15   3          6.60          3.42         1.20 o                         
   1  15   3         51.12         54.09         2.54 o                         
   2  15   3          1.99          3.55         1.24 o                         
   3  15   3         20.42         13.69         2.28 o                         
   4  15   3          5.81          6.14         1.70 o                         
   5  15   3          1.77          2.05         1.37 o                         
   6  15   3          0.18          2.86         2.13 o                         
   7  15   3          2.61          2.25         1.90 o                         
   8  15   3         24.44         22.93         3.36 o                         
 -10  16   3          6.77          5.33         2.54 o                         
  -9  16   3          1.04          9.24         3.84 o                         
  -8  16   3          1.48          5.94         1.62 o                         
  -7  16   3         20.65         27.17         2.96 o                         
  -6  16   3          4.45          6.35         1.76 o                         
  -5  16   3        120.76        130.21         4.76 o                         
  -4  16   3          0.02          0.97         0.93 o                         
  -3  16   3         47.71         46.60         2.51 o                         
  -2  16   3         40.19         43.18         2.45 o                         
  -1  16   3         17.16         18.09         1.27 o                         
   0  16   3         22.90         19.23         2.70 o                         
   1  16   3         11.32         13.14         1.75 o                         
   2  16   3         94.21         81.61         3.91 o                         
   3  16   3        108.59        104.51         4.56 o                         
   4  16   3         39.86         39.32         3.48 o                         
   5  16   3          0.00          0.66         1.18 o                         
   6  16   3          6.57         10.31         2.32 o                         
   7  16   3          0.28         -1.63         1.63 o                         
   8  16   3          5.75          3.13         2.41 o                         
 -10  17   3          1.08          5.17         5.24 o                         
  -9  17   3          1.59          2.64         2.11 o                         
  -8  17   3          3.29          3.55         2.35 o                         
  -7  17   3          1.04          2.13         1.62 o                         
  -6  17   3         14.13         14.83         3.82 o                         
  -5  17   3        153.46        151.59         5.29 o                         
  -4  17   3         28.25         33.98         2.64 o                         
  -3  17   3          2.76          1.45         1.17 o                         
  -2  17   3        195.21        192.10         6.57 o                         
  -1  17   3          9.23          6.76         1.76 o                         
   0  17   3          2.08          3.05         0.85 o                         
   1  17   3          0.30          1.95         0.95 o                         
   2  17   3         25.00         22.00         2.82 o                         
   3  17   3          1.40          4.59         1.46 o                         
   4  17   3         29.84         32.62         4.68 o                         
   5  17   3          7.27          9.35         2.08 o                         
   6  17   3         36.18         33.12         4.49 o                         
   7  17   3          0.00         -0.12         2.16 o                         
   8  17   3          2.82          0.87         2.62 o                         
  -9  18   3          0.51          7.88         2.34 o                         
  -8  18   3          0.16          1.15         1.65 o                         
  -7  18   3          0.59          1.15         1.60 o                         
  -6  18   3          0.33          2.03         1.27 o                         
  -5  18   3         39.64         46.56         3.16 o                         
  -4  18   3        179.05        192.27         7.06 o                         
  -3  18   3          0.74          0.70         1.25 o                         
  -2  18   3          0.63          0.21         1.52 o                         
  -1  18   3         65.69         66.18         4.00 o                         
   0  18   3        107.12        104.38         4.23 o                         
   1  18   3          5.31          4.54         1.29 o                         
   2  18   3         13.60         13.18         2.33 o                         
   3  18   3          0.38          0.82         1.23 o                         
   4  18   3          7.80         10.81         2.10 o                         
   5  18   3          1.78          1.35         1.79 o                         
   6  18   3          0.67         -0.85         1.79 o                         
   7  18   3          0.29          0.27         2.63 o                         
  -9  19   3          0.88          6.55         4.57 o                         
  -8  19   3          0.02          5.35         1.95 o                         
  -7  19   3          0.01          2.76         2.46 o                         
  -6  19   3         16.56         16.28         2.46 o                         
  -5  19   3         17.97         18.86         1.80 o                         
  -4  19   3          0.49          3.00         1.47 o                         
  -3  19   3          0.55          2.34         1.40 o                         
  -2  19   3          2.80          3.76         1.54 o                         
  -1  19   3         13.21         11.53         1.81 o                         
   0  19   3          0.25         -1.06         1.06 o                         
   1  19   3          0.20          0.27         0.97 o                         
   2  19   3          4.11          5.39         1.71 o                         
   3  19   3          3.17          3.18         1.35 o                         
   4  19   3          0.75         14.60         6.86 o                         
   5  19   3          4.57          4.13         1.62 o                         
   6  19   3          0.27         -2.08         2.08 o                         
   7  19   3          0.17          1.83         2.24 o                         
  -8  20   3          0.05         -0.73         2.92 o                         
  -7  20   3          0.63          3.94         2.01 o                         
  -6  20   3          5.12         13.63         7.46 o                         
  -5  20   3          2.31          2.46         1.54 o                         
  -4  20   3         16.73         23.36         3.21 o                         
  -3  20   3          0.12          3.54         1.40 o                         
  -2  20   3          5.35          9.19         1.81 o                         
  -1  20   3          0.05         -0.97         0.97 o                         
   0  20   3          2.14          3.01         1.36 o                         
   1  20   3         32.58         32.32         2.50 o                         
   2  20   3          8.39          6.96         1.91 o                         
   3  20   3         11.23         19.35         2.42 o                         
   4  20   3          0.32         -0.24         2.18 o                         
   5  20   3          4.36          5.23         2.66 o                         
   6  20   3          0.51         -1.76         1.76 o                         
   7  20   3          0.21         -0.03         2.07 o                         
  -8  21   3          0.84          2.39         3.44 o                         
  -7  21   3          0.94          4.46         4.14 o                         
  -6  21   3          2.27          3.45         1.83 o                         
  -5  21   3          0.35          0.96         1.69 o                         
  -4  21   3         24.51         26.09         3.31 o                         
  -3  21   3         13.78         11.81         3.02 o                         
  -2  21   3          3.71          7.51         1.60 o                         
  -1  21   3          0.42          3.86         1.71 o                         
   0  21   3          0.02          1.23         0.91 o                         
   1  21   3          3.93          3.02         1.36 o                         
   2  21   3          1.25          0.91         2.22 o                         
   3  21   3          1.61          4.37         1.82 o                         
   4  21   3          0.02         -1.54         1.54 o                         
   5  21   3          0.70         -0.98         1.59 o                         
   6  21   3          6.06          1.57         2.28 o                         
  -7  22   3          0.01          0.43         2.52 o                         
  -6  22   3          1.22          5.04         2.49 o                         
  -5  22   3          1.64          3.18         2.00 o                         
  -4  22   3          3.75          5.16         1.78 o                         
  -3  22   3         24.32         22.91         4.06 o                         
  -2  22   3          4.14         11.69         3.59 o                         
  -1  22   3          1.89          0.43         2.89 o                         
   0  22   3          4.08          3.50         2.14 o                         
   1  22   3          9.59          6.03         2.35 o                         
   2  22   3          0.03          1.17         1.95 o                         
   3  22   3          1.30          0.68         1.55 o                         
   4  22   3          0.09          1.72         2.48 o                         
   5  22   3          0.07          2.86         2.26 o                         
   6  22   3          0.16         -1.45         3.04 o                         
  -7  23   3          2.02          3.58         6.45 o                         
  -6  23   3          0.08          6.76         3.02 o                         
  -5  23   3          0.04          2.84         1.76 o                         
  -4  23   3          0.11          1.61         1.94 o                         
  -3  23   3         16.70         18.00         3.84 o                         
  -2  23   3          0.08          2.77         1.46 o                         
  -1  23   3          0.05          1.60         1.87 o                         
   0  23   3          2.61          3.13         2.20 o                         
   1  23   3          0.03          3.10         2.10 o                         
   2  23   3          0.08          0.78         1.91 o                         
   3  23   3          1.49          1.32         2.40 o                         
   4  23   3          1.48          2.68         3.03 o                         
   5  23   3          1.93          2.15         4.08 o                         
  -6  24   3          0.15          3.65         2.68 o                         
  -5  24   3          0.06          1.51         3.67 o                         
  -4  24   3          4.97          3.96         3.16 o                         
  -3  24   3          8.31          4.49         3.25 o                         
  -2  24   3          4.85          4.83         2.21 o                         
  -1  24   3          9.15          9.69         3.11 o                         
   0  24   3          1.91         -0.42         1.88 o                         
   1  24   3          0.66          3.57         2.00 o                         
   2  24   3          6.89          7.83         3.16 o                         
   3  24   3          6.19          9.34         3.56 o                         
   4  24   3          2.62          2.75         2.52 o                         
  -5  25   3          0.47          4.23         3.17 o                         
  -4  25   3          2.64          4.53         4.02 o                         
  -3  25   3          5.52          2.89         4.41 o                         
  -2  25   3          0.16          0.54         2.05 o                         
  -1  25   3          1.06          0.42         2.16 o                         
   0  25   3          3.73          9.42         3.07 o                         
   1  25   3          0.67          0.59         2.47 o                         
   2  25   3          0.62         -2.31         2.31 o                         
   3  25   3          0.00         -0.88         2.42 o                         
  -4  26   3          0.15         -2.72         4.88 o                         
  -3  26   3          0.04          1.58         2.35 o                         
  -2  26   3          2.37          1.38         4.75 o                         
  -1  26   3          2.70          7.28         3.31 o                         
   0  26   3          1.56          2.58         2.90 o                         
   1  26   3          0.44         -0.15         2.63 o                         
   2  26   3          6.20          8.53         3.54 o                         
  -3  27   3          0.07          3.21         3.49 o                         
  -2  27   3          1.39          4.50         3.39 o                         
  -1  27   3          0.11         -0.13         3.03 o                         
   0  27   3          2.75          7.73         2.97 o                         
   1  27   3          0.34          7.41         3.46 o                         
 -12   0   4          5.48          6.80         3.92 o                         
 -11   0   4         10.01          9.61         4.74 o                         
 -10   0   4          2.93          4.80         3.92 o                         
  -9   0   4         48.53         42.96         5.14 o                         
  -8   0   4         49.70         53.09         4.92 o                         
  -7   0   4        152.25        153.68         9.58 o                         
  -6   0   4        377.88        352.64        13.68 o                         
  -5   0   4        260.83        221.15        10.33 o                         
  -4   0   4         24.12         23.37         4.31 o                         
  -3   0   4          1.07          0.55         2.27 o                         
  -2   0   4         44.54         44.07         2.51 o                         
  -1   0   4        784.25        729.87        10.34 o                         
   0   0   4       1700.07       1665.74        19.60 o                         
   1   0   4         52.69         58.34         2.69 o                         
   2   0   4        121.69        117.60        10.03 o                         
   3   0   4        296.75        292.88        20.71 o                         
   4   0   4         67.38         84.17         7.44 o                         
   5   0   4         17.31         25.43         5.45 o                         
   6   0   4         17.49         24.01         7.06 o                         
   7   0   4          0.02          2.33         3.34 o                         
   8   0   4         95.20         87.15        12.63 o                         
   9   0   4          1.78          2.58         4.97 o                         
  10   0   4          0.45         -2.33         6.45 o                         
 -12   1   4          1.88          7.34         2.84 o                         
 -11   1   4          0.98          0.16         2.14 o                         
 -10   1   4          0.19         -0.55         1.97 o                         
  -9   1   4          0.41          0.34         1.56 o                         
  -8   1   4         36.35         34.25         3.30 o                         
  -7   1   4         34.79         38.18         4.15 o                         
  -6   1   4        329.98        321.38         9.25 o                         
  -5   1   4        109.41        110.12         5.19 o                         
  -4   1   4        153.29        158.39         5.96 o                         
  -3   1   4        228.97        240.19         4.67 o                         
  -2   1   4        182.86        199.20         3.61 o                         
  -1   1   4          0.01          1.21         0.51 o                         
   0   1   4         87.42         86.32         2.52 o                         
   1   1   4          3.84          3.42         0.65 o                         
   2   1   4        368.98        350.80         9.38 o                         
   3   1   4         80.55         92.28         5.13 o                         
   4   1   4          0.85          3.28         1.83 o                         
   5   1   4          0.78          2.98         1.81 o                         
   6   1   4          6.67          3.88         2.22 o                         
   7   1   4         22.36         22.66         4.58 o                         
   8   1   4         19.61         27.42         5.18 o                         
   9   1   4          0.23          1.10         2.70 o                         
  10   1   4          0.18         -1.18         5.09 o                         
 -12   2   4          0.56          8.02         3.00 o                         
 -11   2   4          1.34         -1.10         1.78 o                         
 -10   2   4          0.93         -1.42         1.97 o                         
  -9   2   4         26.17         32.80         3.13 o                         
  -8   2   4          6.15          6.72         1.73 o                         
  -7   2   4        330.08        304.97         6.37 o                         
  -6   2   4        200.17        192.16         5.34 o                         
  -5   2   4         52.34         51.89         6.79 o                         
  -4   2   4         48.28         51.27         2.10 o                         
  -3   2   4        303.21        340.73         5.99 o                         
  -2   2   4        991.80        990.73        10.28 o                         
  -1   2   4        114.44        110.94         3.59 o                         
   0   2   4        270.84        261.77         4.48 o                         
   1   2   4        471.07        456.06         5.89 o                         
   2   2   4        871.73        888.27        12.22 o                         
   3   2   4          4.27          5.18         1.79 o                         
   4   2   4         11.82         14.34         2.82 o                         
   5   2   4         11.05          7.92         2.40 o                         
   6   2   4        128.83        138.20         7.84 o                         
   7   2   4         24.25         29.61         4.63 o                         
   8   2   4         50.04         43.42         6.18 o                         
   9   2   4          4.03          4.29         2.96 o                         
  10   2   4          0.45          2.12         3.59 o                         
 -12   3   4          5.44          5.31         2.41 o                         
 -11   3   4          9.46          5.37         2.36 o                         
 -10   3   4          0.77          0.02         2.00 o                         
  -9   3   4          0.10          0.02         1.42 o                         
  -8   3   4         28.98         23.47         2.99 o                         
  -7   3   4        113.60         95.74         4.45 o                         
  -6   3   4        149.10        156.64         5.14 o                         
  -5   3   4        145.27        150.82         3.92 o                         
  -4   3   4        361.99        367.92         6.07 o                         
  -3   3   4        836.47        900.61         9.48 o                         
  -2   3   4         65.43         72.99         2.47 o                         
  -1   3   4         28.71         31.38         2.22 o                         
   0   3   4          7.46          8.21         1.03 o                         
   1   3   4        220.53        226.90         4.39 o                         
   2   3   4        102.70        107.31         2.76 o                         
   3   3   4          3.54          4.20         1.82 o                         
   4   3   4         45.50         49.04         5.12 o                         
   5   3   4         50.42         48.33         5.39 o                         
   6   3   4         67.23         67.06         6.68 o                         
   7   3   4          0.17         -1.76         1.86 o                         
   8   3   4         29.10         35.67         5.89 o                         
   9   3   4          2.38         -2.69         2.69 o                         
 -12   4   4          0.44          3.54         2.49 o                         
 -11   4   4          2.46         -1.71         1.75 o                         
 -10   4   4          0.02          0.22         1.21 o                         
  -9   4   4          3.75          5.85         1.68 o                         
  -8   4   4          0.95          0.14         1.16 o                         
  -7   4   4         11.82         15.78         2.42 o                         
  -6   4   4         12.04         18.60         2.44 o                         
  -5   4   4        249.99        260.53         5.74 o                         
  -4   4   4          1.88          2.26         0.93 o                         
  -3   4   4         86.47         88.71         2.54 o                         
  -2   4   4          6.40          9.07         1.17 o                         
  -1   4   4        223.11        236.58         4.73 o                         
   0   4   4         43.11         48.09         2.32 o                         
   1   4   4        196.49        208.66         4.12 o                         
   2   4   4         85.50         92.03         2.53 o                         
   3   4   4        272.79        252.19         8.54 o                         
   4   4   4        101.12         98.00         5.73 o                         
   5   4   4          0.21         -0.77         1.37 o                         
   6   4   4         93.60         92.56         6.59 o                         
   7   4   4          5.45          6.34         2.59 o                         
   8   4   4          0.91          0.21         2.56 o                         
   9   4   4          8.17          1.69         3.15 o                         
 -12   5   4          0.01         -1.42         4.73 o                         
 -11   5   4          1.89          3.55         2.36 o                         
 -10   5   4          0.10          1.03         1.43 o                         
  -9   5   4          2.32          2.26         1.30 o                         
  -8   5   4         69.85         57.63         6.19 o                         
  -7   5   4        313.53        294.19         7.94 o                         
  -6   5   4         47.11         41.00         3.11 o                         
  -5   5   4         18.44         25.54         3.15 o                         
  -4   5   4          5.17          4.78         1.21 o                         
  -3   5   4         21.12         20.66         1.64 o                         
  -2   5   4        565.99        561.37         7.71 o                         
  -1   5   4         68.07         76.79         2.73 o                         
   0   5   4        322.43        345.22         6.07 o                         
   1   5   4        709.55        727.68         8.52 o                         
   2   5   4          1.06          0.03         1.04 o                         
   3   5   4         83.18         84.88         2.66 o                         
   4   5   4         68.71         65.34         5.66 o                         
   5   5   4         57.93         64.50         6.41 o                         
   6   5   4          1.02          2.18         2.16 o                         
   7   5   4         14.18         15.85         3.48 o                         
   8   5   4          0.32         -2.39         2.39 o                         
   9   5   4          8.33          8.78         3.42 o                         
 -12   6   4          1.84         -0.08         2.71 o                         
 -11   6   4          1.76          3.95         2.58 o                         
 -10   6   4          0.10          1.50         1.49 o                         
  -9   6   4          4.56          6.49         1.31 o                         
  -8   6   4         22.62         30.32         2.21 o                         
  -7   6   4         53.90         60.22         4.26 o                         
  -6   6   4         14.84         18.36         3.36 o                         
  -5   6   4        320.04        306.78         6.51 o                         
  -4   6   4        298.46        264.22         4.56 o                         
  -3   6   4          7.75          9.12         1.28 o                         
  -2   6   4         16.28         15.37         1.63 o                         
  -1   6   4         57.94         68.65         3.36 o                         
   0   6   4        348.77        351.83         6.70 o                         
   1   6   4         28.86         29.68         2.05 o                         
   2   6   4        115.73        123.02         3.60 o                         
   3   6   4         21.68         25.90         1.92 o                         
   4   6   4          0.91         -0.02         1.02 o                         
   5   6   4         40.39         50.94         5.70 o                         
   6   6   4          1.99         -0.51         1.79 o                         
   7   6   4          0.03         -0.88         2.10 o                         
   8   6   4          5.64          2.51         3.08 o                         
   9   6   4          1.62         -0.89         3.12 o                         
 -12   7   4          7.10          7.26         3.32 o                         
 -11   7   4          3.82          7.50         2.08 o                         
 -10   7   4          0.56          1.69         1.58 o                         
  -9   7   4         18.54         20.86         2.63 o                         
  -8   7   4        161.13        142.70         5.30 o                         
  -7   7   4        164.47        169.42         5.00 o                         
  -6   7   4         67.42         66.23         3.22 o                         
  -5   7   4         27.75         27.78         2.30 o                         
  -4   7   4        361.20        358.01         5.94 o                         
  -3   7   4          8.24          8.74         1.36 o                         
  -2   7   4         27.86         21.10         1.79 o                         
  -1   7   4        192.46        182.95         4.74 o                         
   0   7   4       1652.80       1687.24        19.07 o                         
   1   7   4         26.83         24.48         2.35 o                         
   2   7   4        137.87        131.37         3.74 o                         
   3   7   4          8.10         12.34         1.37 o                         
   4   7   4         46.46         48.79         2.61 o                         
   5   7   4          2.85          3.98         2.21 o                         
   6   7   4          6.75          5.64         2.28 o                         
   7   7   4          5.10          3.30         3.35 o                         
   8   7   4          0.47         -2.02         2.47 o                         
   9   7   4          0.62          1.90         3.55 o                         
 -12   8   4          6.84          1.26         5.69 o                         
 -11   8   4          0.57          7.00         2.28 o                         
 -10   8   4          0.29         -1.18         1.45 o                         
  -9   8   4          6.21          8.39         2.27 o                         
  -8   8   4         32.16         36.73         2.98 o                         
  -7   8   4          2.52          2.84         1.10 o                         
  -6   8   4          9.36         10.89         1.71 o                         
  -5   8   4         43.80         51.58         2.70 o                         
  -4   8   4        496.98        504.49         8.12 o                         
  -3   8   4         72.12         70.17         2.89 o                         
  -2   8   4          2.12          4.32         1.18 o                         
  -1   8   4         60.40         53.71         3.03 o                         
   0   8   4        260.10        258.87         5.91 o                         
   1   8   4         67.72         63.98         4.23 o                         
   2   8   4          1.23          3.06         1.16 o                         
   3   8   4        100.16        100.80         3.61 o                         
   4   8   4        139.99        124.67         3.93 o                         
   5   8   4          4.50          2.08         1.40 o                         
   6   8   4         15.62         20.77         4.40 o                         
   7   8   4          1.72         -0.59         2.31 o                         
   8   8   4          0.15         -0.01         2.49 o                         
   9   8   4          4.29         -2.53         4.32 o                         
 -11   9   4          2.72          1.79         2.80 o                         
 -10   9   4          3.88          5.62         1.89 o                         
  -9   9   4          7.50          8.27         2.50 o                         
  -8   9   4          8.50          8.74         1.66 o                         
  -7   9   4         30.52         33.55         2.50 o                         
  -6   9   4         75.32         73.50         3.15 o                         
  -5   9   4        101.04         96.69         3.36 o                         
  -4   9   4          4.35          5.81         1.29 o                         
  -3   9   4         61.59         55.37         3.47 o                         
  -2   9   4          2.06          2.20         1.09 o                         
  -1   9   4         50.71         51.87         2.96 o                         
   0   9   4        180.62        188.14         5.12 o                         
   1   9   4          1.15          1.19         0.94 o                         
   2   9   4         45.34         48.83         3.86 o                         
   3   9   4        189.45        179.29         5.53 o                         
   4   9   4         32.57         31.08         2.66 o                         
   5   9   4          0.75          2.66         1.14 o                         
   6   9   4         32.99         31.12         2.85 o                         
   7   9   4          0.66         -1.55         1.88 o                         
   8   9   4          0.11          1.43         2.96 o                         
   9   9   4          2.09          0.03         4.09 o                         
 -11  10   4          0.39          1.37         2.44 o                         
 -10  10   4          0.19          1.23         1.76 o                         
  -9  10   4          5.64          7.42         2.14 o                         
  -8  10   4          0.43          2.13         1.21 o                         
  -7  10   4          3.30          4.29         1.68 o                         
  -6  10   4         31.38         31.01         2.70 o                         
  -5  10   4         20.94         24.68         2.50 o                         
  -4  10   4         56.35         51.82         2.94 o                         
  -3  10   4          4.26          4.81         1.23 o                         
  -2  10   4         22.72         19.90         2.26 o                         
  -1  10   4          9.24          7.24         1.37 o                         
   0  10   4        237.47        232.65         5.88 o                         
   1  10   4        280.30        276.83         6.60 o                         
   2  10   4         95.60        106.75         4.27 o                         
   3  10   4         31.21         33.27         3.09 o                         
   4  10   4        121.28        115.47         4.70 o                         
   5  10   4          0.22         -0.64         1.35 o                         
   6  10   4          6.16          5.68         1.68 o                         
   7  10   4          1.29          1.73         2.35 o                         
   8  10   4          0.06         -2.32         2.32 o                         
   9  10   4          5.94          4.98         3.35 o                         
 -11  11   4          1.50         -0.11         2.08 o                         
 -10  11   4          4.87          6.32         2.18 o                         
  -9  11   4          0.00          3.52         1.36 o                         
  -8  11   4          2.48          1.51         1.44 o                         
  -7  11   4         69.54         77.37         6.89 o                         
  -6  11   4          0.12          2.88         1.22 o                         
  -5  11   4        104.11         96.62         5.39 o                         
  -4  11   4          9.70         13.54         2.29 o                         
  -3  11   4         25.41         32.50         3.02 o                         
  -2  11   4         20.84         22.06         2.49 o                         
  -1  11   4        333.61        329.78         7.97 o                         
   0  11   4        156.04        154.19         5.02 o                         
   1  11   4         33.05         32.16         2.81 o                         
   2  11   4        561.39        544.63        10.04 o                         
   3  11   4         54.27         60.33         4.46 o                         
   4  11   4         38.20         32.44         3.18 o                         
   5  11   4          0.11          0.80         1.23 o                         
   6  11   4         21.05         12.84         2.21 o                         
   7  11   4         29.95         34.37         5.11 o                         
   8  11   4          1.02          1.86         3.12 o                         
   9  11   4          1.82         -2.89         3.07 o                         
 -11  12   4          0.58          3.88         2.59 o                         
  -9  12   4          7.74          8.90         2.00 o                         
  -8  12   4          3.26          3.60         2.16 o                         
  -7  12   4          4.13          4.64         1.51 o                         
  -6  12   4          1.57          2.95         1.31 o                         
  -5  12   4          7.80          7.31         1.46 o                         
  -4  12   4          3.14          1.34         1.07 o                         
  -3  12   4         66.27         59.03         5.80 o                         
  -2  12   4        105.14        104.48         4.18 o                         
  -1  12   4        355.05        349.12         7.44 o                         
   0  12   4        286.37        294.73         7.33 o                         
   1  12   4         56.05         59.03         3.49 o                         
   2  12   4        190.62        176.60         5.68 o                         
   3  12   4        192.26        178.16         5.90 o                         
   4  12   4         11.59          6.97         1.69 o                         
   5  12   4          5.53          4.70         1.62 o                         
   6  12   4         21.52         23.80         3.06 o                         
   7  12   4          0.29          2.85         2.05 o                         
   8  12   4         10.53         15.79         4.19 o                         
 -11  13   4          3.86          6.14         2.85 o                         
 -10  13   4          0.85          1.22         2.42 o                         
  -9  13   4          3.68          4.91         3.36 o                         
  -8  13   4          0.80          2.32         1.55 o                         
  -7  13   4          7.22          7.25         1.93 o                         
  -6  13   4          4.90          3.78         1.33 o                         
  -5  13   4         11.63         11.56         1.94 o                         
  -4  13   4         26.19         22.86         2.49 o                         
  -3  13   4          0.51          0.69         1.17 o                         
  -2  13   4          2.68          7.43         1.67 o                         
  -1  13   4        164.53        153.11         4.98 o                         
   0  13   4         40.95         45.55         3.46 o                         
   1  13   4        244.20        228.59         6.23 o                         
   2  13   4        222.46        213.28         6.30 o                         
   3  13   4         21.42         15.18         2.36 o                         
   4  13   4          5.77          4.27         1.67 o                         
   5  13   4          2.89          2.87         1.77 o                         
   6  13   4          0.98         -1.48         1.48 o                         
   7  13   4         58.96         70.78         8.62 o                         
   8  13   4          1.08          0.22         2.69 o                         
 -10  14   4          5.46         10.25         3.78 o                         
  -9  14   4          0.16         -0.09         1.80 o                         
  -8  14   4          3.88          8.59         2.20 o                         
  -7  14   4         15.00         24.03         4.46 o                         
  -6  14   4          0.03         -1.23         1.77 o                         
  -5  14   4         18.27         17.30         2.39 o                         
  -4  14   4         66.15         61.10         5.02 o                         
  -3  14   4         90.40         80.90         5.15 o                         
  -2  14   4          0.30         -0.26         0.89 o                         
  -1  14   4          1.82         -0.11         1.10 o                         
   0  14   4          1.02          0.64         0.97 o                         
   1  14   4        267.41        265.93         6.75 o                         
   2  14   4          0.52          1.56         1.17 o                         
   3  14   4         76.54         72.83         5.71 o                         
   4  14   4          9.01         12.73         3.42 o                         
   5  14   4          3.93          0.44         1.35 o                         
   6  14   4          0.51         -1.06         1.50 o                         
   7  14   4          1.51         -0.40         2.03 o                         
   8  14   4          1.65          1.52         3.21 o                         
 -10  15   4          7.07         40.72        12.56 o                         
  -9  15   4          6.39         14.57         3.60 o                         
  -8  15   4          1.47          1.58         1.76 o                         
  -7  15   4          2.31          6.92         1.92 o                         
  -6  15   4          4.18          5.40         1.52 o                         
  -5  15   4         19.51         14.42         2.01 o                         
  -4  15   4          0.03         -0.22         1.11 o                         
  -3  15   4         15.47         14.74         1.72 o                         
  -2  15   4        164.82        162.80         4.45 o                         
  -1  15   4          3.38          4.65         1.21 o                         
   0  15   4         16.39         16.41         2.43 o                         
   1  15   4         25.49         31.26         2.93 o                         
   2  15   4          6.96          8.69         1.84 o                         
   3  15   4          7.18          7.60         1.66 o                         
   4  15   4          0.56         -0.06         1.19 o                         
   5  15   4          0.01          0.73         1.39 o                         
   6  15   4          0.22         -0.19         1.83 o                         
   7  15   4          0.10         -2.22         2.22 o                         
   8  15   4          1.18         -3.61         3.61 o                         
 -10  16   4          4.80         19.53        12.95 o                         
  -9  16   4          0.18          1.99         2.06 o                         
  -8  16   4          3.09          6.74         1.96 o                         
  -7  16   4         11.57         11.43         2.38 o                         
  -6  16   4          6.65          8.18         1.87 o                         
  -5  16   4          6.77          8.49         1.74 o                         
  -4  16   4         37.18         41.80         2.98 o                         
  -3  16   4         96.78         91.91         3.44 o                         
  -2  16   4          1.15          0.99         1.01 o                         
  -1  16   4         10.22          9.59         1.54 o                         
   0  16   4          1.66          2.18         1.10 o                         
   1  16   4         15.64         14.60         2.10 o                         
   2  16   4          3.95          4.30         1.52 o                         
   3  16   4          5.36          6.89         1.62 o                         
   4  16   4          0.05          1.18         1.27 o                         
   5  16   4          6.13          9.33         1.98 o                         
   6  16   4          1.23         -1.34         1.67 o                         
   7  16   4          8.41          5.89         2.85 o                         
  -9  17   4          0.34          5.93         6.80 o                         
  -8  17   4          0.05          2.77         1.90 o                         
  -7  17   4          1.58          6.12         2.12 o                         
  -6  17   4         28.23         31.50         3.29 o                         
  -5  17   4          6.00          4.27         1.64 o                         
  -4  17   4          7.09          6.14         1.64 o                         
  -3  17   4         21.86         21.11         2.14 o                         
  -2  17   4          8.57          6.42         1.82 o                         
  -1  17   4          9.74         10.45         1.57 o                         
   0  17   4          8.47          9.17         1.83 o                         
   1  17   4         17.92         20.17         2.43 o                         
   2  17   4          0.03          1.00         1.11 o                         
   3  17   4          0.04         -0.18         1.51 o                         
   4  17   4          8.07          7.68         1.83 o                         
   5  17   4          0.00          1.03         1.66 o                         
   6  17   4          1.35         -0.67         1.66 o                         
   7  17   4          3.96         -1.00         2.54 o                         
  -9  18   4          0.08          5.92         2.66 o                         
  -8  18   4          3.05          6.61         2.37 o                         
  -7  18   4          0.19          2.87         1.74 o                         
  -6  18   4         22.55         30.02         3.28 o                         
  -5  18   4          5.41          6.48         1.56 o                         
  -4  18   4         15.85         16.88         2.31 o                         
  -3  18   4         67.16         68.49         3.80 o                         
  -2  18   4          7.21          8.15         1.61 o                         
  -1  18   4          1.73          1.82         1.22 o                         
   0  18   4          0.01          1.66         1.00 o                         
   1  18   4          7.10          4.66         2.85 o                         
   2  18   4          1.07          2.09         1.49 o                         
   3  18   4          0.23          0.06         1.56 o                         
   4  18   4          0.17          1.29         1.53 o                         
   5  18   4          4.91          3.80         2.53 o                         
   6  18   4          0.12         -0.42         3.18 o                         
   7  18   4          1.50          0.14         3.37 o                         
  -9  19   4          0.98          9.74         3.45 o                         
  -8  19   4          0.78          4.29         3.46 o                         
  -7  19   4          0.02          7.89         3.37 o                         
  -6  19   4         17.95         19.33         2.71 o                         
  -5  19   4          2.07          4.96         1.40 o                         
  -4  19   4          6.09          4.65         1.55 o                         
  -3  19   4          3.29          2.82         2.57 o                         
  -2  19   4          5.62          5.78         2.11 o                         
  -1  19   4         30.09         30.63         3.65 o                         
   0  19   4         31.93         35.12         3.86 o                         
   1  19   4          0.04          0.38         1.22 o                         
   2  19   4          1.35         -1.14         1.55 o                         
   3  19   4         12.61         12.50         2.11 o                         
   4  19   4          1.30          1.94         2.00 o                         
   5  19   4          2.12          2.78         1.66 o                         
   6  19   4          2.29          3.63         2.44 o                         
  -8  20   4          0.07         -3.20         3.49 o                         
  -7  20   4          0.01          1.14         2.00 o                         
  -6  20   4          3.03          5.68         2.25 o                         
  -5  20   4         19.70         27.20         3.50 o                         
  -4  20   4         20.61         20.75         3.95 o                         
  -3  20   4          0.75          1.34         1.36 o                         
  -2  20   4          0.70          2.65         1.66 o                         
  -1  20   4          0.28         -1.33         1.33 o                         
   0  20   4         19.43         20.81         3.04 o                         
   1  20   4          8.08         12.42         1.98 o                         
   2  20   4          1.37          0.65         1.75 o                         
   3  20   4          0.01          0.37         1.82 o                         
   4  20   4         13.48         14.27         2.63 o                         
   5  20   4          1.15         -1.45         1.95 o                         
   6  20   4          7.66          8.36         2.76 o                         
  -8  21   4          1.05          5.17         4.64 o                         
  -7  21   4          0.34          6.72         3.97 o                         
  -6  21   4          1.37          3.09         2.38 o                         
  -5  21   4          5.36          8.22         2.22 o                         
  -4  21   4         57.28         59.20         7.01 o                         
  -3  21   4         16.30         16.91         3.80 o                         
  -2  21   4          0.04          0.79         1.31 o                         
  -1  21   4          2.88          3.38         1.70 o                         
   0  21   4          3.42          1.92         3.11 o                         
   1  21   4          0.02         -0.28         1.59 o                         
   2  21   4          2.11          3.29         1.72 o                         
   3  21   4          3.38          2.88         1.66 o                         
   4  21   4          1.07          3.31         2.20 o                         
   5  21   4         20.12         19.83         3.87 o                         
  -7  22   4          1.39          5.53         2.46 o                         
  -6  22   4          0.29          3.18         2.61 o                         
  -5  22   4          2.91          9.38         3.01 o                         
  -4  22   4         18.21         23.61         3.05 o                         
  -3  22   4          6.59          5.70         1.83 o                         
  -2  22   4          4.54          6.71         1.95 o                         
  -1  22   4          0.14         -1.13         1.13 o                         
   0  22   4          5.88          8.68         3.28 o                         
   1  22   4         17.06         13.81         3.45 o                         
   2  22   4          3.27          1.10         1.61 o                         
   3  22   4          5.77          7.22         2.43 o                         
   4  22   4          1.11         -0.81         2.04 o                         
   5  22   4          0.10         -2.78         2.78 o                         
  -7  23   4          0.30          3.73         5.66 o                         
  -6  23   4          0.01          5.15         3.82 o                         
  -5  23   4          2.15          4.26         4.55 o                         
  -4  23   4          0.29          5.32         1.84 o                         
  -3  23   4          6.51          4.19         2.87 o                         
  -2  23   4          3.89          5.75         1.87 o                         
  -1  23   4          4.16          6.18         1.61 o                         
   0  23   4          0.61          2.23         2.47 o                         
   1  23   4          5.14          6.67         2.39 o                         
   2  23   4          0.48          0.05         3.59 o                         
   3  23   4          0.09          1.60         2.87 o                         
   4  23   4          0.11          2.03         3.15 o                         
  -6  24   4          0.22          5.59         2.76 o                         
  -5  24   4          0.05          4.60         2.93 o                         
  -4  24   4          0.30          3.88         2.13 o                         
  -3  24   4          0.04         -0.51         2.19 o                         
  -2  24   4          0.20          1.55         2.85 o                         
  -1  24   4          5.52          7.03         2.53 o                         
   0  24   4          3.88          4.73         2.75 o                         
   1  24   4          0.01          1.73         2.25 o                         
   2  24   4          0.00          2.89         2.63 o                         
   3  24   4          0.07          1.85         5.34 o                         
  -5  25   4          3.52          8.47         3.50 o                         
  -4  25   4          2.06          8.68         3.36 o                         
  -3  25   4          0.25         -2.14         3.13 o                         
  -2  25   4          0.00          1.09         2.45 o                         
  -1  25   4          0.20          1.66         2.20 o                         
   0  25   4          0.00         -1.34         2.55 o                         
   1  25   4          1.94          2.01         3.81 o                         
   2  25   4          2.00          4.01         2.92 o                         
  -3  26   4          0.01         -2.15         3.80 o                         
  -2  26   4          1.73          0.76         2.50 o                         
  -1  26   4          0.07          3.92         2.33 o                         
   0  26   4          0.32         -1.45         2.99 o                         
   1  26   4          0.47          8.56         3.84 o                         
 -12   1   5         20.58         29.59         4.58 o                         
 -11   1   5          1.32          7.73         2.47 o                         
 -10   1   5          4.49          7.61         2.72 o                         
  -9   1   5         26.40         28.47         4.09 o                         
  -8   1   5         39.19         39.26         6.38 o                         
  -7   1   5         84.56         79.33         6.04 o                         
  -6   1   5         54.15         52.27         4.94 o                         
  -5   1   5         67.02         72.28         4.67 o                         
  -4   1   5        101.98        103.34         5.29 o                         
  -3   1   5         41.51         44.75         1.97 o                         
  -2   1   5        618.11        618.42         7.73 o                         
  -1   1   5        399.81        402.34         7.27 o                         
   0   1   5        105.02        111.10         3.14 o                         
   1   1   5         42.39         45.57         2.36 o                         
   2   1   5        323.81        356.04        10.18 o                         
   3   1   5        192.29        192.93         8.00 o                         
   4   1   5          1.87          2.52         1.95 o                         
   5   1   5          8.17         15.32         3.43 o                         
   6   1   5         95.19        108.02         8.28 o                         
   7   1   5        116.06        122.31         8.50 o                         
   8   1   5          1.27          2.04         3.00 o                         
   9   1   5          0.06         -3.80         3.80 o                         
 -12   2   5          0.00          0.75         2.28 o                         
 -11   2   5          7.03          6.81         2.69 o                         
 -10   2   5          0.19          1.78         1.41 o                         
  -9   2   5          7.96         10.38         2.76 o                         
  -8   2   5          2.55          9.89         3.80 o                         
  -7   2   5         87.80         76.22         6.37 o                         
  -6   2   5         37.46         28.70         4.66 o                         
  -5   2   5          2.00          1.80         1.65 o                         
  -4   2   5        439.14        439.25         7.15 o                         
  -3   2   5          1.60          3.35         0.95 o                         
  -2   2   5        317.06        350.90         5.63 o                         
  -1   2   5        487.36        479.03         8.08 o                         
   0   2   5        147.71        148.41         3.73 o                         
   1   2   5         18.14         21.41         1.66 o                         
   2   2   5         81.03         87.06         3.60 o                         
   3   2   5        213.28        223.79         8.59 o                         
   4   2   5         43.15         44.30         5.76 o                         
   5   2   5          2.81          4.10         2.83 o                         
   6   2   5          0.02          1.49         2.26 o                         
   7   2   5         95.34         95.94         9.74 o                         
   8   2   5         16.25          8.56         3.60 o                         
   9   2   5          0.03         -2.63         2.63 o                         
 -12   3   5          1.53          5.11         2.58 o                         
 -11   3   5          0.72          1.06         1.86 o                         
 -10   3   5          4.00          6.37         2.18 o                         
  -9   3   5          5.15          7.71         2.33 o                         
  -8   3   5         30.42         27.72         4.78 o                         
  -7   3   5        116.58        104.10         6.12 o                         
  -6   3   5        206.28        211.19         8.06 o                         
  -5   3   5         77.55         64.92         5.16 o                         
  -4   3   5         11.52         15.53         1.86 o                         
  -3   3   5        198.22        192.49         3.83 o                         
  -2   3   5         10.70         13.42         1.44 o                         
  -1   3   5        171.41        176.97         6.54 o                         
   0   3   5         96.76         97.61         4.35 o                         
   1   3   5         23.03         27.88         1.92 o                         
   2   3   5          0.03          0.66         0.56 o                         
   3   3   5          0.40          1.14         1.96 o                         
   4   3   5         93.77         91.70         5.78 o                         
   5   3   5         62.79         75.64         7.38 o                         
   6   3   5         41.30         42.09         5.79 o                         
   7   3   5          2.30         -1.14         2.11 o                         
   8   3   5         13.03         14.57         4.52 o                         
   9   3   5          1.16          1.61         3.35 o                         
 -12   4   5          1.57          5.45         2.48 o                         
 -11   4   5          0.70         -0.83         2.93 o                         
 -10   4   5          1.16          1.65         2.41 o                         
  -9   4   5          7.98         11.07         2.35 o                         
  -8   4   5         16.91         15.59         2.60 o                         
  -7   4   5         78.62         71.89         8.53 o                         
  -6   4   5         35.34         34.76         2.48 o                         
  -5   4   5         24.43         24.42         2.49 o                         
  -4   4   5          1.53          4.04         1.46 o                         
  -3   4   5         14.32         15.47         1.47 o                         
  -2   4   5          0.31          0.23         0.65 o                         
  -1   4   5         49.22         50.28         2.88 o                         
   0   4   5        130.45        126.83         4.16 o                         
   1   4   5         41.14         38.95         2.05 o                         
   2   4   5         38.40         38.84         3.20 o                         
   3   4   5         70.92         73.72         7.11 o                         
   4   4   5          0.97         -0.17         1.51 o                         
   5   4   5         45.06         50.14         5.88 o                         
   6   4   5          6.78          7.20         2.87 o                         
   7   4   5          1.15          1.24         2.34 o                         
   8   4   5          8.06          6.13         3.86 o                         
   9   4   5          0.36          1.73         3.44 o                         
 -12   5   5          1.44          3.23         2.59 o                         
 -11   5   5          2.23          5.04         2.34 o                         
 -10   5   5          7.25          5.93         2.21 o                         
  -9   5   5          1.76          3.16         1.92 o                         
  -8   5   5          1.86          2.01         1.43 o                         
  -7   5   5         13.94         16.02         2.22 o                         
  -6   5   5         86.59         83.36         3.69 o                         
  -5   5   5         26.90         25.80         2.27 o                         
  -4   5   5          0.01         -0.27         1.26 o                         
  -3   5   5         21.94         26.54         2.56 o                         
  -2   5   5          1.08          1.22         0.79 o                         
  -1   5   5         27.50         33.11         2.80 o                         
   0   5   5        216.59        209.93         5.42 o                         
   1   5   5          1.66          2.15         1.21 o                         
   2   5   5          0.25          2.18         1.18 o                         
   3   5   5        111.26        111.33         4.34 o                         
   4   5   5         55.35         72.69         6.89 o                         
   5   5   5         68.30         69.05         6.84 o                         
   6   5   5          5.46          5.44         2.64 o                         
   7   5   5          0.37          2.37         2.29 o                         
   8   5   5          8.46          8.43         3.43 o                         
   9   5   5          2.90          1.33         3.43 o                         
 -12   6   5          3.05          1.17         2.54 o                         
 -10   6   5          4.97          6.87         2.03 o                         
  -9   6   5          4.04          8.15         1.74 o                         
  -8   6   5         24.00         15.50         2.32 o                         
  -7   6   5        163.10        141.57         5.39 o                         
  -6   6   5         33.07         32.08         2.81 o                         
  -5   6   5         90.49         83.14         4.22 o                         
  -4   6   5         68.16         66.36         2.61 o                         
  -3   6   5         30.31         27.79         2.06 o                         
  -2   6   5         91.31         87.86         3.62 o                         
  -1   6   5         63.07         67.56         3.16 o                         
   0   6   5          0.79          2.47         0.93 o                         
   1   6   5          1.11          1.32         0.94 o                         
   2   6   5         21.50         21.69         1.83 o                         
   3   6   5         16.68         19.08         2.03 o                         
   4   6   5         14.04         15.62         4.12 o                         
   5   6   5         42.87         46.31         5.66 o                         
   6   6   5          1.19         -0.98         1.87 o                         
   7   6   5          0.16         -0.04         2.10 o                         
   8   6   5          0.80          3.20         3.01 o                         
   9   6   5          2.24         -5.25         5.25 o                         
 -12   7   5          0.17         -3.37         3.37 o                         
 -11   7   5          0.76          3.83         2.27 o                         
 -10   7   5          3.23          4.77         2.04 o                         
  -9   7   5          5.35          6.61         2.49 o                         
  -8   7   5          0.02          1.67         1.55 o                         
  -7   7   5          1.64          3.77         1.45 o                         
  -6   7   5         10.01         11.56         1.95 o                         
  -5   7   5         20.51         25.13         2.97 o                         
  -4   7   5         14.85         17.80         1.86 o                         
  -3   7   5          1.64          2.45         1.01 o                         
  -2   7   5         76.46         72.81         3.36 o                         
  -1   7   5         21.12         26.88         3.20 o                         
   0   7   5         63.18         71.77         3.37 o                         
   1   7   5        251.24        246.43         6.96 o                         
   2   7   5         49.79         48.66         3.47 o                         
   3   7   5         12.69         17.15         1.58 o                         
   4   7   5         51.54         62.53         6.41 o                         
   5   7   5          4.80         10.35         5.98 o                         
   6   7   5          3.45          1.35         1.89 o                         
   7   7   5          1.77          4.78         2.37 o                         
   8   7   5          7.07          8.71         3.28 o                         
 -11   8   5          1.15          2.10         2.23 o                         
 -10   8   5          1.86          5.00         2.15 o                         
  -9   8   5          0.11         -1.09         1.46 o                         
  -8   8   5          0.16         -1.23         1.23 o                         
  -7   8   5          1.49          3.55         1.59 o                         
  -6   8   5         40.10         40.63         3.42 o                         
  -5   8   5          1.12          0.34         0.95 o                         
  -4   8   5         13.86         15.50         2.12 o                         
  -3   8   5          0.46          1.80         0.95 o                         
  -2   8   5         17.61         21.59         2.70 o                         
  -1   8   5         10.92         14.28         1.95 o                         
   0   8   5        205.43        197.50         5.60 o                         
   1   8   5         20.59         22.91         2.44 o                         
   2   8   5          2.43          3.27         1.24 o                         
   3   8   5         22.50         23.60         2.35 o                         
   4   8   5         15.12         15.80         2.07 o                         
   5   8   5         39.27         42.14         5.59 o                         
   6   8   5          2.50          1.86         2.38 o                         
   7   8   5          0.17          0.88         3.00 o                         
   8   8   5          3.75          3.82         4.28 o                         
 -11   9   5          0.74          1.44         2.22 o                         
 -10   9   5          3.66          4.29         2.10 o                         
  -9   9   5          3.66          3.88         2.53 o                         
  -8   9   5          0.05         -0.08         1.51 o                         
  -7   9   5         29.19         34.60         5.16 o                         
  -6   9   5         67.65         62.62         4.07 o                         
  -5   9   5         12.49          9.35         1.72 o                         
  -4   9   5        173.09        164.01         4.88 o                         
  -3   9   5         34.61         33.09         2.83 o                         
  -2   9   5         12.70          9.11         2.07 o                         
  -1   9   5         15.40         20.82         3.03 o                         
   0   9   5          0.64          0.56         0.93 o                         
   1   9   5          2.74          6.49         1.55 o                         
   2   9   5        162.33        166.07         5.47 o                         
   3   9   5          9.34         10.17         2.05 o                         
   4   9   5        123.96        116.71         3.91 o                         
   5   9   5         17.13         22.42         4.33 o                         
   6   9   5          0.11          1.31         2.39 o                         
   7   9   5          0.13          1.85         3.47 o                         
   8   9   5          4.62         -0.69         3.36 o                         
 -11  10   5          0.05         -1.07         1.97 o                         
 -10  10   5          2.45          4.56         1.91 o                         
  -9  10   5          3.37          5.59         2.56 o                         
  -8  10   5          0.08          0.90         1.64 o                         
  -7  10   5        191.37        190.23         7.18 o                         
  -6  10   5          8.83         10.30         1.65 o                         
  -5  10   5          2.35          1.74         1.08 o                         
  -4  10   5         32.23         35.81         3.11 o                         
  -3  10   5        111.63        104.65         4.54 o                         
  -2  10   5          5.88          2.59         1.32 o                         
  -1  10   5         21.77         21.67         2.52 o                         
   0  10   5         35.74         44.83         3.28 o                         
   1  10   5       1031.64       1008.99        14.38 o                         
   2  10   5          6.88          6.82         1.64 o                         
   3  10   5         27.54         23.52         2.86 o                         
   4  10   5         12.94         14.93         2.58 o                         
   5  10   5         21.58         18.50         2.58 o                         
   6  10   5          0.04          1.28         2.47 o                         
   7  10   5          3.76          6.61         2.78 o                         
   8  10   5          0.12          3.48         2.92 o                         
 -11  11   5          1.14         -0.43         2.36 o                         
 -10  11   5          2.71          0.56         1.95 o                         
  -9  11   5          3.37          6.18         2.30 o                         
  -8  11   5          0.18          3.83         1.63 o                         
  -7  11   5         58.50         62.37         4.83 o                         
  -6  11   5        101.03         91.99         4.04 o                         
  -5  11   5         15.14         20.78         2.45 o                         
  -4  11   5        161.73        160.72         6.16 o                         
  -3  11   5         74.50         66.42         3.80 o                         
  -2  11   5        177.24        171.88         5.69 o                         
  -1  11   5        238.00        237.91         6.43 o                         
   0  11   5         23.51         24.47         2.67 o                         
   1  11   5        596.95        571.75        10.61 o                         
   2  11   5         53.01         53.11         3.75 o                         
   3  11   5         22.48         20.11         2.58 o                         
   4  11   5          0.26          0.21         1.72 o                         
   5  11   5          9.60          6.88         2.40 o                         
   6  11   5          4.56          3.22         2.38 o                         
   7  11   5          0.19         -0.27         2.48 o                         
   8  11   5          0.38         -2.62         4.06 o                         
 -11  12   5          6.06          8.48         3.32 o                         
 -10  12   5          6.79          8.78         3.53 o                         
  -9  12   5          1.17          4.81         1.81 o                         
  -8  12   5          0.62          0.01         2.07 o                         
  -7  12   5        140.58        148.28         5.12 o                         
  -6  12   5         22.50         14.48         3.02 o                         
  -5  12   5          1.38          1.32         1.14 o                         
  -4  12   5          9.80          7.62         1.66 o                         
  -3  12   5        136.63        132.81         5.03 o                         
  -2  12   5         63.47         53.98         3.65 o                         
  -1  12   5        148.95        142.71         5.09 o                         
   0  12   5         24.79         26.44         2.70 o                         
   1  12   5        448.00        442.36         9.38 o                         
   2  12   5          3.66          3.97         1.35 o                         
   3  12   5         19.47         21.28         2.67 o                         
   4  12   5         10.37          9.06         1.78 o                         
   5  12   5          1.18          1.59         1.70 o                         
   6  12   5          5.98          0.26         3.22 o                         
   7  12   5          0.09         -0.48         3.02 o                         
   8  12   5          3.93         12.83         4.89 o                         
 -11  13   5          5.11         10.21         2.47 o                         
 -10  13   5          0.01          3.91         3.55 o                         
  -9  13   5          0.40          4.59         2.28 o                         
  -8  13   5          0.81          5.67         1.75 o                         
  -7  13   5          0.26          2.72         1.56 o                         
  -6  13   5          0.09          0.47         1.07 o                         
  -5  13   5          9.51          9.13         1.80 o                         
  -4  13   5         14.81         13.34         2.06 o                         
  -3  13   5         10.91         11.72         1.98 o                         
  -2  13   5        166.62        141.38         5.30 o                         
  -1  13   5          0.05         -1.01         1.01 o                         
   0  13   5         63.12         63.29         4.01 o                         
   1  13   5         31.94         42.34         3.31 o                         
   2  13   5         37.42         44.26         3.99 o                         
   3  13   5         24.89         26.24         2.95 o                         
   4  13   5          0.36         -1.42         1.42 o                         
   5  13   5          0.78         -1.33         1.72 o                         
   6  13   5          6.47          7.43         2.48 o                         
   7  13   5          1.31          2.06         3.33 o                         
 -10  14   5          3.01          4.50         3.00 o                         
  -9  14   5          1.10          5.91         2.01 o                         
  -8  14   5          0.08          0.86         1.42 o                         
  -7  14   5          0.22          1.97         1.40 o                         
  -6  14   5          7.66          9.16         1.75 o                         
  -5  14   5          3.08          5.76         1.49 o                         
  -4  14   5         16.47         16.30         2.45 o                         
  -3  14   5          1.70          2.86         1.45 o                         
  -2  14   5         74.62         67.50         3.99 o                         
  -1  14   5         12.99         13.41         2.03 o                         
   0  14   5          6.12          9.39         1.84 o                         
   1  14   5          0.02          0.40         1.22 o                         
   2  14   5         45.94         41.33         3.63 o                         
   3  14   5          4.90          2.49         1.37 o                         
   4  14   5          0.09         -1.52         1.78 o                         
   5  14   5          2.69          0.86         1.95 o                         
   6  14   5          6.08          2.34         2.47 o                         
   7  14   5          0.30         -2.68         2.68 o                         
 -10  15   5          0.41          6.45         3.53 o                         
  -9  15   5          0.95          6.21         2.69 o                         
  -8  15   5          0.59          5.38         2.53 o                         
  -7  15   5          2.31          3.67         1.64 o                         
  -6  15   5          3.81          3.91         1.49 o                         
  -5  15   5          3.50          4.09         1.61 o                         
  -4  15   5         18.21         18.09         2.44 o                         
  -3  15   5          1.41          0.14         1.25 o                         
  -2  15   5          2.03         -0.08         1.17 o                         
  -1  15   5         49.69         48.74         4.73 o                         
   0  15   5          0.46          1.43         1.15 o                         
   1  15   5          2.37          5.15         1.53 o                         
   2  15   5          0.10          1.19         1.04 o                         
   3  15   5          6.94          5.56         1.56 o                         
   4  15   5          6.99          2.66         2.20 o                         
   5  15   5          0.12         -1.48         1.48 o                         
   6  15   5          0.59         -1.77         1.90 o                         
   7  15   5          2.72          0.10         3.18 o                         
 -10  16   5          0.17          7.88         2.63 o                         
  -9  16   5          3.00         13.53         6.83 o                         
  -8  16   5          2.44          5.88         1.91 o                         
  -7  16   5          7.31         10.71         2.40 o                         
  -6  16   5          1.88          2.88         1.40 o                         
  -5  16   5          1.60          2.19         1.33 o                         
  -4  16   5         20.75         22.36         3.39 o                         
  -3  16   5          4.60          3.90         1.46 o                         
  -2  16   5         20.85         20.43         2.77 o                         
  -1  16   5          0.04          0.92         1.19 o                         
   0  16   5          1.55         -0.58         1.24 o                         
   1  16   5         24.36         28.56         3.16 o                         
   2  16   5          8.54          7.71         1.82 o                         
   3  16   5         21.05         22.92         2.81 o                         
   4  16   5          0.75          3.14         2.16 o                         
   5  16   5          0.22          2.19         1.80 o                         
   6  16   5          1.80         -0.56         2.65 o                         
  -9  17   5          0.00          1.60         2.40 o                         
  -8  17   5          1.37          0.48         2.97 o                         
  -7  17   5          3.64          6.72         1.72 o                         
  -6  17   5          4.70          8.04         2.55 o                         
  -5  17   5          5.07          8.06         1.82 o                         
  -4  17   5         13.71         14.38         2.09 o                         
  -3  17   5          1.16          3.08         1.56 o                         
  -2  17   5          4.00          4.05         1.96 o                         
  -1  17   5          0.06          2.98         1.46 o                         
   0  17   5          2.04          3.08         1.58 o                         
   1  17   5          0.05          0.75         1.41 o                         
   2  17   5          9.75          6.53         1.84 o                         
   3  17   5          0.65         -1.10         1.53 o                         
   4  17   5          2.78         -0.26         1.68 o                         
   5  17   5          0.03         -0.46         1.93 o                         
   6  17   5          1.93          3.71         4.61 o                         
  -9  18   5          0.31          1.20         2.13 o                         
  -8  18   5          0.03          4.72         2.45 o                         
  -7  18   5          0.89          3.54         3.44 o                         
  -6  18   5          5.18         10.63         2.03 o                         
  -5  18   5          2.39          5.34         1.52 o                         
  -4  18   5          0.79          1.43         1.58 o                         
  -3  18   5          2.25          4.68         1.85 o                         
  -2  18   5          6.76          4.92         1.64 o                         
  -1  18   5          9.27          4.42         2.26 o                         
   0  18   5          0.15          0.17         1.21 o                         
   1  18   5          7.58          5.54         1.51 o                         
   2  18   5         14.67         15.42         2.55 o                         
   3  18   5          5.77          2.65         2.14 o                         
   4  18   5          0.01         -2.20         2.20 o                         
   5  18   5          1.66          7.51         2.44 o                         
   6  18   5          1.24         -2.29         2.29 o                         
  -8  19   5          5.81         19.78         5.30 o                         
  -7  19   5          4.83          7.94         1.90 o                         
  -6  19   5         14.30         18.98         3.13 o                         
  -5  19   5          7.50         10.46         2.32 o                         
  -4  19   5          0.22          1.32         1.47 o                         
  -3  19   5         11.83         14.79         2.11 o                         
  -2  19   5          2.91         -0.62         1.31 o                         
  -1  19   5          4.91          3.40         1.80 o                         
   0  19   5          0.64          0.92         1.34 o                         
   1  19   5          2.54          1.26         1.71 o                         
   2  19   5          1.47          0.94         2.21 o                         
   3  19   5          5.55          5.63         1.85 o                         
   4  19   5         15.10         12.80         3.06 o                         
   5  19   5          0.96          2.29         1.95 o                         
  -8  20   5          0.28         12.12         6.90 o                         
  -7  20   5          0.83         -0.05         2.85 o                         
  -6  20   5          6.47         12.59         2.47 o                         
  -5  20   5         22.54         26.29         2.78 o                         
  -4  20   5         16.50         27.25         3.34 o                         
  -3  20   5          2.19          0.80         2.97 o                         
  -2  20   5          7.98          4.68         1.49 o                         
  -1  20   5          3.98          7.82         1.72 o                         
   0  20   5          0.02          0.46         1.40 o                         
   1  20   5          1.30          0.27         1.59 o                         
   2  20   5          3.31          1.35         2.21 o                         
   3  20   5          2.21          2.11         2.82 o                         
   4  20   5          3.16          1.24         2.50 o                         
   5  20   5          4.74         10.92         2.71 o                         
  -7  21   5          0.73          1.56         4.13 o                         
  -6  21   5          0.36          1.29         2.63 o                         
  -5  21   5         21.13         26.74         4.68 o                         
  -4  21   5          2.74          6.70         2.37 o                         
  -3  21   5          1.51          6.15         2.15 o                         
  -2  21   5          6.04          7.16         2.20 o                         
  -1  21   5          7.07          4.51         1.94 o                         
   0  21   5         20.30         17.14         2.58 o                         
   1  21   5          6.02          6.96         3.55 o                         
   2  21   5          0.78          5.95         1.70 o                         
   3  21   5          3.40          3.97         2.02 o                         
   4  21   5          3.73          3.88         2.34 o                         
  -7  22   5          0.51         -2.71         3.61 o                         
  -6  22   5          0.02          2.80         3.62 o                         
  -5  22   5          6.26         12.99         4.48 o                         
  -4  22   5         21.54         36.57         7.78 o                         
  -3  22   5          4.44          4.60         2.03 o                         
  -2  22   5          0.00         -1.71         1.71 o                         
  -1  22   5          2.20          3.98         2.17 o                         
   0  22   5          0.05          1.33         2.62 o                         
   1  22   5          0.37         -0.21         1.74 o                         
   2  22   5          0.04          0.72         2.47 o                         
   3  22   5          0.27          3.70         3.14 o                         
   4  22   5         17.91         33.29         5.25 o                         
  -6  23   5          0.63          6.71         3.75 o                         
  -5  23   5          4.27          6.79         4.19 o                         
  -4  23   5          4.14         10.02         4.51 o                         
  -3  23   5          0.03          2.60         2.05 o                         
  -2  23   5          1.01         -0.17         2.17 o                         
  -1  23   5          0.07         -1.78         1.93 o                         
   0  23   5          0.37         -1.72         2.03 o                         
   1  23   5          2.29         -0.21         2.33 o                         
   2  23   5          0.03         -2.37         2.37 o                         
   3  23   5          0.00          3.30         2.62 o                         
  -5  24   5          0.05          2.58         2.43 o                         
  -4  24   5          0.54          7.03         4.16 o                         
  -3  24   5          9.38         16.17         3.63 o                         
  -2  24   5          0.45          8.84         3.67 o                         
  -1  24   5          0.01          1.84         3.35 o                         
   0  24   5          1.28          1.32         5.37 o                         
   1  24   5          3.42          9.57         3.62 o                         
   2  24   5          1.46          0.41         4.46 o                         
  -4  25   5          1.63          4.23         5.93 o                         
  -3  25   5          4.53          8.06         3.25 o                         
  -2  25   5          2.53          4.02         2.95 o                         
  -1  25   5          0.02         -1.25         2.49 o                         
   0  25   5          0.58          3.87         3.51 o                         
 -12   0   6          5.57         15.27         5.02 o                         
 -11   0   6          2.52          1.22         3.46 o                         
 -10   0   6          5.25          6.63         4.10 o                         
  -9   0   6          4.87          8.81         3.31 o                         
  -8   0   6         12.23         12.39         6.06 o                         
  -7   0   6        287.80        291.91        16.51 o                         
  -6   0   6         13.21          9.22         5.10 o                         
  -5   0   6        239.44        218.99        11.94 o                         
  -4   0   6         27.27         25.27         3.02 o                         
  -3   0   6         80.88         87.42         4.13 o                         
  -2   0   6          6.79         10.84         3.30 o                         
  -1   0   6         46.35         53.42         4.21 o                         
   0   0   6         11.53         12.95         2.68 o                         
   1   0   6        168.46        153.16         5.39 o                         
   2   0   6        102.00        110.78         8.44 o                         
   3   0   6        136.23        138.44        10.09 o                         
   4   0   6         44.23         56.51         9.45 o                         
   5   0   6          3.16          5.44         3.85 o                         
   6   0   6        140.28        136.52        12.17 o                         
   7   0   6         26.65         21.47         9.07 o                         
   8   0   6          0.92         -4.17         7.54 o                         
 -12   1   6          0.06          3.37         3.13 o                         
 -11   1   6          0.43          1.26         1.97 o                         
 -10   1   6          0.06          2.95         2.49 o                         
  -9   1   6          0.01          0.77         1.80 o                         
  -8   1   6         14.08         10.19         2.97 o                         
  -7   1   6         13.83         13.18         3.53 o                         
  -6   1   6        220.42        214.81         8.64 o                         
  -5   1   6         48.94         39.21         4.54 o                         
  -4   1   6         13.36         16.37         1.72 o                         
  -3   1   6         85.16         72.97         2.72 o                         
  -2   1   6        188.49        187.89         5.30 o                         
  -1   1   6         34.34         43.76         3.36 o                         
   0   1   6         51.28         61.11         3.17 o                         
   1   1   6          9.37         13.03         1.36 o                         
   2   1   6         66.02         69.52         5.25 o                         
   3   1   6         18.41         21.82         4.62 o                         
   4   1   6          0.23         -0.07         1.67 o                         
   5   1   6          4.78          8.48         2.56 o                         
   6   1   6          0.04          3.59         2.70 o                         
   7   1   6          7.74          8.91         3.28 o                         
   8   1   6          0.10         -3.01         3.01 o                         
 -12   2   6          0.70          5.58         2.58 o                         
 -11   2   6          0.18          4.60         3.13 o                         
 -10   2   6          5.39          9.56         2.82 o                         
  -9   2   6          3.96          5.37         2.23 o                         
  -8   2   6          3.42          5.20         2.65 o                         
  -7   2   6        155.82        159.82        13.86 o                         
  -6   2   6         74.55         78.09         7.16 o                         
  -5   2   6          0.52          1.31         1.70 o                         
  -4   2   6          5.72          7.17         1.67 o                         
  -3   2   6         34.82         36.87         2.15 o                         
  -2   2   6          1.07          1.92         1.21 o                         
  -1   2   6         28.11         27.50         2.58 o                         
   0   2   6          1.39          3.63         1.12 o                         
   1   2   6         20.31         24.69         1.91 o                         
   2   2   6         29.25         28.26         2.62 o                         
   3   2   6          0.02          1.53         1.55 o                         
   4   2   6          1.04          1.73         2.02 o                         
   5   2   6          1.05          2.29         2.14 o                         
   6   2   6         15.69         27.72         4.98 o                         
   7   2   6          2.06          5.97         3.26 o                         
   8   2   6          1.27          1.74         4.04 o                         
 -12   3   6          0.06          3.11         2.74 o                         
 -11   3   6          1.30          4.38         2.28 o                         
 -10   3   6          0.03          0.88         2.41 o                         
  -9   3   6          0.19          0.93         1.58 o                         
  -8   3   6         22.32         17.77         3.51 o                         
  -7   3   6         13.93         15.68         3.08 o                         
  -6   3   6        286.86        281.82         9.95 o                         
  -5   3   6         56.25         55.01         5.59 o                         
  -4   3   6         24.39         28.60         2.69 o                         
  -3   3   6          0.02         -0.53         0.73 o                         
  -2   3   6         18.55         24.97         2.51 o                         
  -1   3   6         27.24         24.17         2.41 o                         
   0   3   6        209.96        207.67         6.62 o                         
   1   3   6          4.60          4.64         1.16 o                         
   2   3   6         35.48         35.69         2.09 o                         
   3   3   6          1.40          0.30         1.94 o                         
   4   3   6          2.77          0.45         1.81 o                         
   5   3   6         21.12         26.45         4.73 o                         
   6   3   6          0.86          0.38         2.23 o                         
   7   3   6          2.41          6.45         3.33 o                         
   8   3   6          5.95          1.66         4.70 o                         
 -12   4   6          0.73          3.25         2.62 o                         
 -11   4   6          6.62          5.22         2.56 o                         
 -10   4   6          0.21         -0.97         1.61 o                         
  -9   4   6          6.98          4.24         2.35 o                         
  -8   4   6          6.51          0.83         1.93 o                         
  -7   4   6          8.05          6.64         2.10 o                         
  -6   4   6          0.23          0.14         1.56 o                         
  -5   4   6         17.86         11.15         2.56 o                         
  -4   4   6         15.97         16.43         2.24 o                         
  -3   4   6          1.08          1.14         0.79 o                         
  -2   4   6          0.31          1.25         0.87 o                         
  -1   4   6          6.21          6.92         1.76 o                         
   0   4   6         34.52         33.67         2.98 o                         
   1   4   6         15.20         14.91         1.99 o                         
   2   4   6          0.32         -0.24         0.96 o                         
   3   4   6         20.07         27.10         4.69 o                         
   4   4   6         65.09         70.76         6.41 o                         
   5   4   6          7.45          6.62         2.32 o                         
   6   4   6          0.98         -1.64         1.64 o                         
   7   4   6          3.39          4.03         4.18 o                         
   8   4   6         13.01          9.73         4.44 o                         
 -12   5   6          3.11          4.47         2.77 o                         
 -11   5   6          2.12          2.87         2.19 o                         
 -10   5   6          0.18          0.08         2.05 o                         
  -9   5   6          0.54         -2.35         2.35 o                         
  -8   5   6          1.35          1.57         2.68 o                         
  -7   5   6         21.63         22.69         3.76 o                         
  -6   5   6         16.51         14.41         2.18 o                         
  -5   5   6         41.31         37.45         3.60 o                         
  -4   5   6         71.87         68.17         4.21 o                         
  -3   5   6        119.54        110.81         3.94 o                         
  -2   5   6         20.12         21.74         2.41 o                         
  -1   5   6          9.98         13.58         1.98 o                         
   0   5   6        113.68        109.74         4.32 o                         
   1   5   6         13.36         11.66         1.85 o                         
   2   5   6          0.12          0.04         0.67 o                         
   3   5   6        144.29        166.91        10.15 o                         
   4   5   6          1.62          0.62         2.08 o                         
   5   5   6         21.90         23.02         4.38 o                         
   6   5   6          0.21         -0.60         3.91 o                         
   7   5   6          5.34          5.11         2.92 o                         
   8   5   6         19.09         16.25         5.14 o                         
 -11   6   6          1.78          4.74         5.89 o                         
 -10   6   6          2.39          4.77         2.62 o                         
  -9   6   6         13.80         20.41         4.07 o                         
  -8   6   6         13.62         10.64         2.92 o                         
  -7   6   6          2.35          3.24         1.40 o                         
  -6   6   6          3.37          2.83         1.50 o                         
  -5   6   6         19.59         20.33         2.47 o                         
  -4   6   6          0.26          1.92         1.13 o                         
  -3   6   6          0.32          0.12         1.01 o                         
  -2   6   6          7.47         13.15         2.11 o                         
  -1   6   6          4.36          6.22         1.49 o                         
   0   6   6          0.35          2.35         1.16 o                         
   1   6   6          1.19          1.74         1.13 o                         
   2   6   6         75.80         69.78         3.23 o                         
   3   6   6         20.41         23.60         3.65 o                         
   4   6   6         31.86         31.60         4.53 o                         
   5   6   6          2.51         -0.32         2.30 o                         
   6   6   6         10.89         11.35         3.26 o                         
   7   6   6          0.27         -0.31         3.71 o                         
   8   6   6         25.17         20.84         5.37 o                         
 -11   7   6          1.67          1.63         2.69 o                         
 -10   7   6          0.53          0.70         2.22 o                         
  -9   7   6          0.63         -0.89         1.73 o                         
  -8   7   6          2.26          7.75         2.38 o                         
  -7   7   6          6.56          2.37         2.62 o                         
  -6   7   6          4.18          1.66         1.01 o                         
  -5   7   6        222.13        209.52         6.86 o                         
  -4   7   6         23.94         27.21         2.65 o                         
  -3   7   6        104.30        111.60         4.65 o                         
  -2   7   6         28.04         27.38         2.80 o                         
  -1   7   6        102.11        100.78         4.23 o                         
   0   7   6        363.72        345.10         7.90 o                         
   1   7   6         35.57         40.18         3.40 o                         
   2   7   6          1.79          2.13         1.20 o                         
   3   7   6         10.25          9.24         1.89 o                         
   4   7   6         30.54         33.85         4.80 o                         
   5   7   6          8.09          7.55         2.55 o                         
   6   7   6          1.67          4.28         3.12 o                         
   7   7   6          2.24          5.52         3.55 o                         
   8   7   6          5.20        -10.90        10.90 o                         
 -11   8   6          1.27          8.14         3.01 o                         
 -10   8   6          2.07          1.33         2.12 o                         
  -9   8   6         10.52         12.30         2.50 o                         
  -8   8   6          2.48          3.71         1.70 o                         
  -7   8   6         45.79         49.36         4.34 o                         
  -6   8   6         50.78         51.18         4.23 o                         
  -5   8   6         11.35          7.72         1.67 o                         
  -4   8   6          1.34          4.58         1.18 o                         
  -3   8   6         24.53         22.73         2.67 o                         
  -2   8   6         85.67         82.18         4.11 o                         
  -1   8   6        289.03        292.61         7.28 o                         
   0   8   6        129.84        128.94         4.83 o                         
   1   8   6          3.56          2.52         1.31 o                         
   2   8   6         15.48         19.79         2.51 o                         
   3   8   6          3.35          2.28         1.23 o                         
   4   8   6          6.40          7.40         3.13 o                         
   5   8   6          9.32         11.36         3.55 o                         
   6   8   6          0.27         -3.35         3.85 o                         
   7   8   6         10.56         13.43         5.81 o                         
 -11   9   6          1.19          4.60         2.43 o                         
 -10   9   6          1.66          1.68         2.16 o                         
  -9   9   6          7.35          4.82         2.07 o                         
  -8   9   6          7.65          8.83         2.27 o                         
  -7   9   6         29.47         32.53         3.57 o                         
  -6   9   6          4.17          4.97         1.79 o                         
  -5   9   6         42.01         42.37         3.71 o                         
  -4   9   6         48.60         45.90         3.57 o                         
  -3   9   6          5.84          5.24         1.72 o                         
  -2   9   6          1.35          0.62         1.33 o                         
  -1   9   6        255.39        255.09         6.93 o                         
   0   9   6        123.30        130.11         4.98 o                         
   1   9   6          1.55          2.17         1.34 o                         
   2   9   6         16.41         22.45         2.80 o                         
   3   9   6         45.86         49.23         4.22 o                         
   4   9   6         41.59         39.01         6.80 o                         
   5   9   6          0.05         -1.12         1.91 o                         
   6   9   6          2.91          4.36         2.80 o                         
   7   9   6          5.88          2.11         3.34 o                         
 -11  10   6          0.19          4.64         2.95 o                         
 -10  10   6          0.13          1.62         1.85 o                         
  -9  10   6          0.00          2.41         2.00 o                         
  -8  10   6          3.03          2.76         1.74 o                         
  -7  10   6         33.74         37.96         3.70 o                         
  -6  10   6         28.07         22.84         3.25 o                         
  -5  10   6         43.33         44.83         3.14 o                         
  -4  10   6          8.23          8.83         1.66 o                         
  -3  10   6         14.02          9.90         2.11 o                         
  -2  10   6          3.59          6.19         1.45 o                         
  -1  10   6         24.72         25.39         2.69 o                         
   0  10   6         70.98         64.62         3.97 o                         
   1  10   6         52.59         53.27         4.63 o                         
   2  10   6         10.51          8.16         2.52 o                         
   3  10   6         28.51         24.30         2.93 o                         
   4  10   6          0.00         -0.80         1.11 o                         
   5  10   6          2.80          1.30         2.41 o                         
   6  10   6          0.12         -1.07         2.54 o                         
   7  10   6          4.96          4.39         3.76 o                         
 -11  11   6          4.11          8.63         5.27 o                         
 -10  11   6          1.16          0.81         2.49 o                         
  -9  11   6          8.83         13.05         2.58 o                         
  -8  11   6          4.07          3.84         2.60 o                         
  -7  11   6         11.35         17.78         2.77 o                         
  -6  11   6          7.53          6.97         2.35 o                         
  -5  11   6          4.48          4.70         1.68 o                         
  -4  11   6         83.88         80.35         4.46 o                         
  -3  11   6         36.85         41.28         3.53 o                         
  -2  11   6         13.76         14.03         2.20 o                         
  -1  11   6          4.73          4.05         1.52 o                         
   0  11   6          1.74          2.03         1.41 o                         
   1  11   6         30.61         29.62         3.28 o                         
   2  11   6         29.44         18.39         2.76 o                         
   3  11   6          6.44          3.22         1.48 o                         
   4  11   6          0.53         -1.07         1.22 o                         
   5  11   6          1.14          4.13         2.66 o                         
   6  11   6          0.03         -0.51         4.62 o                         
   7  11   6          0.13          2.08         3.11 o                         
 -10  12   6          0.12          1.49         2.00 o                         
  -9  12   6          0.59          4.23         2.91 o                         
  -8  12   6          3.35          2.96         2.01 o                         
  -7  12   6          0.06         -1.17         1.49 o                         
  -6  12   6          0.28          0.04         1.13 o                         
  -5  12   6         25.52         30.51         4.48 o                         
  -4  12   6          1.20          1.05         1.38 o                         
  -3  12   6         55.40         54.82         3.92 o                         
  -2  12   6         34.26         36.28         3.83 o                         
  -1  12   6         29.85         33.75         3.28 o                         
   0  12   6         28.54         31.39         3.18 o                         
   1  12   6          0.00          0.80         1.24 o                         
   2  12   6          3.56          5.13         1.69 o                         
   3  12   6          9.94          9.19         2.12 o                         
   4  12   6          1.10         -0.55         1.46 o                         
   5  12   6          0.33         -1.63         2.21 o                         
   6  12   6          0.23          3.80         3.94 o                         
   7  12   6          0.55         -3.28         3.28 o                         
 -10  13   6          3.78         15.96         5.25 o                         
  -9  13   6          0.00          3.30         3.30 o                         
  -8  13   6          0.00          3.17         1.92 o                         
  -7  13   6          2.97          3.42         1.42 o                         
  -6  13   6          0.10          2.52         1.37 o                         
  -5  13   6          4.95          5.32         1.64 o                         
  -4  13   6          3.84          3.35         1.68 o                         
  -3  13   6         58.93         54.72         4.80 o                         
  -2  13   6          0.16          0.36         1.35 o                         
  -1  13   6          0.00          0.01         1.16 o                         
   0  13   6          0.30          3.27         1.66 o                         
   1  13   6         43.08         42.09         3.90 o                         
   2  13   6          3.51          1.43         1.53 o                         
   3  13   6          0.05          0.14         1.42 o                         
   4  13   6          1.88          1.03         1.78 o                         
   5  13   6          2.60          2.16         1.78 o                         
   6  13   6          6.47          5.75         3.05 o                         
 -10  14   6          0.00          2.97         3.38 o                         
  -9  14   6          0.40          2.73         2.15 o                         
  -8  14   6          0.23         -0.56         2.08 o                         
  -7  14   6          1.55          2.95         1.68 o                         
  -6  14   6         24.26         27.14         2.99 o                         
  -5  14   6          0.14          2.79         1.23 o                         
  -4  14   6          6.01          4.04         1.47 o                         
  -3  14   6          2.77          6.59         1.82 o                         
  -2  14   6          0.55         -0.27         1.90 o                         
  -1  14   6          7.85          9.32         1.95 o                         
   0  14   6          9.72          9.36         1.98 o                         
   1  14   6          8.32          9.96         2.50 o                         
   2  14   6        132.06        137.79         5.75 o                         
   3  14   6          5.13          6.03         2.01 o                         
   4  14   6          4.00          2.48         2.22 o                         
   5  14   6          0.42         -0.79         2.61 o                         
   6  14   6          8.28         10.17         3.33 o                         
 -10  15   6          0.40          3.98         3.66 o                         
  -9  15   6          4.73         13.97         4.13 o                         
  -8  15   6          0.06          4.05         2.11 o                         
  -7  15   6          5.24          5.96         2.43 o                         
  -6  15   6         17.21         22.82         2.88 o                         
  -5  15   6          0.27          0.96         1.21 o                         
  -4  15   6          0.70         -0.33         1.43 o                         
  -3  15   6         44.62         47.71         4.29 o                         
  -2  15   6         11.02         15.14         2.69 o                         
  -1  15   6         12.59         18.73         2.94 o                         
   0  15   6          1.09          3.41         1.67 o                         
   1  15   6          3.38          4.84         1.62 o                         
   2  15   6        142.46        139.86         6.51 o                         
   3  15   6          2.23          0.83         2.24 o                         
   4  15   6          0.08         -1.47         1.47 o                         
   5  15   6          0.02         -1.33         1.84 o                         
   6  15   6          0.27         -3.25         4.08 o                         
  -9  16   6          4.32         13.58         3.29 o                         
  -8  16   6          0.86         -0.36         1.70 o                         
  -7  16   6          0.03          4.86         2.14 o                         
  -6  16   6         17.33         17.04         2.89 o                         
  -5  16   6          0.00          1.48         2.09 o                         
  -4  16   6          2.89          1.62         1.44 o                         
  -3  16   6          6.35          5.84         1.90 o                         
  -2  16   6          9.59          8.20         2.01 o                         
  -1  16   6          3.69          1.91         2.11 o                         
   0  16   6          0.95          2.29         2.42 o                         
   1  16   6         19.45         20.54         3.66 o                         
   2  16   6         82.58         82.61         5.15 o                         
   3  16   6         25.92         30.70         4.19 o                         
   4  16   6          5.63          6.14         2.93 o                         
   5  16   6          0.87         -4.27         4.27 o                         
  -9  17   6          0.48          2.22         2.21 o                         
  -8  17   6          1.65          3.15         3.28 o                         
  -7  17   6          5.01         10.71         2.38 o                         
  -6  17   6          1.70         -1.28         1.95 o                         
  -5  17   6          1.25          3.46         1.92 o                         
  -4  17   6          0.18          0.52         1.36 o                         
  -3  17   6          0.00          0.07         1.87 o                         
  -2  17   6         10.89         12.59         2.92 o                         
  -1  17   6          0.91          2.11         1.58 o                         
   0  17   6          8.15          9.21         2.22 o                         
   1  17   6         84.40         98.16         5.07 o                         
   2  17   6          6.80          7.40         2.74 o                         
   3  17   6          0.01         -1.52         1.52 o                         
   4  17   6          2.30          2.89         2.05 o                         
   5  17   6          7.47          0.83         2.38 o                         
  -8  18   6          0.14          3.89         3.06 o                         
  -7  18   6          2.30          5.45         2.14 o                         
  -6  18   6          0.90          4.19         3.80 o                         
  -5  18   6          5.56          5.09         1.85 o                         
  -4  18   6          0.21         -1.13         1.42 o                         
  -3  18   6         16.88         17.33         3.61 o                         
  -2  18   6          0.26          1.16         1.87 o                         
  -1  18   6          0.20         -0.41         1.43 o                         
   0  18   6          7.58         11.48         2.18 o                         
   1  18   6          0.66          1.00         1.82 o                         
   2  18   6          4.42          1.92         2.38 o                         
   3  18   6          1.88          0.84         2.10 o                         
   4  18   6          0.02         -0.60         2.72 o                         
   5  18   6         10.21         12.22         3.86 o                         
  -7  19   6          0.64          0.18         2.08 o                         
  -6  19   6          0.21          5.20         1.88 o                         
  -5  19   6          0.38         -0.09         1.46 o                         
  -4  19   6          0.05         -0.41         1.49 o                         
  -3  19   6          1.34          2.40         2.05 o                         
  -2  19   6          8.32          6.80         3.48 o                         
  -1  19   6          4.60          4.41         1.83 o                         
   0  19   6          4.26          4.55         2.59 o                         
   1  19   6          0.14          1.35         2.18 o                         
   2  19   6          0.49         -0.89         2.01 o                         
   3  19   6          0.33         -0.58         1.90 o                         
   4  19   6          1.20          3.36         2.53 o                         
  -7  20   6          0.85          4.08         4.30 o                         
  -6  20   6          0.25         -0.82         2.62 o                         
  -5  20   6          0.66          3.58         1.94 o                         
  -4  20   6          0.30          2.00         1.69 o                         
  -3  20   6          2.22          5.68         2.16 o                         
  -2  20   6          2.38         -1.13         2.65 o                         
  -1  20   6          1.71          3.10         2.32 o                         
   0  20   6          2.08          2.49         1.96 o                         
   1  20   6          2.20          2.31         1.85 o                         
   2  20   6          0.01         -1.14         2.21 o                         
   3  20   6          0.55         -2.00         2.00 o                         
   4  20   6          0.96         10.46         9.07 o                         
  -7  21   6          0.00          5.55         3.71 o                         
  -6  21   6          2.29          4.10         4.02 o                         
  -5  21   6          1.73          5.81         2.58 o                         
  -4  21   6          8.76         33.63         7.86 o                         
  -3  21   6          1.22          5.11         1.93 o                         
  -2  21   6          0.00          0.96         1.75 o                         
  -1  21   6          0.02          1.71         2.18 o                         
   0  21   6          0.11          0.88         4.17 o                         
   1  21   6          1.41          2.69         2.25 o                         
   2  21   6          0.27         -0.26         2.11 o                         
   3  21   6          4.78         -0.46         2.10 o                         
  -6  22   6          1.52          3.99         2.52 o                         
  -5  22   6         13.25         22.52         5.88 o                         
  -4  22   6          0.14          5.34         3.21 o                         
  -3  22   6          4.51          4.18         2.53 o                         
  -2  22   6          0.23          2.66         2.20 o                         
  -1  22   6          1.11          0.69         2.32 o                         
   0  22   6          0.08          5.45         2.86 o                         
   1  22   6          0.24          0.58         2.07 o                         
   2  22   6          0.94          4.56         2.66 o                         
  -5  23   6          0.32          1.95         3.16 o                         
  -4  23   6          6.99          6.24         4.58 o                         
  -3  23   6          0.33          3.30         5.84 o                         
  -2  23   6          1.39          2.94         2.43 o                         
  -1  23   6          6.20          6.38         3.09 o                         
   0  23   6          3.30          1.81         4.87 o                         
   1  23   6          0.21         -1.58         2.45 o                         
  -3  24   6          2.67          7.26         3.63 o                         
  -2  24   6          1.02         -2.95         3.18 o                         
  -1  24   6          0.04          2.11         2.88 o                         
 -11   1   7          0.34          1.41         2.70 o                         
 -10   1   7          5.27          5.09         2.62 o                         
  -9   1   7          0.79         -1.98         1.98 o                         
  -8   1   7          5.60          5.66         2.46 o                         
  -7   1   7         11.60          9.89         2.69 o                         
  -6   1   7         16.93         32.70        10.20 o                         
  -5   1   7         41.19         36.34         5.40 o                         
  -4   1   7          0.27         -0.26         0.95 o                         
  -3   1   7         57.04         62.96         4.01 o                         
  -2   1   7          0.64          0.91         1.15 o                         
  -1   1   7         15.69         16.19         2.30 o                         
   0   1   7          0.11          0.51         1.10 o                         
   1   1   7         33.63         34.17         2.96 o                         
   2   1   7         13.63         13.13         3.14 o                         
   3   1   7         46.22         52.71         6.21 o                         
   4   1   7         43.06         38.56         5.65 o                         
   5   1   7         43.18         47.37         6.23 o                         
   6   1   7          0.32         -1.30         2.53 o                         
   7   1   7          0.02         -1.90         4.39 o                         
 -11   2   7          1.03          5.34         2.61 o                         
 -10   2   7          6.80         11.61         3.23 o                         
  -9   2   7          0.23         -1.80         2.07 o                         
  -8   2   7          0.61          3.77         2.12 o                         
  -7   2   7         31.51         31.92         5.45 o                         
  -6   2   7         11.95          9.91         4.60 o                         
  -5   2   7         24.19         22.88         3.77 o                         
  -4   2   7         71.73         76.92         3.88 o                         
  -3   2   7          3.56          3.48         1.45 o                         
  -2   2   7          0.31          1.22         1.16 o                         
  -1   2   7          1.22          1.24         1.12 o                         
   0   2   7         20.02         19.46         2.79 o                         
   1   2   7          8.35         10.53         1.72 o                         
   2   2   7         20.01         27.35         4.33 o                         
   3   2   7          1.40          6.24         3.30 o                         
   4   2   7         28.26         30.51         4.93 o                         
   5   2   7          4.24          7.48         3.25 o                         
   6   2   7          8.51          4.47         3.41 o                         
   7   2   7          0.03          0.29         4.23 o                         
 -11   3   7          1.08          2.20         2.66 o                         
 -10   3   7          0.03         -2.11         2.11 o                         
  -9   3   7          2.40          2.26         2.22 o                         
  -8   3   7          7.60          4.02         2.02 o                         
  -7   3   7          2.04          1.47         1.65 o                         
  -6   3   7          0.33         -1.63         1.63 o                         
  -5   3   7         24.68         27.07         2.53 o                         
  -4   3   7          2.60          4.72         1.14 o                         
  -3   3   7         13.75         15.05         2.38 o                         
  -2   3   7          4.53          7.54         1.78 o                         
  -1   3   7         18.64         18.41         2.41 o                         
   0   3   7          0.54          1.15         1.13 o                         
   1   3   7        101.79        102.59         4.37 o                         
   2   3   7          2.52          1.73         2.32 o                         
   3   3   7          7.10         10.09         2.81 o                         
   4   3   7          1.53         -0.95         2.66 o                         
   5   3   7         17.07         20.95         4.39 o                         
   6   3   7          5.95          4.55         3.41 o                         
   7   3   7          5.96          1.02         3.18 o                         
 -11   4   7          0.27          1.89         2.35 o                         
 -10   4   7          5.67          7.93         2.91 o                         
  -9   4   7          0.02         -0.85         1.85 o                         
  -8   4   7          0.72         -0.38         1.87 o                         
  -7   4   7          0.00          0.55         1.66 o                         
  -6   4   7        119.61        125.04         8.20 o                         
  -5   4   7         13.90         18.58         2.26 o                         
  -4   4   7          7.06         10.18         1.95 o                         
  -3   4   7         10.03          8.62         1.81 o                         
  -2   4   7         64.16         75.66         3.90 o                         
  -1   4   7          7.75          8.94         2.01 o                         
   0   4   7        221.30        235.70         6.63 o                         
   1   4   7         73.47         81.01         5.17 o                         
   2   4   7         97.03         90.24         4.37 o                         
   3   4   7          3.36          3.02         2.73 o                         
   4   4   7          0.31         -0.03         2.54 o                         
   5   4   7          9.40         13.49         3.48 o                         
   6   4   7          2.92          0.40         2.86 o                         
   7   4   7         25.85         21.07         5.46 o                         
 -11   5   7          0.74          0.60         2.63 o                         
 -10   5   7          0.06          0.32         1.94 o                         
  -9   5   7          0.15         -0.11         2.03 o                         
  -8   5   7          8.04         11.44         3.11 o                         
  -7   5   7          0.55          0.09         1.64 o                         
  -6   5   7         26.21         36.75         2.88 o                         
  -5   5   7         85.14         85.43         4.12 o                         
  -4   5   7          6.82          3.79         1.58 o                         
  -3   5   7          9.36          7.41         1.82 o                         
  -2   5   7         86.93         88.01         4.13 o                         
  -1   5   7        159.94        166.57         5.67 o                         
   0   5   7        151.32        165.36         5.62 o                         
   1   5   7         60.36         64.20         3.99 o                         
   2   5   7          9.69          5.82         1.51 o                         
   3   5   7        102.99        104.41         7.55 o                         
   4   5   7         24.14         22.06         4.21 o                         
   5   5   7          3.43          0.84         2.33 o                         
   6   5   7          0.06         -0.91         3.71 o                         
   7   5   7         11.27          9.26         4.52 o                         
 -11   6   7          1.82          4.26         3.26 o                         
 -10   6   7          1.23          5.18         2.65 o                         
  -9   6   7          0.00         -0.66         1.87 o                         
  -8   6   7          0.01         -0.58         1.56 o                         
  -7   6   7          7.07          3.80         2.03 o                         
  -6   6   7        108.24         98.47         6.29 o                         
  -5   6   7         64.52         66.65         8.48 o                         
  -4   6   7        130.38        130.69         4.09 o                         
  -3   6   7         78.10         70.40         4.56 o                         
  -2   6   7         32.80         30.22         3.05 o                         
  -1   6   7         30.41         32.74         3.35 o                         
   0   6   7          3.30          6.13         1.56 o                         
   1   6   7         25.31         29.48         3.09 o                         
   2   6   7          0.36         -0.69         1.44 o                         
   3   6   7         11.13         11.14         2.78 o                         
   4   6   7         40.68         39.95         5.67 o                         
   5   6   7          0.11         -0.58         2.68 o                         
   6   6   7          2.81          1.40         2.45 o                         
   7   6   7          1.34          0.33         3.19 o                         
 -11   7   7          1.46          2.19         2.42 o                         
 -10   7   7          5.22         11.88         4.71 o                         
  -9   7   7          2.59          4.72         1.98 o                         
  -8   7   7          8.04          5.44         2.20 o                         
  -7   7   7         26.14         19.27         2.93 o                         
  -6   7   7          0.02          2.32         1.46 o                         
  -5   7   7         43.27         51.31         6.33 o                         
  -4   7   7          3.77          4.75         1.43 o                         
  -3   7   7          0.02         -0.07         1.14 o                         
  -2   7   7         14.79         14.73         2.28 o                         
  -1   7   7          7.43          7.28         1.74 o                         
   0   7   7          9.09         11.06         1.97 o                         
   1   7   7          8.59          9.61         1.91 o                         
   2   7   7          6.58          6.50         1.78 o                         
   3   7   7         10.45         18.03         3.48 o                         
   4   7   7          0.65          4.24         5.11 o                         
   5   7   7          0.04          2.92         3.54 o                         
   6   7   7          1.02          4.17         3.72 o                         
 -11   8   7          0.22          5.25         3.15 o                         
 -10   8   7          1.11          5.58         2.68 o                         
  -9   8   7          0.23         -0.60         2.09 o                         
  -8   8   7          0.10          1.09         1.95 o                         
  -7   8   7          1.75          2.07         1.43 o                         
  -6   8   7         11.88          7.97         1.85 o                         
  -5   8   7          5.21          5.46         2.01 o                         
  -4   8   7         24.99         26.46         3.00 o                         
  -3   8   7         25.89         25.87         2.97 o                         
  -2   8   7         52.51         55.72         4.00 o                         
  -1   8   7         70.08         72.63         4.45 o                         
   0   8   7         69.31         70.78         4.90 o                         
   1   8   7          2.51          3.79         1.86 o                         
   2   8   7         28.39         26.29         2.88 o                         
   3   8   7          3.83          3.13         1.96 o                         
   4   8   7          1.67          1.26         2.48 o                         
   5   8   7          2.21          6.29         2.93 o                         
   6   8   7          0.04          0.33         3.49 o                         
 -11   9   7          3.36         13.72         3.33 o                         
 -10   9   7          4.77          9.01         3.09 o                         
  -9   9   7          0.17          0.83         2.14 o                         
  -8   9   7          2.60          4.88         2.21 o                         
  -7   9   7         28.22         30.60         5.04 o                         
  -6   9   7          0.08          1.34         1.46 o                         
  -5   9   7          0.22         -0.80         1.72 o                         
  -4   9   7          0.54          1.17         1.51 o                         
  -3   9   7         10.23          9.62         1.97 o                         
  -2   9   7         90.12         88.55         4.45 o                         
  -1   9   7         16.08         18.69         2.59 o                         
   0   9   7          1.07          0.97         1.37 o                         
   1   9   7          0.32          1.04         1.44 o                         
   2   9   7         18.17         17.92         2.36 o                         
   3   9   7          5.85          1.00         1.50 o                         
   4   9   7          1.31          0.25         2.16 o                         
   5   9   7          1.03          2.37         2.91 o                         
   6   9   7          2.41          2.05         2.87 o                         
 -10  10   7          0.02         -0.37         2.09 o                         
  -9  10   7          3.66          3.47         2.24 o                         
  -8  10   7          0.29         -0.29         1.84 o                         
  -7  10   7          3.89          6.86         2.09 o                         
  -6  10   7          6.67          8.07         2.14 o                         
  -5  10   7          0.59          0.30         1.12 o                         
  -4  10   7         29.61         29.86         3.99 o                         
  -3  10   7          7.73          6.06         2.39 o                         
  -2  10   7         32.60         32.46         4.20 o                         
  -1  10   7          0.00          1.48         1.40 o                         
   0  10   7          0.01          0.32         1.43 o                         
   1  10   7          0.20          0.53         1.61 o                         
   2  10   7          6.32          3.59         1.63 o                         
   3  10   7          0.10          0.49         1.27 o                         
   4  10   7          0.34          3.89         2.47 o                         
   5  10   7          0.46          2.60         3.16 o                         
   6  10   7          0.00         -0.51         2.81 o                         
 -10  11   7          0.80         -0.47         2.38 o                         
  -9  11   7          0.84          5.52         2.34 o                         
  -8  11   7          0.28          3.87         1.91 o                         
  -7  11   7          0.60          3.73         2.07 o                         
  -6  11   7          0.17          0.49         1.19 o                         
  -5  11   7          1.72         -0.58         1.40 o                         
  -4  11   7          0.27          0.55         1.43 o                         
  -3  11   7          4.65          3.83         1.80 o                         
  -2  11   7         31.85         32.86         3.36 o                         
  -1  11   7         18.20         16.12         2.55 o                         
   0  11   7          1.30          1.87         1.55 o                         
   1  11   7          0.34          0.80         1.69 o                         
   2  11   7          1.08         -0.33         1.96 o                         
   3  11   7          2.93          2.99         1.75 o                         
   4  11   7          8.56          8.88         3.15 o                         
   5  11   7          1.44          2.21         3.94 o                         
   6  11   7          3.29          1.53         4.47 o                         
 -10  12   7          0.07          0.43         4.26 o                         
  -9  12   7          1.93          3.28         2.79 o                         
  -8  12   7          5.46          7.71         3.74 o                         
  -7  12   7          0.00          0.06         2.84 o                         
  -6  12   7          5.02          4.77         2.08 o                         
  -5  12   7          0.00          2.31         1.72 o                         
  -4  12   7         30.30         25.18         3.86 o                         
  -3  12   7          5.66          3.30         2.05 o                         
  -2  12   7         11.15          8.74         1.79 o                         
  -1  12   7          0.49          0.63         1.53 o                         
   0  12   7          4.45          3.28         1.81 o                         
   1  12   7          0.05         -0.84         1.44 o                         
   2  12   7          4.67          4.15         1.78 o                         
   3  12   7          0.38         -0.48         1.32 o                         
   4  12   7          1.28          0.50         2.06 o                         
   5  12   7          1.11          3.87         6.20 o                         
 -10  13   7          0.66          7.98         3.69 o                         
  -9  13   7          0.02          3.59         2.57 o                         
  -8  13   7          4.21          2.72         1.90 o                         
  -7  13   7         24.83         21.35         3.06 o                         
  -6  13   7         17.25         17.06         3.20 o                         
  -5  13   7          7.04          6.40         2.21 o                         
  -4  13   7          7.23         12.47         2.66 o                         
  -3  13   7          6.62          4.07         2.24 o                         
  -2  13   7          0.16          1.53         1.86 o                         
  -1  13   7          0.00         -0.73         1.62 o                         
   0  13   7         14.78         18.26         2.78 o                         
   1  13   7         44.84         43.82         4.54 o                         
   2  13   7          5.64          9.50         2.57 o                         
   3  13   7          0.50         -1.96         2.25 o                         
   4  13   7          2.14          1.38         2.76 o                         
   5  13   7          7.91          8.97         3.47 o                         
  -9  14   7          0.03          2.04         3.32 o                         
  -8  14   7          0.82          1.19         2.02 o                         
  -7  14   7         14.13         13.80         2.83 o                         
  -6  14   7          4.57          1.79         2.25 o                         
  -5  14   7          1.21          2.08         1.57 o                         
  -4  14   7          2.23          4.15         2.10 o                         
  -3  14   7         19.09         18.52         2.93 o                         
  -2  14   7          0.40         -0.84         1.39 o                         
  -1  14   7          8.22          9.57         2.20 o                         
   0  14   7          0.40          0.51         1.90 o                         
   1  14   7         95.12        101.46         5.79 o                         
   2  14   7         10.44         12.86         2.35 o                         
   3  14   7          0.29          2.02         2.18 o                         
   4  14   7          0.65         -0.51         1.91 o                         
   5  14   7          3.00          2.73         3.11 o                         
  -9  15   7          1.51          4.56         4.03 o                         
  -8  15   7          6.04          3.91         6.22 o                         
  -7  15   7         35.19         39.31         4.74 o                         
  -6  15   7          7.33         10.64         2.13 o                         
  -5  15   7          1.13         -1.06         3.04 o                         
  -4  15   7          8.74          9.17         2.17 o                         
  -3  15   7         24.99         24.23         3.73 o                         
  -2  15   7          7.03          6.93         1.78 o                         
  -1  15   7          5.78          5.86         1.86 o                         
   0  15   7          0.16          4.27         2.02 o                         
   1  15   7         31.12         31.44         4.35 o                         
   2  15   7          1.35          1.97         2.74 o                         
   3  15   7          0.17         -2.03         2.39 o                         
   4  15   7          1.73         -2.80         2.80 o                         
   5  15   7          0.03         -1.90         7.24 o                         
  -9  16   7          3.01          2.96         6.54 o                         
  -8  16   7          0.86          5.48         4.66 o                         
  -7  16   7          1.68         10.04         2.97 o                         
  -6  16   7          0.67          3.24         1.99 o                         
  -5  16   7          5.23          6.98         3.04 o                         
  -4  16   7          0.85          2.59         1.75 o                         
  -3  16   7         16.19         16.30         2.78 o                         
  -2  16   7          0.40          1.91         1.88 o                         
  -1  16   7          2.87          5.17         1.99 o                         
   0  16   7          0.94          4.22         1.87 o                         
   1  16   7          9.03          7.90         3.88 o                         
   2  16   7          2.05          5.71         2.04 o                         
   3  16   7          6.46          2.51         2.15 o                         
   4  16   7          0.59         -2.18         2.18 o                         
  -8  17   7          1.96          9.77         3.16 o                         
  -7  17   7          4.37          5.63         2.39 o                         
  -6  17   7          0.72          2.77         2.09 o                         
  -5  17   7          0.52         -0.35         1.63 o                         
  -4  17   7          3.05          1.01         2.96 o                         
  -3  17   7          0.54          2.37         2.65 o                         
  -2  17   7          0.01          0.87         2.00 o                         
  -1  17   7          0.49          2.87         1.63 o                         
   0  17   7          1.64          3.12         1.84 o                         
   1  17   7          5.55          5.67         2.34 o                         
   2  17   7          1.05          1.49         1.83 o                         
   3  17   7          3.04          3.16         2.31 o                         
   4  17   7          2.39          1.72         3.02 o                         
  -8  18   7          2.10          8.81         5.06 o                         
  -7  18   7          1.40         -0.73         3.21 o                         
  -6  18   7          1.54          1.19         2.40 o                         
  -5  18   7          0.53          7.28         2.40 o                         
  -4  18   7         12.13         16.85         2.90 o                         
  -3  18   7          5.22          7.37         2.32 o                         
  -2  18   7          8.34         13.10         3.85 o                         
  -1  18   7          1.53          0.80         2.67 o                         
   0  18   7          1.76          0.75         1.79 o                         
   1  18   7          2.26          3.09         2.12 o                         
   2  18   7          3.50          1.89         2.64 o                         
   3  18   7          5.84          1.25         2.88 o                         
  -7  19   7          1.08          5.33         2.23 o                         
  -6  19   7          0.07          0.37         3.08 o                         
  -5  19   7          0.54         -0.24         2.30 o                         
  -4  19   7          5.70          9.85         4.05 o                         
  -3  19   7          0.50         -3.13         3.13 o                         
  -2  19   7          1.20         -1.44         2.78 o                         
  -1  19   7          1.39          0.33         1.72 o                         
   0  19   7          0.58         -0.48         1.92 o                         
   1  19   7          0.00         -2.13         2.13 o                         
   2  19   7          0.00          0.40         2.66 o                         
   3  19   7          7.00          3.42         5.20 o                         
  -6  20   7          2.15          1.79         3.11 o                         
  -5  20   7          0.01          5.93         2.97 o                         
  -4  20   7          1.08          0.92         3.70 o                         
  -3  20   7          0.20         -2.28         2.28 o                         
  -2  20   7          0.81          5.96         2.58 o                         
  -1  20   7          1.73          2.24         3.20 o                         
   0  20   7          0.37          7.01         3.06 o                         
   1  20   7          0.27          0.06         2.07 o                         
   2  20   7         10.21         12.62         4.25 o                         
  -5  21   7          0.07          3.28         2.78 o                         
  -4  21   7          1.77          1.00         3.73 o                         
  -3  21   7          0.64          2.02         2.21 o                         
  -2  21   7          0.06         -1.52         4.45 o                         
  -1  21   7          0.63          1.23         3.18 o                         
   0  21   7          0.85          0.28         3.43 o                         
   1  21   7          0.38         -3.02         3.02 o                         
  -4  22   7          0.20         -0.16         4.36 o                         
  -3  22   7          2.52          1.47         6.77 o                         
  -2  22   7          8.24         15.61         5.09 o                         
  -1  22   7          0.06          5.50         5.35 o                         
   0  22   7          0.89          3.64         2.48 o                         
 -11   0   8          0.01         -1.83         5.28 o                         
 -10   0   8          0.26         -2.97         2.97 o                         
  -9   0   8          4.96          9.96         4.09 o                         
  -7   0   8          0.09         -2.26         4.49 o                         
  -6   0   8         21.72         22.80         6.24 o                         
  -5   0   8         16.71         14.85         7.11 o                         
  -4   0   8          0.01          0.90         2.42 o                         
  -3   0   8          8.10          4.78         2.46 o                         
  -2   0   8          6.96          7.14         2.57 o                         
  -1   0   8         26.49         28.56         4.37 o                         
   0   0   8         11.33         15.05         3.42 o                         
   1   0   8         41.56         56.18         7.10 o                         
   2   0   8         26.93         34.17         7.10 o                         
   3   0   8         29.90         33.51         7.54 o                         
   4   0   8         20.49         44.96         8.73 o                         
   5   0   8         18.23         12.98         4.89 o                         
   6   0   8          5.84         13.89         6.38 o                         
 -11   1   8          0.30         -1.33         1.97 o                         
 -10   1   8          0.00          0.26         2.03 o                         
  -9   1   8          0.09          6.09         3.09 o                         
  -8   1   8          0.37          3.85         2.23 o                         
  -7   1   8          3.69          5.91         2.02 o                         
  -6   1   8          6.76          9.14         2.97 o                         
  -5   1   8          9.84          8.03         2.59 o                         
  -4   1   8         26.57         33.20         2.65 o                         
  -3   1   8         11.00         11.02         2.08 o                         
  -2   1   8          4.01          7.48         2.02 o                         
  -1   1   8          5.55          7.08         1.82 o                         
   0   1   8         23.58         24.63         2.69 o                         
   1   1   8          0.54          0.04         1.77 o                         
   2   1   8          1.91          2.67         2.28 o                         
   3   1   8          3.67          3.23         2.85 o                         
   4   1   8          1.70          1.65         2.91 o                         
   5   1   8          3.46          6.52         3.74 o                         
   6   1   8          0.78         -3.45         3.45 o                         
 -11   2   8          0.45         -0.90         2.34 o                         
 -10   2   8          0.24          0.76         2.09 o                         
  -9   2   8          7.72          6.31         2.21 o                         
  -8   2   8          5.57          2.48         2.00 o                         
  -7   2   8          1.61          5.68         2.68 o                         
  -6   2   8          8.12         12.84         3.38 o                         
  -5   2   8          4.06          5.60         2.20 o                         
  -4   2   8          0.75          1.89         1.84 o                         
  -3   2   8         14.09         10.47         2.23 o                         
  -2   2   8         15.92         20.42         2.62 o                         
  -1   2   8          0.42          0.50         1.49 o                         
   0   2   8         13.96         12.97         2.23 o                         
   1   2   8          5.33          7.18         3.09 o                         
   2   2   8         24.58         31.51         5.30 o                         
   3   2   8          5.58          4.35         2.76 o                         
   4   2   8          1.27         -0.31         3.13 o                         
   5   2   8          1.72          0.65         3.99 o                         
   6   2   8          7.04          9.18         4.01 o                         
 -11   3   8          2.40          5.42         2.85 o                         
 -10   3   8          0.64          0.54         2.21 o                         
  -9   3   8          0.07          5.63         2.05 o                         
  -8   3   8          5.57          1.47         2.14 o                         
  -7   3   8         16.09         20.07         3.17 o                         
  -6   3   8         14.21         13.84         2.98 o                         
  -5   3   8        123.81        101.54         4.88 o                         
  -4   3   8          3.64          3.79         1.43 o                         
  -3   3   8         39.87         40.74         3.76 o                         
  -2   3   8          7.59          6.43         1.78 o                         
  -1   3   8         12.33         14.11         2.43 o                         
   0   3   8         16.60         18.48         2.71 o                         
   1   3   8         11.92         10.72         2.02 o                         
   2   3   8          0.12          0.66         2.19 o                         
   3   3   8          3.00          3.88         2.88 o                         
   4   3   8         12.77          4.82         2.92 o                         
   5   3   8          2.77          1.20         4.57 o                         
   6   3   8          8.22         10.09         3.75 o                         
 -11   4   8          0.69          7.53         3.71 o                         
 -10   4   8          0.45          0.32         2.16 o                         
  -9   4   8         10.58         11.42         4.03 o                         
  -8   4   8          0.23         -1.08         3.69 o                         
  -7   4   8         11.46         13.46         3.37 o                         
  -6   4   8         26.12         31.47         4.80 o                         
  -5   4   8          4.47          6.13         2.74 o                         
  -4   4   8          0.64          1.29         1.14 o                         
  -3   4   8         24.09         23.04         3.02 o                         
  -2   4   8          4.74          7.41         2.01 o                         
  -1   4   8         70.81         76.31         4.65 o                         
   0   4   8         77.32         80.34         4.67 o                         
   1   4   8          4.99          6.31         1.77 o                         
   2   4   8         19.16         19.52         4.04 o                         
   3   4   8          2.33          3.30         2.89 o                         
   4   4   8          0.00         -0.28         2.48 o                         
   5   4   8          7.61          8.50         2.84 o                         
   6   4   8          2.91         -0.47         3.44 o                         
 -11   5   8          1.95          2.95         2.92 o                         
 -10   5   8          2.89          1.46         3.45 o                         
  -9   5   8          1.94          0.26         2.37 o                         
  -8   5   8          6.52          6.36         2.61 o                         
  -7   5   8         12.29          9.44         2.54 o                         
  -6   5   8         10.48         11.91         3.02 o                         
  -5   5   8         15.83          8.90         2.87 o                         
  -4   5   8          2.56         -0.61         1.50 o                         
  -3   5   8          5.39          1.88         1.61 o                         
  -2   5   8         11.20         13.42         2.24 o                         
  -1   5   8         62.32         66.50         4.31 o                         
   0   5   8         38.67         41.27         3.74 o                         
   1   5   8          0.01         -0.80         1.68 o                         
   2   5   8          1.00         -2.04         2.04 o                         
   3   5   8         12.54         15.62         3.81 o                         
   4   5   8         28.37         31.01         5.38 o                         
   5   5   8          0.03         -0.48         2.11 o                         
 -10   6   8          0.36         -2.35         2.35 o                         
  -9   6   8          1.60         -0.99         2.03 o                         
  -8   6   8          6.59          8.28         3.24 o                         
  -7   6   8         12.18         18.94         3.02 o                         
  -6   6   8         58.53         63.64         5.65 o                         
  -5   6   8          5.44          4.35         3.07 o                         
  -4   6   8          0.08         -1.25         1.94 o                         
  -3   6   8          2.17          2.68         1.61 o                         
  -2   6   8          2.88          3.93         1.61 o                         
  -1   6   8         73.99         71.96         4.50 o                         
   0   6   8          0.17          2.20         1.36 o                         
   1   6   8          0.60         -1.20         1.47 o                         
   2   6   8          2.84          1.42         1.59 o                         
   3   6   8         10.90          7.23         3.05 o                         
   4   6   8          1.45          2.58         2.47 o                         
   5   6   8          0.08         -1.85         3.16 o                         
 -10   7   8          0.57         19.01         8.48 o                         
  -9   7   8          0.73          5.78         2.72 o                         
  -8   7   8          0.00          1.03         2.02 o                         
  -7   7   8          1.14          1.72         3.05 o                         
  -6   7   8         11.58         17.08         2.79 o                         
  -5   7   8          0.86          2.31         2.77 o                         
  -4   7   8          0.86          0.39         1.63 o                         
  -3   7   8         15.97         15.22         2.55 o                         
  -2   7   8          2.23          1.96         1.60 o                         
  -1   7   8         21.54         22.81         2.79 o                         
   0   7   8          5.27          4.49         1.77 o                         
   1   7   8         24.60         23.12         2.91 o                         
   2   7   8          1.30         -0.82         1.68 o                         
   3   7   8          0.05          1.09         2.26 o                         
   4   7   8          0.02         -1.26         2.44 o                         
   5   7   8          1.00         -4.35         4.38 o                         
 -10   8   8          1.11          3.94         2.75 o                         
  -9   8   8          0.01          1.22         2.27 o                         
  -8   8   8          3.67          0.30         2.49 o                         
  -7   8   8          0.66          2.13         1.77 o                         
  -6   8   8          0.14          1.64         1.49 o                         
  -5   8   8         12.35         14.22         2.98 o                         
  -4   8   8          1.66          4.35         1.92 o                         
  -3   8   8         39.07         38.90         4.46 o                         
  -2   8   8          0.52          0.90         1.42 o                         
  -1   8   8         15.35         18.09         2.70 o                         
   0   8   8         48.16         50.61         4.13 o                         
   1   8   8          0.43         -1.37         1.54 o                         
   2   8   8          1.28          1.81         1.61 o                         
   3   8   8          9.54          8.22         2.77 o                         
   4   8   8          6.66          6.42         2.97 o                         
   5   8   8          0.26         -3.10         4.47 o                         
 -10   9   8          0.00          0.04         2.08 o                         
  -9   9   8          1.03          1.13         2.18 o                         
  -8   9   8          0.73          3.55         2.60 o                         
  -7   9   8          2.35          4.23         1.72 o                         
  -6   9   8          6.48          6.03         2.60 o                         
  -5   9   8         13.89         16.31         3.37 o                         
  -4   9   8          0.75          0.38         1.45 o                         
  -3   9   8          0.01          0.15         1.32 o                         
  -2   9   8          5.13          5.02         1.92 o                         
  -1   9   8          4.03          4.90         1.78 o                         
   0   9   8         22.89         27.14         3.28 o                         
   1   9   8          0.85         -1.90         1.90 o                         
   2   9   8          8.45          6.91         2.15 o                         
   3   9   8          8.96         14.02         3.65 o                         
   4   9   8          5.55          2.54         4.07 o                         
   5   9   8          0.71         -2.45         2.81 o                         
 -10  10   8          1.88          2.58         2.73 o                         
  -9  10   8          0.26         -1.39         2.13 o                         
  -8  10   8          0.04          2.33         2.40 o                         
  -7  10   8          0.32          0.76         1.92 o                         
  -6  10   8          0.87          6.32         2.05 o                         
  -5  10   8         10.92         13.30         2.39 o                         
  -4  10   8          9.23          6.07         2.22 o                         
  -3  10   8         25.06         25.97         3.21 o                         
  -2  10   8          4.57          2.93         1.75 o                         
  -1  10   8         11.02         10.58         2.38 o                         
   0  10   8          3.17          5.16         1.71 o                         
   1  10   8          0.26          0.05         1.98 o                         
   2  10   8          0.27         -1.75         1.75 o                         
   3  10   8          0.02          1.34         2.40 o                         
   4  10   8          5.60          2.42         2.80 o                         
   5  10   8          0.86         -1.17         2.88 o                         
 -10  11   8          0.08          3.00         4.24 o                         
  -9  11   8          4.80          6.20         6.09 o                         
  -8  11   8          0.06          3.52         2.09 o                         
  -7  11   8          1.17          4.14         2.02 o                         
  -6  11   8         19.95         19.15         3.64 o                         
  -5  11   8          4.39          3.93         1.98 o                         
  -4  11   8          0.69          0.59         1.67 o                         
  -3  11   8          0.02         -0.80         1.36 o                         
  -2  11   8         13.40         12.15         2.54 o                         
  -1  11   8          1.22          1.12         1.56 o                         
   0  11   8         14.62         15.45         2.95 o                         
   1  11   8          2.99          7.79         2.05 o                         
   2  11   8          0.00          1.18         1.61 o                         
   3  11   8          0.85         -1.75         1.75 o                         
   4  11   8          0.15          4.62         3.30 o                         
  -9  12   8          1.73         -0.14         2.17 o                         
  -8  12   8          3.09          7.04         4.38 o                         
  -7  12   8          8.09          9.08         2.55 o                         
  -6  12   8          2.19          6.85         2.64 o                         
  -5  12   8          0.65         -0.84         1.92 o                         
  -4  12   8          1.18         -1.13         1.84 o                         
  -3  12   8          3.36          0.35         1.78 o                         
  -2  12   8          2.88         -0.74         1.63 o                         
  -1  12   8          0.37         -1.30         1.76 o                         
   0  12   8          0.09         -1.06         1.65 o                         
   1  12   8          1.16         -2.08         2.08 o                         
   2  12   8          0.72          2.56         2.20 o                         
   3  12   8          0.61         -2.12         2.12 o                         
   4  12   8          4.16          2.17         2.82 o                         
  -9  13   8          0.77         10.73         4.54 o                         
  -8  13   8          3.61          4.82         3.28 o                         
  -7  13   8          0.19          4.61         2.05 o                         
  -6  13   8         15.52         11.03         3.41 o                         
  -5  13   8          0.17         -1.74         1.74 o                         
  -4  13   8          2.94          2.52         1.73 o                         
  -3  13   8          2.82          5.23         2.04 o                         
  -2  13   8          5.60          7.67         1.97 o                         
  -1  13   8          0.01          0.07         1.65 o                         
   0  13   8          7.62          8.52         2.54 o                         
   1  13   8         13.76         16.86         2.64 o                         
   2  13   8          3.18          2.70         2.60 o                         
   3  13   8          1.13         -0.94         2.06 o                         
   4  13   8          1.79          1.44         3.14 o                         
  -9  14   8          0.76          1.11         2.52 o                         
  -8  14   8          2.85          9.82         3.36 o                         
  -7  14   8         10.14          7.18         2.69 o                         
  -6  14   8          0.56          1.37         2.51 o                         
  -5  14   8          8.62          6.60         3.24 o                         
  -4  14   8          0.86          0.99         2.80 o                         
  -3  14   8          6.58          7.50         2.16 o                         
  -2  14   8          5.32          5.77         1.88 o                         
  -1  14   8          0.37          1.38         1.45 o                         
   0  14   8          1.68          2.23         2.01 o                         
   1  14   8          1.72          1.25         3.07 o                         
   2  14   8          0.06          0.66         1.77 o                         
   3  14   8          0.00         -1.90         1.90 o                         
  -8  15   8          1.32          4.93         4.27 o                         
  -7  15   8          0.68          2.88         2.35 o                         
  -6  15   8          3.24         -1.14         2.22 o                         
  -5  15   8          0.65          1.82         2.40 o                         
  -4  15   8          2.22          1.76         2.09 o                         
  -3  15   8         13.00         15.92         2.87 o                         
  -2  15   8          0.28          0.17         1.78 o                         
  -1  15   8          2.58         -0.66         2.32 o                         
   0  15   8          5.64          6.62         2.48 o                         
   1  15   8          0.03         -1.41         2.08 o                         
   2  15   8          4.40          7.22         2.60 o                         
   3  15   8          1.13          6.88         4.35 o                         
  -8  16   8          0.00          2.76         4.93 o                         
  -7  16   8          0.02         -0.64         2.50 o                         
  -6  16   8          0.06          5.14         2.16 o                         
  -5  16   8          0.49          2.76         2.16 o                         
  -4  16   8          0.09          3.15         2.44 o                         
  -3  16   8          0.01          5.51         2.08 o                         
  -2  16   8          0.37         -1.84         2.10 o                         
  -1  16   8          0.11         -0.76         3.68 o                         
   0  16   8          0.00          1.23         2.35 o                         
   1  16   8          0.13         -1.85         1.85 o                         
   2  16   8          0.38          1.05         2.61 o                         
   3  16   8          3.97         13.95        11.25 o                         
  -7  17   8          0.19         -0.36         3.68 o                         
  -6  17   8          5.86         13.84         3.10 o                         
  -5  17   8          1.82          0.87         2.66 o                         
  -4  17   8          3.17         11.57         7.12 o                         
  -3  17   8          6.08          2.95         2.61 o                         
  -2  17   8          1.08         -0.30         1.68 o                         
  -1  17   8          0.04          0.22         2.56 o                         
   0  17   8          0.41         -2.20         2.20 o                         
   1  17   8          9.49          8.20         2.33 o                         
   2  17   8         14.88          9.78         4.11 o                         
  -6  18   8          5.30          0.63         2.32 o                         
  -5  18   8          6.30         11.92         4.52 o                         
  -4  18   8          0.03          8.20         5.04 o                         
  -3  18   8          1.42          2.74         3.48 o                         
  -2  18   8          9.34          6.40         2.99 o                         
  -1  18   8          1.68          1.19         3.22 o                         
   0  18   8          0.29          0.50         1.83 o                         
   1  18   8          0.50          1.68         2.80 o                         
  -6  19   8         11.64         20.84         9.68 o                         
  -5  19   8          0.72          5.90         3.53 o                         
  -4  19   8          0.01          0.09         2.29 o                         
  -3  19   8          1.35          4.32         5.18 o                         
  -2  19   8          3.82          4.11         4.70 o                         
  -1  19   8          8.09         11.33         4.72 o                         
   0  19   8          0.81          0.91         2.39 o                         
  -4  20   8          2.06          0.05         2.57 o                         
  -3  20   8          0.22         -5.46         6.32 o                         
  -2  20   8          1.36         -1.53         2.65 o                         
  -1  20   8          1.09         -2.53         2.53 o                         
 -10   1   9          0.04          2.60         1.85 o                         
  -9   1   9          1.66          1.68         2.42 o                         
  -8   1   9         11.32          8.34         3.16 o                         
  -7   1   9          4.33         10.77         2.96 o                         
  -6   1   9          7.72          7.98         2.70 o                         
  -5   1   9          0.01          0.84         1.89 o                         
  -4   1   9         41.88         40.62         4.15 o                         
  -3   1   9          2.62         -1.05         1.82 o                         
  -2   1   9          3.61          2.86         2.09 o                         
  -1   1   9          0.41         -1.31         1.88 o                         
   0   1   9         91.11        105.32         5.01 o                         
   1   1   9         87.38         88.84         4.98 o                         
   2   1   9          6.00          3.83         3.05 o                         
   3   1   9          7.88          5.55         2.90 o                         
   4   1   9          0.08         -1.59         4.44 o                         
 -10   2   9          0.00          1.68         2.65 o                         
  -9   2   9          0.21         -1.84         2.03 o                         
  -8   2   9          0.57         -0.79         2.04 o                         
  -7   2   9          0.00         -2.18         2.18 o                         
  -6   2   9          0.12          3.17         1.89 o                         
  -5   2   9         12.02         11.60         2.96 o                         
  -4   2   9         12.29         13.82         2.75 o                         
  -3   2   9         21.48         21.48         3.18 o                         
  -2   2   9          5.41          2.50         2.22 o                         
  -1   2   9          9.11          4.35         1.95 o                         
   0   2   9         45.70         41.53         4.16 o                         
   1   2   9          0.06         -1.04         1.73 o                         
   2   2   9          6.20          7.47         2.89 o                         
   3   2   9          0.18         -1.95         2.55 o                         
   4   2   9         22.15         17.36         4.91 o                         
 -10   3   9          2.57          4.14         3.49 o                         
  -9   3   9          0.00          0.20         3.32 o                         
  -8   3   9          2.42          2.27         2.78 o                         
  -7   3   9          2.87          1.65         2.30 o                         
  -6   3   9          0.50         -0.28         2.26 o                         
  -5   3   9          2.62          5.10         2.56 o                         
  -4   3   9          0.12          0.59         1.81 o                         
  -3   3   9          0.44         -0.54         1.50 o                         
  -2   3   9          1.27          0.29         1.62 o                         
  -1   3   9          3.01          1.08         1.76 o                         
   0   3   9          2.23          4.61         1.90 o                         
   1   3   9          0.39         -0.57         2.18 o                         
   2   3   9          2.77          3.07         2.79 o                         
   3   3   9          0.00         -3.12         3.12 o                         
   4   3   9          0.81          1.14         3.84 o                         
 -10   4   9          1.24         -2.19         2.19 o                         
  -9   4   9          0.09          1.34         2.42 o                         
  -8   4   9          0.01         -2.08         2.28 o                         
  -7   4   9          1.72          3.66         2.21 o                         
  -6   4   9          0.15          1.84         2.15 o                         
  -5   4   9          2.12          2.39         2.54 o                         
  -4   4   9          7.17          4.33         2.68 o                         
  -3   4   9          8.66         10.47         3.11 o                         
  -2   4   9         22.20         24.46         3.31 o                         
  -1   4   9          2.64          3.77         2.09 o                         
   0   4   9          8.83          9.88         2.10 o                         
   1   4   9         12.07          7.96         2.31 o                         
   2   4   9          5.68         14.64         4.36 o                         
   3   4   9          0.59         -2.42         2.42 o                         
   4   4   9          2.56          0.14         3.68 o                         
 -10   5   9          1.61         -1.01         2.30 o                         
  -9   5   9          0.07          2.14         2.19 o                         
  -8   5   9          0.20          2.70         2.79 o                         
  -7   5   9          3.16         -0.21         2.21 o                         
  -6   5   9          0.16         -2.97         2.97 o                         
  -5   5   9         11.12          6.19         3.03 o                         
  -4   5   9          1.68          0.95         1.87 o                         
  -3   5   9          0.01         -0.58         1.69 o                         
  -2   5   9         16.27         17.40         2.76 o                         
  -1   5   9         20.70         17.19         2.51 o                         
   0   5   9          8.66         10.56         2.81 o                         
   1   5   9          1.63         -1.35         1.68 o                         
   2   5   9          3.85          2.17         4.39 o                         
   3   5   9          0.53         -3.89         3.90 o                         
   4   5   9          1.58          1.31         3.15 o                         
 -10   6   9          2.09          3.06         3.28 o                         
  -9   6   9          0.60          5.16         3.59 o                         
  -8   6   9          1.35          1.98         2.35 o                         
  -7   6   9          1.14          2.10         2.24 o                         
  -6   6   9          5.11          3.68         2.55 o                         
  -5   6   9          2.22          5.34         3.35 o                         
  -4   6   9         11.87         14.83         2.70 o                         
  -3   6   9          0.09         -1.31         1.31 o                         
  -2   6   9         19.45         20.81         3.20 o                         
  -1   6   9          0.12         -1.33         1.33 o                         
   0   6   9          0.03         -1.47         1.47 o                         
   1   6   9          0.52         -1.79         1.79 o                         
   2   6   9          0.39         -2.48         4.10 o                         
   3   6   9          0.01         -3.20         3.20 o                         
   4   6   9          0.65         -1.41         2.79 o                         
  -9   7   9          0.47          4.03         3.80 o                         
  -8   7   9          0.68         -0.04         2.34 o                         
  -7   7   9          0.04          0.69         2.26 o                         
  -6   7   9          7.22         10.01         3.66 o                         
  -5   7   9          0.77          6.49         3.17 o                         
  -4   7   9          3.59          1.60         2.21 o                         
  -3   7   9          0.65          1.79         1.72 o                         
  -2   7   9          2.91          2.73         2.00 o                         
  -1   7   9          0.08         -1.74         1.74 o                         
   0   7   9          6.63          4.00         1.75 o                         
   1   7   9          1.28         -0.81         2.34 o                         
   2   7   9          4.67          5.57         3.24 o                         
   3   7   9          3.27          1.73         4.52 o                         
   4   7   9          2.72         -2.03         4.21 o                         
  -9   8   9          0.94         -0.13         2.29 o                         
  -8   8   9          6.70          8.22         3.24 o                         
  -7   8   9          0.31          3.43         2.49 o                         
  -6   8   9         27.62         26.17         4.48 o                         
  -5   8   9          7.51         12.25         3.56 o                         
  -4   8   9          2.07          4.04         1.89 o                         
  -3   8   9          0.01          5.08         1.76 o                         
  -2   8   9         24.17         26.47         3.58 o                         
  -1   8   9          6.71          9.14         2.48 o                         
   0   8   9          1.31         -1.64         2.16 o                         
   1   8   9          0.10          0.84         2.21 o                         
   2   8   9          3.55          1.95         3.62 o                         
   3   8   9          6.97          8.33         3.28 o                         
   4   8   9          1.10         -4.97         4.97 o                         
  -9   9   9          0.32          5.22         2.73 o                         
  -8   9   9          1.51         -1.60         2.39 o                         
  -7   9   9          0.56         -1.87         2.07 o                         
  -6   9   9          9.70         16.52         5.11 o                         
  -5   9   9         25.94         26.05         4.21 o                         
  -4   9   9          0.54         -1.05         1.91 o                         
  -3   9   9          1.05          1.57         2.02 o                         
  -2   9   9          0.33         -0.07         2.00 o                         
  -1   9   9          3.64          3.37         2.04 o                         
   0   9   9          0.01         -0.71         1.94 o                         
   1   9   9          0.00         -1.79         2.47 o                         
   2   9   9          0.54          4.96         2.70 o                         
   3   9   9          2.37         -2.57         3.28 o                         
  -9  10   9          0.31         -2.27         2.27 o                         
  -8  10   9          3.76          3.46         2.97 o                         
  -7  10   9          0.40          1.45         2.42 o                         
  -6  10   9         18.30         19.75         3.96 o                         
  -5  10   9         25.47         21.96         4.06 o                         
  -4  10   9         12.39         13.10         2.63 o                         
  -3  10   9          1.34          1.85         1.90 o                         
  -2  10   9          5.43          4.83         2.21 o                         
  -1  10   9          8.88          6.99         2.52 o                         
   0  10   9          3.97          3.61         1.92 o                         
   1  10   9          4.83          3.71         2.27 o                         
   2  10   9          1.94         -1.91         1.91 o                         
   3  10   9          3.18          5.08         4.48 o                         
  -8  11   9          0.09          4.37         2.83 o                         
  -7  11   9          0.26          0.61         3.21 o                         
  -6  11   9          0.31          0.35         2.15 o                         
  -5  11   9          2.22          5.54         3.40 o                         
  -4  11   9          0.02         -0.19         2.97 o                         
  -3  11   9          1.33          0.38         2.70 o                         
  -2  11   9          3.97          4.65         2.13 o                         
  -1  11   9          1.07          4.15         1.89 o                         
   0  11   9          2.48          0.29         1.91 o                         
   1  11   9          0.82          0.21         2.37 o                         
   2  11   9          2.25         -1.45         1.99 o                         
   3  11   9          0.38          4.93         3.63 o                         
  -8  12   9          2.81          1.16         2.73 o                         
  -7  12   9          2.41          1.66         4.40 o                         
  -6  12   9          1.76         -2.04         2.04 o                         
  -5  12   9          1.80          4.06         2.95 o                         
  -4  12   9          0.01          2.55         3.90 o                         
  -3  12   9          0.95          1.26         2.20 o                         
  -2  12   9          0.02          3.92         1.93 o                         
  -1  12   9          0.24         -1.87         1.87 o                         
   0  12   9          0.08          8.53         6.07 o                         
   1  12   9          3.53          5.89         2.28 o                         
   2  12   9          0.56         -1.17         2.12 o                         
  -8  13   9          0.27          1.60         2.51 o                         
  -7  13   9          0.01          0.76         3.02 o                         
  -6  13   9          0.00         11.91         5.19 o                         
  -5  13   9          0.00          2.27         5.84 o                         
  -4  13   9          0.05         -1.91         1.91 o                         
  -3  13   9          3.68          4.08         2.24 o                         
  -2  13   9          2.85          0.18         1.95 o                         
  -1  13   9          0.62         -0.48         1.83 o                         
   0  13   9          0.71          3.88         2.59 o                         
   1  13   9          3.54         -2.23         2.23 o                         
   2  13   9          0.92         -1.35         2.72 o                         
  -7  14   9          1.70          2.04         2.87 o                         
  -6  14   9          0.37          6.28         5.84 o                         
  -4  14   9         18.18         22.22         3.45 o                         
  -3  14   9          0.95          1.54         1.91 o                         
  -2  14   9          0.24          4.60         1.83 o                         
  -1  14   9          0.13          2.64         2.52 o                         
   0  14   9          0.96          3.85         2.11 o                         
   1  14   9          0.15          0.05         2.30 o                         
  -7  15   9          0.02          0.74         2.87 o                         
  -6  15   9          2.01          5.40         3.14 o                         
  -5  15   9          1.51          3.56         2.47 o                         
  -4  15   9          1.09          8.15         4.19 o                         
  -3  15   9          0.58         -2.22         2.22 o                         
  -2  15   9          0.51         -0.81         2.03 o                         
  -1  15   9          2.88          4.07         2.35 o                         
   0  15   9          1.65          1.18         2.24 o                         
   1  15   9          3.28          3.24         3.49 o                         
  -6  16   9          0.17          3.31         5.84 o                         
  -5  16   9          0.64          2.61         4.45 o                         
  -4  16   9          5.91         10.20         6.63 o                         
  -2  16   9          0.03         -0.16         2.12 o                         
  -1  16   9          1.98          2.59         4.18 o                         
   0  16   9          0.41         -2.88         2.88 o                         
  -5  17   9          2.55          8.89         7.41 o                         
  -2  17   9          0.01          1.06         3.31 o                         
  -1  17   9          0.11         -1.14         3.00 o                         
  -3  18   9          1.11          1.27         4.44 o                         
  -9   0  10          6.18          7.63         4.29 o                         
  -8   0  10          1.93         -0.18         4.21 o                         
  -7   0  10          0.06         -2.74         2.74 o                         
  -6   0  10          6.45          3.63         7.41 o                         
  -5   0  10         17.51         15.25         5.89 o                         
  -4   0  10          0.97         -2.18         2.18 o                         
  -3   0  10         18.17         13.88         4.38 o                         
  -2   0  10          5.08         -3.18         5.54 o                         
  -1   0  10         27.31         20.31         5.04 o                         
   0   0  10         30.40         23.62         4.77 o                         
   1   0  10         14.90          9.72        11.77 o                         
   2   0  10          0.01          3.35         7.50 o                         
  -9   1  10          0.11         -0.53         2.60 o                         
  -8   1  10          0.21          1.24         2.63 o                         
  -7   1  10          0.01          1.39         2.32 o                         
  -6   1  10          0.00          2.48         2.69 o                         
  -5   1  10          0.08         -2.97         2.97 o                         
  -4   1  10          1.17         -1.86         1.86 o                         
  -3   1  10          3.34          1.17         2.21 o                         
  -2   1  10          1.28          1.07         3.72 o                         
  -1   1  10         12.40         10.60         3.02 o                         
   0   1  10          8.48          1.57         2.07 o                         
   1   1  10          4.52          0.60         2.92 o                         
   2   1  10          0.12         -0.91         4.42 o                         
  -9   2  10          2.32          5.98         2.94 o                         
  -8   2  10          0.01          4.08         3.99 o                         
  -7   2  10          0.31         -1.98         2.17 o                         
  -6   2  10          2.08          0.41         2.77 o                         
  -5   2  10          7.01          4.24         3.70 o                         
  -4   2  10          1.21         -1.97         1.97 o                         
  -3   2  10          0.12          0.96         2.11 o                         
  -2   2  10          6.12          0.09         2.43 o                         
  -1   2  10         16.62         11.27         2.60 o                         
   0   2  10          0.63          0.46         2.45 o                         
   1   2  10          5.33         -1.02         2.30 o                         
   2   2  10          3.75          4.04         3.64 o                         
  -9   3  10          0.00          2.29         2.71 o                         
  -8   3  10          1.50          3.86         3.09 o                         
  -7   3  10          0.71         -0.84         2.48 o                         
  -6   3  10          0.00          0.33         2.25 o                         
  -5   3  10          1.18         -1.85         2.20 o                         
  -4   3  10          0.28         -1.11         1.91 o                         
  -3   3  10          2.99          4.27         2.28 o                         
  -2   3  10          2.28         -1.32         2.08 o                         
  -1   3  10          7.82          8.02         2.85 o                         
   0   3  10          0.07         -2.42         2.42 o                         
   1   3  10          8.42          3.22         3.12 o                         
   2   3  10          6.31          9.47         4.22 o                         
  -9   4  10          0.44          0.21         2.58 o                         
  -8   4  10          0.74         -3.60         3.83 o                         
  -7   4  10          0.01         -2.47         3.18 o                         
  -6   4  10          1.23          1.81         2.77 o                         
  -5   4  10          0.88          0.54         2.47 o                         
  -4   4  10          0.02         -0.38         1.79 o                         
  -3   4  10          5.38          3.73         2.36 o                         
  -2   4  10          1.14         -1.78         2.75 o                         
  -1   4  10          3.30          0.02         2.02 o                         
   0   4  10          0.00         -1.85         1.85 o                         
   1   4  10          7.24          0.72         3.08 o                         
   2   4  10          3.52          3.28         5.05 o                         
  -9   5  10          1.29          1.82         2.57 o                         
  -8   5  10          0.52          5.05         3.50 o                         
  -7   5  10          4.09          4.10         2.86 o                         
  -6   5  10          0.19          3.36         2.50 o                         
  -5   5  10          0.03         -1.69         2.01 o                         
  -4   5  10          5.55         11.31         2.65 o                         
  -3   5  10          0.07          0.81         1.97 o                         
  -2   5  10          0.00          1.21         2.07 o                         
  -1   5  10          0.02         -2.38         2.40 o                         
   0   5  10          4.21         -2.02         2.40 o                         
   1   5  10          2.38          0.31         2.52 o                         
   2   5  10          6.50          1.52         5.93 o                         
  -8   6  10          0.00          2.72         2.58 o                         
  -7   6  10          0.05          0.29         3.14 o                         
  -6   6  10          3.50          6.96         3.61 o                         
  -5   6  10          0.37         -0.16         4.16 o                         
  -4   6  10          1.39          2.92         2.27 o                         
  -3   6  10          1.69         -1.34         1.78 o                         
  -2   6  10          0.21         -1.76         1.76 o                         
  -1   6  10          0.27         -0.58         1.94 o                         
   0   6  10          4.19          1.29         2.25 o                         
   1   6  10          0.50         -2.53         2.53 o                         
   2   6  10          1.80         -2.76         3.89 o                         
  -8   7  10          0.36         -1.61         2.22 o                         
  -7   7  10          4.20          0.99         2.66 o                         
  -6   7  10          2.68          2.09         2.59 o                         
  -5   7  10          3.14          6.42         5.15 o                         
  -4   7  10          0.55          4.54         2.25 o                         
  -3   7  10          0.78          0.18         2.30 o                         
  -2   7  10          2.05          2.79         2.47 o                         
  -1   7  10          0.07         -0.62         2.17 o                         
   0   7  10          0.55         -1.94         1.98 o                         
   1   7  10          0.01         -2.42         2.42 o                         
   2   7  10          0.08          4.33         3.77 o                         
  -8   8  10          0.63          6.77         3.34 o                         
  -7   8  10          0.06          4.69         3.73 o                         
  -6   8  10          0.12         -2.09         2.68 o                         
  -4   8  10          2.33          5.71         2.28 o                         
  -3   8  10          0.00         -0.21         3.18 o                         
  -2   8  10          1.18          0.22         1.92 o                         
  -1   8  10          0.23         -1.94         1.94 o                         
   0   8  10          1.53         -1.93         1.93 o                         
   1   8  10          0.00         -0.63         3.02 o                         
   2   8  10          1.16         -3.05        12.99 o                         
  -8   9  10          4.72          2.20         3.21 o                         
  -7   9  10          6.19          5.02         4.59 o                         
  -6   9  10         11.89         11.95         5.85 o                         
  -5   9  10          0.01         -1.83         2.50 o                         
  -4   9  10          0.01         -0.08         2.50 o                         
  -3   9  10          2.19          0.72         2.12 o                         
  -2   9  10          5.74          3.32         2.46 o                         
  -1   9  10          0.01         -1.92         1.92 o                         
   0   9  10          0.01         -2.27         2.27 o                         
   1   9  10          0.00         -3.35         3.74 o                         
  -7  10  10          1.06          3.01         3.98 o                         
  -6  10  10          0.14          1.47         2.75 o                         
  -4  10  10          1.45          3.60         2.14 o                         
  -3  10  10          1.85          3.59         2.18 o                         
  -2  10  10          0.60          2.71         2.50 o                         
  -1  10  10          0.01         -1.04         2.29 o                         
   0  10  10          0.83         -1.84         2.76 o                         
   1  10  10          5.40          5.31         2.83 o                         
  -7  11  10          1.87          3.57         4.88 o                         
  -4  11  10          0.10          0.26         3.84 o                         
  -3  11  10          8.10          6.22         3.06 o                         
  -2  11  10          1.41          0.68         2.17 o                         
  -1  11  10          2.95          4.04         2.36 o                         
   0  11  10          2.10          1.63         2.65 o                         
  -6  12  10          0.15          0.93         3.07 o                         
  -3  12  10          4.04          7.93         2.89 o                         
  -2  12  10          0.38          3.79         3.43 o                         
  -1  12  10          1.77         -1.32         2.62 o                         
   0  12  10          1.48         -2.76         2.76 o                         
  -4  13  10          6.21          2.75         2.67 o                         
  -3  13  10          0.05          7.40         2.92 o                         
  -2  13  10          0.10          2.57         3.18 o                         
  -1  13  10          0.78          4.82         3.15 o                         
  -3  14  10          2.08          4.20         2.59 o                         
  -2  14  10          4.26          7.20         2.71 o                         
  -7   1  11          0.51         -2.54         2.54 o                         
  -6   1  11          0.01          1.90         2.94 o                         
  -5   1  11          0.24         -0.67         4.01 o                         
  -4   1  11          0.37          2.06         2.22 o                         
  -3   1  11          0.01         -2.60         2.60 o                         
  -2   1  11          6.60          2.45         3.10 o                         
  -1   1  11          0.58          4.37         3.86 o                         
   0   1  11          1.17          2.65         2.58 o                         
  -7   2  11          0.03         -3.01         3.01 o                         
  -6   2  11          0.18          1.85         2.88 o                         
  -5   2  11          3.63         -3.08         3.08 o                         
  -4   2  11          1.16          2.52         4.20 o                         
  -3   2  11          0.63         -0.80         3.34 o                         
  -2   2  11          0.91          0.96         2.86 o                         
  -1   2  11          0.95         -0.28         3.62 o                         
   0   2  11         20.04         17.43         3.59 o                         
  -7   3  11          0.40         -2.91         2.91 o                         
  -6   3  11          0.72          0.27         2.87 o                         
  -5   3  11          0.03          1.61         2.82 o                         
  -4   3  11          4.14          5.82         2.85 o                         
  -3   3  11          0.98          5.39         3.24 o                         
  -2   3  11          0.41          2.55         2.87 o                         
  -1   3  11          0.49          1.06         3.24 o                         
   0   3  11          6.54          0.27         3.55 o                         
  -7   4  11          0.14         -2.38         2.38 o                         
  -6   4  11          0.14          2.17         2.97 o                         
  -5   4  11          1.28          1.28         3.13 o                         
  -4   4  11          3.46          6.95         2.87 o                         
  -3   4  11          0.03          0.76         2.15 o                         
  -2   4  11          3.20          2.66         2.30 o                         
  -1   4  11          0.17          0.27         3.70 o                         
   0   4  11          3.34         -0.69         3.26 o                         
  -6   5  11          2.53          4.85         2.96 o                         
  -5   5  11          0.50         -3.20         3.20 o                         
  -4   5  11          2.53          7.19         3.06 o                         
  -3   5  11          0.00          3.40         2.74 o                         
  -2   5  11          0.02         -0.96         2.74 o                         
  -1   5  11          3.41          1.09         3.91 o                         
  -6   6  11          1.36         10.41         3.89 o                         
  -5   6  11          0.18         -3.92         3.92 o                         
  -4   6  11          3.31         16.84         5.57 o                         
  -3   6  11          1.72          0.58         2.57 o                         
  -2   6  11          4.58          1.76         2.69 o                         
  -1   6  11          0.02         -0.07         3.62 o                         
  -6   7  11          1.97          0.49         3.43 o                         
  -5   7  11          1.80         -3.09         3.58 o                         
  -4   7  11          0.15          3.48         3.11 o                         
  -3   7  11          0.60         -0.15         2.91 o                         
  -2   7  11          1.08          1.43         2.72 o                         
  -1   7  11          2.28         -0.42         2.61 o                         
  -4   8  11          0.09         -1.14         3.00 o                         
  -3   8  11          0.24          9.12         3.67 o                         
  -2   8  11          1.87          4.88         3.01 o                         
  -4   9  11          0.14         -0.06         3.93 o                         
  -3   9  11          0.78          0.23         3.95 o                         
                                                                                
